# Supplementary material for: Orienting attention to auditory and visual working memory in older adults with cochlear implants
Source: PLoS One. 2024 Dec 26;19(12):e0310082. doi: 10.1371/journal.pone.0310082 (PMC11670960; doi:10.1371/journal.pone.0310082)
Supplement: S1 Data — (ZIP) [file pone.0310082.s003.zip]

Archive with 8 entries (7 files):
- DATA/
- __MACOSX/._DATA
- DATA/CI Reflective Attention Data.xlsx
- __MACOSX/DATA/._CI Reflective Attention Data.xlsx
- DATA/NH Reflective Attention Data.xlsx
- __MACOSX/DATA/._NH Reflective Attention Data.xlsx
- DATA/Participants Data.xlsx
- __MACOSX/DATA/._Participants Data.xlsx
