# Supplementary material for: Orienting attention to auditory and visual working memory in older adults with cochlear implants
Source: PLoS One. 2024 Dec 26;19(12):e0310082. doi: 10.1371/journal.pone.0310082 (PMC11670960; doi:10.1371/journal.pone.0310082)
Supplement: S1 Data — (ZIP) [file pone.0310082.s003.zip › DATA/CI Reflective Attention Data.xlsx]

## Sheet: CI_2
Scenario - Scenario 1
Logfile written - 06/20/2022 10:43:19
Subject	Trial	Event Type	Code	Time	TTime	Uncertainty	Duration	Uncertainty	ReqTime	ReqDur	Stim Type	Pair Index
CI_2	1	Response	2	103211	103039	1
CI_2	2	Response	2	180491	77020	1
CI_2	4	Response	2	327930	81505	1
CI_2	5	Response	2	447690	119458	1
CI_2	6	Sound	1000	528175	60325	1			60000		miss	0
CI_2	6	Picture	delay	533332	65482	1	12496	1	65000	20000	hit	7
CI_2	6	Response	2	545690	77840	1
CI_2	7	Response	1	644731	88740	1
CI_2	8	Picture	3	725269	60484	1	5165	1	60000	5000	miss	0
CI_2	8	Picture	delay	730434	65649	1	3499	1	65000	20000	hit	11
CI_2	8	Response	1	733850	69065	1
CI_2	9	Picture	3	814407	60483	1	5165	1	60000	5000	miss	0
CI_2	9	Picture	delay	819572	65648	1	1333	1	65000	20000	incorrect	14
CI_2	9	Response	2	820809	66886	1
CI_2	9	Response	1	826570	72647	1
CI_2	10	Sound	2	901220	60325	1			60000		miss	0
CI_2	10	Picture	delay	906377	65482	1	4665	1	65000	20000	hit	18
CI_2	10	Response	1	910971	70076	1
CI_2	11	Picture	4	991516	60484	1	5165	1	60000	5000	miss	0
CI_2	11	Picture	delay	996681	65649	1	10830	1	65000	20000	incorrect	21
CI_2	11	Response	1	1007449	76417	1
CI_2	12	Sound	0	1087826	60325	1			60000		miss	0
CI_2	12	Picture	delay	1092982	65482	1	10497	1	65000	20000	hit	24
CI_2	12	Response	2	1103289	75789	1
CI_2	13	Sound	6	1183794	60325	1			60000		miss	0
CI_2	13	Picture	delay	1188951	65482	1	10497	1	65000	20000	hit	27
CI_2	13	Response	2	1199290	75821	1
CI_2	14	Sound	2	1279763	60325	1			60000		miss	0
CI_2	14	Picture	delay	1284920	65482	1	1500	1	65000	20000	hit	30
CI_2	14	Response	1	1286250	66812	1
CI_2	15	Picture	3	1366893	60484	1	4998	1	60000	5000	hit	32
CI_2	15	Response	1	1371850	65440	1
CI_2	16	Sound	2	1452207	60325	1			60000		miss	0
CI_2	16	Response	1	1457289	65407	1
CI_2	16	Picture	delay	1457364	65482	1	20160	1	65000	20000	miss	0
CI_2	17	Picture	5	1558164	60484	1	5165	1	60000	5000	miss	0
CI_2	17	Picture	delay	1563329	65649	1	6831	1	65000	20000	hit	38
CI_2	17	Response	1	1570009	72328	1
CI_2	18	Sound	0	1650475	60325	1			60000		miss	0
CI_2	18	Picture	delay	1655632	65482	1	2166	1	65000	20000	incorrect	41
CI_2	18	Response	1	1657609	67459	1
CI_2	19	Sound	0	1738114	60325	1			60000		miss	0
CI_2	19	Picture	delay	1743271	65482	1	3332	1	65000	20000	hit	44
CI_2	19	Response	2	1746489	68700	1
CI_2	20	Picture	1	1827077	60484	1	5165	1	60000	5000	miss	0
CI_2	20	Picture	delay	1832241	65649	1	4832	1	65000	20000	hit	47
CI_2	20	Response	2	1836969	70376	1
CI_2	21	Sound	6	1917388	60325	1			60000		miss	0
CI_2	21	Picture	delay	1922545	65482	1	3665	1	65000	20000	incorrect	50
CI_2	21	Response	1	1926089	69025	1
CI_2	22	Picture	1	2006685	60483	1	5165	1	60000	5000	miss	0
CI_2	22	Picture	delay	2011850	65649	1	4165	1	65000	20000	hit	53
CI_2	22	Response	2	2015929	69728	1
CI_2	23	Sound	6	2096330	60325	1			60000		miss	0
CI_2	23	Picture	delay	2101487	65482	1	6998	1	65000	20000	hit	56
CI_2	23	Response	2	2108329	72324	1
CI_2	24	Picture	1	2188959	60484	1	5165	1	60000	5000	miss	0
CI_2	24	Picture	delay	2194123	65648	1	7164	1	65000	20000	incorrect	59
CI_2	24	Response	1	2201129	72654	1
CI_2	25	Picture	3	2281762	60484	1	5165	1	60000	5000	miss	0
CI_2	25	Picture	delay	2286927	65649	1	5498	1	65000	20000	hit	62
CI_2	25	Response	1	2292250	70972	1
CI_2	26	Picture	5	2372899	60484	1	5165	1	60000	5000	miss	0
CI_2	26	Picture	delay	2378063	65649	1	1666	1	65000	20000	hit	65
CI_2	26	Response	1	2379688	67273	1
CI_2	27	Sound	7	2460045	60325	1			60000		miss	0
CI_2	27	Picture	delay	2465202	65482	1	4499	1	65000	20000	hit	68
CI_2	27	Response	1	2469530	69810	1
CI_2	28	Picture	4	2550174	60483	1	5165	1	60000	5000	miss	0
CI_2	28	Picture	delay	2555339	65649	1	8164	1	65000	20000	incorrect	71
CI_2	28	Response	1	2563369	73678	1
CI_2	29	Picture	5	2643977	60483	1	5165	1	60000	5000	miss	0
CI_2	29	Picture	delay	2649142	65649	1	2832	1	65000	20000	hit	74
CI_2	29	Response	1	2651929	68436	1
CI_2	30	Sound	2	2732289	60325	1			60000		miss	0
CI_2	30	Picture	delay	2737446	65482	1	1333	1	65000	20000	hit	77
CI_2	30	Response	1	2738649	66685	1
CI_2	31	Sound	7	2819094	60325	1			60000		miss	0
CI_2	31	Picture	delay	2824251	65482	1	3666	1	65000	20000	hit	80
CI_2	31	Response	1	2827849	69080	1
CI_2	32	Sound	7	2908232	60325	1			60000		miss	0
CI_2	32	Picture	delay	2913389	65482	1	3332	1	65000	20000	hit	83
CI_2	32	Response	1	2916649	68742	1
CI_2	33	Picture	1	2997195	60483	1	5165	1	60000	5000	miss	0
CI_2	33	Picture	delay	3002360	65649	1	3999	1	65000	20000	incorrect	86
CI_2	33	Response	1	3006249	69538	1
CI_2	34	Picture	1	3086832	60483	1	5165	1	60000	5000	miss	0
CI_2	34	Picture	delay	3091997	65648	1	8997	1	65000	20000	hit	89
CI_2	34	Response	2	3100888	74539	1
CI_2	35	Picture	3	3181468	60484	1	5165	1	60000	5000	miss	0
CI_2	35	Picture	delay	3186633	65649	1	167	1	65000	20000	hit	92
CI_2	35	Response	1	3186648	65663	1
CI_2	36	Sound	7	3267115	60325	1			60000		miss	0
CI_2	36	Picture	delay	3272272	65482	1	3999	1	65000	20000	hit	95
CI_2	36	Response	1	3276169	69379	1
CI_2	37	Picture	4	3356744	60484	1	5165	1	60000	5000	miss	0
CI_2	37	Picture	delay	3361909	65648	1	4332	1	65000	20000	hit	98
CI_2	37	Response	2	3366168	69907	1
CI_2	38	Sound	2	3446557	60325	1			60000		miss	0
CI_2	38	Picture	delay	3451713	65482	1	5665	1	65000	20000	hit	101
CI_2	38	Response	1	3457288	71056	1
CI_2	39	Sound	0	3537694	60325	1			60000		miss	0
CI_2	39	Picture	delay	3542850	65482	1	5498	1	65000	20000	hit	104
CI_2	39	Response	2	3548167	70799	1
CI_2	40	Sound	6	3628664	60325	1			60000		miss	0
CI_2	40	Picture	delay	3633821	65482	1	4332	1	65000	20000	hit	107
CI_2	40	Response	2	3638088	69749	1
CI_2	41	Picture	1	3718626	60484	1	5165	1	60000	5000	miss	0
CI_2	41	Picture	delay	3723791	65649	1	18660	1	65000	20000	hit	110
CI_2	41	Response	2	3742407	84264	1
CI_2	42	Picture	4	3822926	60484	1	5165	1	60000	5000	miss	0
CI_2	42	Picture	delay	3828091	65649	1	2333	1	65000	20000	hit	113
CI_2	42	Response	2	3830328	67886	1
CI_2	43	Sound	7	3910739	60325	1			60000		miss	0
CI_2	43	Picture	delay	3915895	65482	1	667	1	65000	20000	hit	116
CI_2	43	Response	1	3916407	65993	1
CI_2	44	Picture	3	3997036	60484	1	4998	1	60000	5000	hit	118
CI_2	44	Response	1	4001848	65296	1
CI_2	45	Picture	5	4082508	60483	1	5165	1	60000	5000	miss	0
CI_2	45	Picture	delay	4087673	65649	1	4665	1	65000	20000	hit	121
CI_2	45	Response	1	4092168	70144	1
CI_2	46	Sound	6	4172653	60325	1			60000		miss	0
CI_2	46	Picture	delay	4177810	65482	1	4998	1	65000	20000	hit	124
CI_2	46	Response	2	4182648	70320	1
CI_2	47	Sound	0	4263124	60325	1			60000		miss	0
CI_2	47	Picture	delay	4268281	65482	1	3499	1	65000	20000	hit	127
CI_2	47	Response	2	4271687	68888	1
CI_2	48	Sound	2	4352095	60325	1			60000		miss	0
CI_2	48	Picture	delay	4357252	65482	1	9663	1	65000	20000	incorrect	130
CI_2	48	Response	2	4366728	74959	1
CI_2	49	Sound	0	4447230	60325	1			60000		miss	0
CI_2	49	Picture	delay	4452387	65482	1	7498	1	65000	20000	incorrect	133
CI_2	49	Response	1	4459847	72942	1
CI_2	50	Sound	7	4540200	60325	1			60000		miss	0
CI_2	50	Picture	delay	4545357	65482	1	3832	1	65000	20000	hit	136
CI_2	50	Response	1	4549128	69253	1
CI_2	51	Picture	5	4629663	60484	1	5165	1	60000	5000	miss	0
CI_2	51	Picture	delay	4634828	65649	1	3166	1	65000	20000	hit	139
CI_2	51	Response	1	4637927	68748	1
CI_2	52	Picture	4	4718467	60484	1	5165	1	60000	5000	miss	0
CI_2	52	Picture	delay	4723632	65648	1	11330	1	65000	20000	hit	142
CI_2	52	Response	2	4734886	76903	1
CI_2	53	Picture	5	4815436	60484	1	5165	1	60000	5000	miss	0
CI_2	53	Picture	delay	4820601	65649	1	3499	1	65000	20000	hit	145
CI_2	53	Response	1	4823927	68975	1
CI_2	54	Sound	6	4904415	60325	1			60000		miss	0
CI_2	54	Picture	delay	4909571	65482	1	10663	1	65000	20000	hit	148
CI_2	54	Response	2	4920167	76078	1
CI_2	55	Picture	4	5000708	60483	1	5165	1	60000	5000	miss	0
CI_2	55	Picture	delay	5005873	65648	1	10663	1	65000	20000	hit	151
CI_2	55	Response	2	5016406	76181	1
CI_2	56	Response	2	5230887	214350	1
CI_2	57	Sound	2	5311282	60325	1			60000		miss	0
CI_2	57	Picture	delay	5316439	65482	1	11163	1	65000	20000	incorrect	155
CI_2	57	Response	2	5327447	76490	1
CI_2	58	Picture	5	5408076	60483	1	5165	1	60000	5000	miss	0
CI_2	58	Picture	delay	5413241	65648	1	1999	1	65000	20000	hit	158
CI_2	58	Response	1	5415047	67454	1
CI_2	59	Picture	1	5495714	60483	1	5165	1	60000	5000	miss	0
CI_2	59	Picture	delay	5500879	65649	1	7164	1	65000	20000	hit	161
CI_2	59	Response	2	5508006	72776	1
CI_2	60	Picture	3	5588683	60483	1	5165	1	60000	5000	miss	0
CI_2	60	Picture	delay	5593848	65648	1	1666	1	65000	20000	hit	164
CI_2	60	Response	1	5595366	67167	1
CI_2	61	Picture	5	5675988	60483	1	5165	1	60000	5000	miss	0
CI_2	61	Picture	delay	5681153	65648	1	12163	1	65000	20000	hit	167
CI_2	61	Response	1	5693127	77622	1
CI_2	62	Picture	5	5773790	60484	1	5165	1	60000	5000	miss	0
CI_2	62	Picture	delay	5778955	65649	1	2499	1	65000	20000	hit	170
CI_2	62	Response	1	5781366	68060	1
CI_2	63	Picture	3	5861928	60483	1	5165	1	60000	5000	miss	0
CI_2	63	Picture	delay	5867093	65648	1	667	1	65000	20000	hit	173
CI_2	63	Response	1	5867687	66243	1
CI_2	64	Sound	2	5948074	60325	1			60000		miss	0
CI_2	64	Picture	delay	5953231	65482	1	4832	1	65000	20000	hit	176
CI_2	64	Response	1	5958005	70256	1
CI_2	65	Sound	0	6038378	60325	2			60000		miss	0
CI_2	65	Picture	delay	6043535	65482	1	4165	1	65000	20000	incorrect	179
CI_2	65	Response	1	6047526	69473	1
CI_2	66	Picture	4	6128174	60484	1	5165	1	60000	5000	miss	0
CI_2	66	Picture	delay	6133339	65649	1	6664	1	65000	20000	incorrect	182
CI_2	66	Response	1	6139847	72156	1
CI_2	67	Sound	0	6220319	60325	1			60000		miss	0
CI_2	67	Picture	delay	6225476	65482	1	8497	1	65000	20000	hit	185
CI_2	67	Response	2	6233847	73853	1
CI_2	68	Sound	6	6314288	60325	1			60000		miss	0
CI_2	68	Picture	delay	6319445	65482	1	7997	1	65000	20000	hit	188
CI_2	68	Response	2	6327286	73323	1
CI_2	69	Sound	7	6407758	60325	1			60000		miss	0
CI_2	69	Picture	delay	6412915	65482	1	3999	1	65000	20000	hit	191
CI_2	69	Response	1	6416805	69373	1
CI_2	70	Picture	5	6497387	60484	1	5165	1	60000	5000	miss	0
CI_2	70	Picture	delay	6502552	65649	1	4832	1	65000	20000	hit	194
CI_2	70	Response	1	6507205	70302	1
CI_2	71	Sound	0	6587699	60325	1			60000		miss	0
CI_2	71	Picture	delay	6592856	65482	1	3332	1	65000	20000	hit	197
CI_2	71	Response	2	6596005	68631	1
CI_2	72	Sound	7	6676503	60325	1			60000		miss	0
CI_2	72	Picture	delay	6681660	65482	1	8997	1	65000	20000	incorrect	200
CI_2	72	Response	2	6690487	74308	1
CI_2	73	Picture	1	6771131	60483	1	5165	1	60000	5000	miss	0
CI_2	73	Picture	delay	6776296	65648	1	5165	1	65000	20000	hit	203
CI_2	73	Response	2	6781286	70639	1
CI_2	74	Picture	3	6861935	60483	1	5165	1	60000	5000	miss	0
CI_2	74	Picture	delay	6867100	65649	1	1000	1	65000	20000	hit	206
CI_2	74	Response	1	6868005	66554	1
CI_2	75	Sound	7	6948415	60325	1			60000		miss	0
CI_2	75	Picture	delay	6953572	65482	1	7664	1	65000	20000	hit	209
CI_2	75	Response	1	6961046	72956	1
CI_2	76	Sound	2	7041551	60325	1			60000		miss	0
CI_2	76	Picture	delay	7046708	65482	1	2332	1	65000	20000	hit	212
CI_2	76	Response	1	7048886	67660	1
CI_2	77	Sound	6	7129356	60325	1			60000		miss	0
CI_2	77	Picture	delay	7134513	65482	1	5498	1	65000	20000	hit	215
CI_2	77	Response	2	7139846	70815	1
CI_2	78	Sound	6	7220326	60325	1			60000		miss	0
CI_2	78	Picture	delay	7225483	65482	1	6331	1	65000	20000	incorrect	218
CI_2	78	Response	1	7231686	71685	1
CI_2	79	Picture	4	7312288	60484	1	5165	1	60000	5000	miss	0
CI_2	79	Picture	delay	7317453	65648	1	4499	1	65000	20000	hit	221
CI_2	79	Response	2	7321846	70041	1
CI_2	80	Picture	1	7402425	60484	1	5165	1	60000	5000	miss	0
CI_2	80	Picture	delay	7407590	65649	1	1666	1	65000	20000	hit	224
CI_2	80	Response	2	7409125	67183	1
CI_2	81	Sound	7	7489572	60325	1			60000		miss	0
CI_2	81	Picture	delay	7494729	65482	1	3166	1	65000	20000	hit	227
CI_2	81	Response	1	7497845	68599	1
CI_2	82	Picture	5	7578368	60483	1	5165	1	60000	5000	miss	0
CI_2	82	Picture	delay	7583533	65648	1	4165	1	65000	20000	hit	230
CI_2	82	Response	1	7587526	69641	1
CI_2	83	Picture	3	7668172	60484	1	5165	1	60000	5000	miss	0
CI_2	83	Picture	delay	7673337	65649	1	1833	1	65000	20000	hit	233
CI_2	83	Response	1	7675045	67357	1
CI_2	84	Sound	6	7755485	60325	1			60000		miss	0
CI_2	84	Picture	delay	7760642	65482	1	8164	1	65000	20000	hit	236
CI_2	84	Response	2	7768645	73485	1
CI_2	85	Sound	0	7849121	60325	1			60000		miss	0
CI_2	85	Picture	delay	7854278	65482	1	4165	1	65000	20000	hit	239
CI_2	85	Response	2	7858404	69608	1
CI_2	86	Picture	4	7938917	60484	1	5165	1	60000	5000	miss	0
CI_2	86	Picture	delay	7944082	65649	1	3332	1	65000	20000	hit	242
CI_2	86	Response	2	7947365	68932	1
CI_2	87	Picture	1	8027888	60484	1	5165	1	60000	5000	miss	0
CI_2	87	Picture	delay	8033053	65649	1	1999	1	65000	20000	hit	245
CI_2	87	Response	2	8034966	67562	1
CI_2	88	Sound	0	8115368	60325	1			60000		miss	0
CI_2	88	Picture	delay	8120524	65482	1	9497	1	65000	20000	hit	248
CI_2	88	Response	2	8129925	74882	1
CI_2	89	Sound	2	8210337	60325	1			60000		miss	0
CI_2	89	Picture	delay	8215493	65482	1	1333	1	65000	20000	hit	251
CI_2	89	Response	1	8216725	66713	1
CI_2	90	Picture	3	8297300	60483	1	5165	1	60000	5000	miss	0
CI_2	90	Picture	delay	8302465	65649	1	333	1	65000	20000	hit	254
CI_2	90	Response	1	8302644	65827	1
CI_2	91	Picture	4	8383272	60483	1	5165	1	60000	5000	miss	0
CI_2	91	Picture	delay	8388437	65649	1	7997	1	65000	20000	hit	257
CI_2	91	Response	2	8396245	73456	1
CI_2	92	Sound	6	8476750	60325	1			60000		miss	0
CI_2	92	Picture	delay	8481907	65482	1	2999	1	65000	20000	incorrect	260
CI_2	92	Response	1	8484804	68379	1
CI_2	93	Sound	2	8565221	60325	1			60000		miss	0
CI_2	93	Picture	delay	8570378	65482	1	8331	1	65000	20000	incorrect	263
CI_2	93	Response	2	8578645	73749	1
CI_2	94	Sound	0	8659024	60325	1			60000		miss	0
CI_2	94	Picture	delay	8664180	65482	1	3166	1	65000	20000	hit	266
CI_2	94	Response	2	8667284	68586	1
CI_2	95	Picture	3	8747820	60484	1	5165	1	60000	5000	miss	0
CI_2	95	Picture	delay	8752985	65649	1	833	1	65000	20000	hit	269
CI_2	95	Response	1	8753684	66348	1
CI_2	96	Picture	4	8834292	60484	1	5165	1	60000	5000	miss	0
CI_2	96	Picture	delay	8839457	65649	1	2832	1	65000	20000	hit	272
CI_2	96	Response	2	8842165	68357	1
CI_2	97	Sound	7	8922604	60325	1			60000		miss	0
CI_2	97	Picture	delay	8927761	65482	1	17328	1	65000	20000	hit	275
CI_2	97	Response	1	8945045	82766	1
CI_2	98	Picture	4	9025563	60483	1	5165	1	60000	5000	miss	0
CI_2	98	Picture	delay	9030728	65649	1	4665	1	65000	20000	hit	278
CI_2	98	Response	2	9035203	70124	1
CI_2	99	Sound	6	9115708	60325	1			60000		miss	0
CI_2	99	Picture	delay	9120865	65482	1	3332	1	65000	20000	hit	281
CI_2	99	Response	2	9124085	68702	1
CI_2	100	Picture	1	9204671	60484	1	5165	1	60000	5000	miss	0
CI_2	100	Picture	delay	9209836	65649	1	1333	1	65000	20000	hit	284
CI_2	100	Response	2	9211123	66936	1
CI_2	101	Sound	7	9291484	60325	1			60000		miss	0
CI_2	101	Picture	delay	9296641	65482	1	8331	1	65000	20000	incorrect	287
CI_2	101	Response	2	9304884	73725	1
CI_2	102	Picture	5	9385445	60484	1	5165	1	60000	5000	miss	0
CI_2	102	Picture	delay	9390610	65649	1	4165	1	65000	20000	hit	290
CI_2	102	Response	1	9394644	69683	1
CI_2	103	Picture	1	9475249	60484	1	5165	1	60000	5000	miss	0
CI_2	103	Picture	delay	9480414	65649	1	2499	1	65000	20000	hit	293
CI_2	103	Response	2	9482724	67958	1
CI_2	104	Sound	2	9563229	60325	1			60000		miss	0
CI_2	104	Picture	delay	9568386	65482	1	666	1	65000	20000	hit	296
CI_2	104	Response	1	9568963	66060	1
CI_2	105	Response	2	9882164	313112	1
CI_2	106	Sound	7	9962598	60325	1			60000		miss	0
CI_2	106	Picture	delay	9967755	65482	1	2166	1	65000	20000	hit	300
CI_2	106	Response	1	9969844	67570	1
CI_2	107	Picture	3	10050395	60484	1	5165	1	60000	5000	miss	0
CI_2	107	Picture	delay	10055560	65649	1	500	1	65000	20000	hit	303
CI_2	107	Response	1	10056004	66092	1
CI_2	108	Sound	0	10136375	60325	1			60000		miss	0
CI_2	108	Picture	delay	10141532	65482	1	1833	1	65000	20000	hit	306
CI_2	108	Response	2	10143284	67234	1
CI_2	109	Picture	3	10223839	60484	1	5165	1	60000	5000	miss	0
CI_2	109	Picture	delay	10229003	65648	1	1000	1	65000	20000	hit	309
CI_2	109	Response	1	10229844	66489	1
CI_2	110	Picture	3	10310477	60484	1	4832	1	60000	5000	hit	311
CI_2	110	Response	1	10315202	65209	1
CI_2	111	Picture	3	10395782	60484	1	5165	1	60000	5000	miss	0
CI_2	111	Picture	delay	10400947	65649	1	167	1	65000	20000	hit	314
CI_2	111	Response	1	10400962	65664	1
CI_2	112	Picture	4	10481588	60484	1	5165	1	60000	5000	miss	0
CI_2	112	Picture	delay	10486753	65649	1	3999	1	65000	20000	hit	317
CI_2	112	Response	2	10490643	69538	1
CI_2	113	Sound	2	10571067	60325	1			60000		miss	0
CI_2	113	Picture	delay	10576224	65482	1	3666	1	65000	20000	hit	320
CI_2	113	Response	1	10579762	69020	1
CI_2	114	Picture	3	10660363	60484	1	5165	1	60000	5000	miss	0
CI_2	114	Picture	delay	10665528	65649	1	2666	1	65000	20000	incorrect	323
CI_2	114	Response	2	10668163	68284	1
CI_2	115	Picture	4	10748834	60484	1	5165	1	60000	5000	miss	0
CI_2	115	Picture	delay	10753999	65648	1	9330	1	65000	20000	hit	326
CI_2	115	Response	2	10763283	74933	1
CI_2	116	Sound	0	10843644	60325	1			60000		miss	0
CI_2	116	Picture	delay	10848801	65482	1	2999	1	65000	20000	hit	329
CI_2	116	Response	2	10851763	68444	1
CI_2	117	Picture	3	10932274	60484	1	5165	1	60000	5000	miss	0
CI_2	117	Picture	delay	10937439	65649	1	2166	1	65000	20000	hit	332
CI_2	117	Response	1	10939443	67652	1
CI_2	118	Picture	1	11020079	60484	1	5165	1	60000	5000	miss	0
CI_2	118	Picture	delay	11025244	65648	1	1999	1	65000	20000	hit	335
CI_2	118	Response	2	11027202	67607	1
CI_2	119	Picture	1	11107717	60483	1	5165	1	60000	5000	miss	0
CI_2	119	Picture	delay	11112882	65648	1	2832	1	65000	20000	hit	338
CI_2	119	Response	2	11115603	68370	1
CI_2	120	Sound	7	11196030	60325	1			60000		miss	0
CI_2	120	Picture	delay	11201186	65482	1	3166	1	65000	20000	hit	341
CI_2	120	Response	1	11204163	68458	1
CI_2	121	Picture	1	11284826	60484	1	5165	1	60000	5000	miss	0
CI_2	121	Picture	delay	11289991	65649	1	1833	1	65000	20000	hit	344
CI_2	121	Response	2	11291682	67339	1
CI_2	122	Sound	2	11372139	60325	1			60000		miss	0
CI_2	122	Picture	delay	11377296	65482	1	1833	1	65000	20000	hit	347
CI_2	122	Response	1	11378962	67148	1
CI_2	123	Picture	1	11459602	60483	1	5165	1	60000	5000	miss	0
CI_2	123	Picture	delay	11464767	65649	1	1500	1	65000	20000	hit	350
CI_2	123	Response	2	11466083	66964	1
CI_2	124	Sound	6	11546582	60325	1			60000		miss	0
CI_2	124	Picture	delay	11551739	65482	1	3166	1	65000	20000	hit	353
CI_2	124	Response	2	11554721	68464	1
CI_2	125	Picture	4	11635378	60484	1	5165	1	60000	5000	miss	0
CI_2	125	Picture	delay	11640543	65649	1	4665	1	65000	20000	hit	356
CI_2	125	Response	2	11645042	70147	1
CI_2	126	Sound	2	11725524	60325	1			60000		miss	0
CI_2	126	Picture	delay	11730680	65482	1	1666	1	65000	20000	hit	359
CI_2	126	Response	1	11732242	67044	1
CI_2	127	Sound	0	11812662	60325	1			60000		miss	0
CI_2	127	Picture	delay	11817819	65482	1	2999	1	65000	20000	hit	362
CI_2	127	Response	2	11820721	68384	1
CI_2	128	Picture	1	11901292	60484	1	5165	1	60000	5000	miss	0
CI_2	128	Picture	delay	11906457	65649	1	500	1	65000	20000	hit	365
CI_2	128	Response	2	11906801	65993	1
CI_2	129	Sound	0	11987272	60325	1			60000		miss	0
CI_2	129	Picture	delay	11992428	65482	1	4832	1	65000	20000	hit	368
CI_2	129	Response	2	11997201	70255	1
CI_2	130	Sound	6	12077576	60325	1			60000		miss	0
CI_2	130	Picture	delay	12082732	65482	1	4332	1	65000	20000	hit	371
CI_2	130	Response	2	12086882	69631	1
CI_2	131	Sound	7	12167379	60325	1			60000		miss	0
CI_2	131	Picture	delay	12172536	65482	1	6498	1	65000	20000	hit	374
CI_2	131	Response	1	12178962	71907	1
CI_2	132	Sound	0	12259350	60325	1			60000		miss	0
CI_2	132	Picture	delay	12264506	65482	1	1833	1	65000	20000	hit	377
CI_2	132	Response	2	12266162	67137	1
CI_2	133	Sound	6	12346654	60325	1			60000		miss	0
CI_2	133	Picture	delay	12351811	65482	1	4332	1	65000	20000	hit	380
CI_2	133	Response	2	12356082	69753	1
CI_2	134	Sound	6	12436458	60325	1			60000		miss	0
CI_2	134	Picture	delay	12441615	65482	1	5332	1	65000	20000	hit	383
CI_2	134	Response	2	12446882	70748	1
CI_2	135	Sound	2	12527262	60325	1			60000		miss	0
CI_2	135	Picture	delay	12532419	65482	1	6664	1	65000	20000	incorrect	386
CI_2	135	Response	2	12538961	72024	1
CI_2	136	Picture	5	12619557	60483	1	5165	1	60000	5000	miss	0
CI_2	136	Picture	delay	12624722	65649	1	3499	1	65000	20000	hit	389
CI_2	136	Response	1	12628081	69008	1
CI_2	137	Picture	4	12708695	60484	1	5165	1	60000	5000	miss	0
CI_2	137	Picture	delay	12713860	65649	1	1499	1	65000	20000	hit	392
CI_2	137	Response	2	12715201	66990	1
CI_2	138	Picture	5	12795833	60483	1	5165	1	60000	5000	miss	0
CI_2	138	Picture	delay	12800998	65648	1	1333	1	65000	20000	hit	395
CI_2	138	Response	1	12802241	66892	1
CI_2	139	Sound	7	12882646	60325	1			60000		miss	0
CI_2	139	Picture	delay	12887803	65482	1	2666	1	65000	20000	hit	398
CI_2	139	Response	1	12890320	67999	1
CI_2	140	Picture	1	12970943	60483	1	5165	1	60000	5000	miss	0
CI_2	140	Picture	delay	12976108	65649	1	1500	1	65000	20000	hit	401
CI_2	140	Response	2	12977520	67061	1
CI_2	141	Picture	5	13058081	60484	1	5165	1	60000	5000	miss	0
CI_2	141	Picture	delay	13063246	65648	1	2999	1	65000	20000	hit	404
CI_2	141	Response	1	13066161	68564	1
CI_2	142	Picture	5	13146719	60483	1	5165	1	60000	5000	miss	0
CI_2	142	Picture	delay	13151884	65649	1	2666	1	65000	20000	hit	407
CI_2	142	Response	1	13154480	68245	1
CI_2	143	Picture	4	13235023	60483	1	5165	1	60000	5000	miss	0
CI_2	143	Picture	delay	13240188	65649	1	10830	1	65000	20000	hit	410
CI_2	143	Response	2	13250882	76342	1
CI_2	144	Picture	5	13331492	60484	1	5165	1	60000	5000	miss	0
CI_2	144	Picture	delay	13336657	65649	1	2333	1	65000	20000	hit	413
CI_2	144	Response	1	13338960	67952	1
CI_2	145	Sound	6	13419471	60325	1			60000		miss	0
CI_2	145	Picture	delay	13424628	65482	1	5832	1	65000	20000	hit	416
CI_2	145	Response	2	13430320	71174	1
CI_2	146	Sound	0	13510775	60325	1			60000		miss	0
CI_2	146	Picture	delay	13515932	65482	1	6831	1	65000	20000	hit	419
CI_2	146	Response	2	13522640	72191	1
CI_2	147	Sound	7	13603078	60325	1			60000		miss	0
CI_2	147	Picture	delay	13608235	65482	1	2999	1	65000	20000	hit	422
CI_2	147	Response	1	13611201	68448	1
CI_2	148	Sound	7	13691716	60325	1			60000		miss	0
CI_2	148	Picture	delay	13696873	65482	1	7664	1	65000	20000	incorrect	425
CI_2	148	Response	2	13704400	73009	1
CI_2	149	Picture	4	13785011	60484	1	5165	1	60000	5000	miss	0
CI_2	149	Picture	delay	13790175	65648	1	2833	1	65000	20000	hit	428
CI_2	149	Response	2	13792881	68354	1
CI_2	150	Picture	5	13873482	60483	1	5165	1	60000	5000	miss	0
CI_2	150	Picture	delay	13878647	65648	1	4165	1	65000	20000	hit	431
CI_2	150	Response	1	13882640	69642	1
CI_2	151	Sound	2	13963127	60325	1			60000		miss	0
CI_2	151	Picture	delay	13968284	65482	1	1833	1	65000	20000	hit	434
CI_2	151	Response	1	13970000	67198	1
CI_2	152	Sound	2	14050432	60325	1			60000		miss	0
CI_2	152	Picture	delay	14055589	65482	1	3832	1	65000	20000	hit	437
CI_2	152	Response	1	14059281	69174	1
CI_2	153	Sound	6	14139736	60325	1			60000		miss	0
CI_2	153	Picture	delay	14144893	65482	1	6165	1	65000	20000	hit	440
CI_2	153	Response	2	14150961	71550	1
CI_2	154	Response	2	14198801	47743	1
Event Type	Code	Type	Response	RT	RT Uncertainty	Time	Uncertainty	Duration	Uncertainty	ReqTime	ReqDur
Sound	1000	miss				528175	1			60000
Picture	delay	hit	2	12358	2	533332	1	12496	1	65000	20000
Picture	3	miss				725269	1	5165	1	60000	5000
Picture	delay	hit	1	3416	2	730434	1	3499	1	65000	20000
Picture	3	miss				814407	1	5165	1	60000	5000
Picture	delay	incorrect	2	1238	2	819572	1	1333	1	65000	20000
Sound	2	miss				901220	1			60000
Picture	delay	hit	1	4594	2	906377	1	4665	1	65000	20000
Picture	4	miss				991516	1	5165	1	60000	5000
Picture	delay	incorrect	1	10769	2	996681	1	10830	1	65000	20000
Sound	0	miss				1087826	1			60000
Picture	delay	hit	2	10307	2	1092982	1	10497	1	65000	20000
Sound	6	miss				1183794	1			60000
Picture	delay	hit	2	10339	2	1188951	1	10497	1	65000	20000
Sound	2	miss				1279763	1			60000
Picture	delay	hit	1	1330	2	1284920	1	1500	1	65000	20000
Picture	3	hit	1	4956	2	1366893	1	4998	1	60000	5000
Sound	2	miss				1452207	1			60000
Picture	delay	miss				1457364	1	20160	1	65000	20000
Picture	5	miss				1558164	1	5165	1	60000	5000
Picture	delay	hit	1	6679	2	1563329	1	6831	1	65000	20000
Sound	0	miss				1650475	1			60000
Picture	delay	incorrect	1	1977	2	1655632	1	2166	1	65000	20000
Sound	0	miss				1738114	1			60000
Picture	delay	hit	2	3218	2	1743271	1	3332	1	65000	20000
Picture	1	miss				1827077	1	5165	1	60000	5000
Picture	delay	hit	2	4728	2	1832241	1	4832	1	65000	20000
Sound	6	miss				1917388	1			60000
Picture	delay	incorrect	1	3543	2	1922545	1	3665	1	65000	20000
Picture	1	miss				2006685	1	5165	1	60000	5000
Picture	delay	hit	2	4080	2	2011850	1	4165	1	65000	20000
Sound	6	miss				2096330	1			60000
Picture	delay	hit	2	6842	2	2101487	1	6998	1	65000	20000
Picture	1	miss				2188959	1	5165	1	60000	5000
Picture	delay	incorrect	1	7006	2	2194123	1	7164	1	65000	20000
Picture	3	miss				2281762	1	5165	1	60000	5000
Picture	delay	hit	1	5323	2	2286927	1	5498	1	65000	20000
Picture	5	miss				2372899	1	5165	1	60000	5000
Picture	delay	hit	1	1625	2	2378063	1	1666	1	65000	20000
Sound	7	miss				2460045	1			60000
Picture	delay	hit	1	4328	2	2465202	1	4499	1	65000	20000
Picture	4	miss				2550174	1	5165	1	60000	5000
Picture	delay	incorrect	1	8029	2	2555339	1	8164	1	65000	20000
Picture	5	miss				2643977	1	5165	1	60000	5000
Picture	delay	hit	1	2787	2	2649142	1	2832	1	65000	20000
Sound	2	miss				2732289	1			60000
Picture	delay	hit	1	1203	2	2737446	1	1333	1	65000	20000
Sound	7	miss				2819094	1			60000
Picture	delay	hit	1	3598	2	2824251	1	3666	1	65000	20000
Sound	7	miss				2908232	1			60000
Picture	delay	hit	1	3260	2	2913389	1	3332	1	65000	20000
Picture	1	miss				2997195	1	5165	1	60000	5000
Picture	delay	incorrect	1	3889	2	3002360	1	3999	1	65000	20000
Picture	1	miss				3086832	1	5165	1	60000	5000
Picture	delay	hit	2	8891	2	3091997	1	8997	1	65000	20000
Picture	3	miss				3181468	1	5165	1	60000	5000
Picture	delay	hit	1	15	2	3186633	1	167	1	65000	20000
Sound	7	miss				3267115	1			60000
Picture	delay	hit	1	3897	2	3272272	1	3999	1	65000	20000
Picture	4	miss				3356744	1	5165	1	60000	5000
Picture	delay	hit	2	4259	2	3361909	1	4332	1	65000	20000
Sound	2	miss				3446557	1			60000
Picture	delay	hit	1	5574	2	3451713	1	5665	1	65000	20000
Sound	0	miss				3537694	1			60000
Picture	delay	hit	2	5317	2	3542850	1	5498	1	65000	20000
Sound	6	miss				3628664	1			60000
Picture	delay	hit	2	4267	2	3633821	1	4332	1	65000	20000
Picture	1	miss				3718626	1	5165	1	60000	5000
Picture	delay	hit	2	18616	2	3723791	1	18660	1	65000	20000
Picture	4	miss				3822926	1	5165	1	60000	5000
Picture	delay	hit	2	2237	2	3828091	1	2333	1	65000	20000
Sound	7	miss				3910739	1			60000
Picture	delay	hit	1	511	2	3915895	1	667	1	65000	20000
Picture	3	hit	1	4812	2	3997036	1	4998	1	60000	5000
Picture	5	miss				4082508	1	5165	1	60000	5000
Picture	delay	hit	1	4496	2	4087673	1	4665	1	65000	20000
Sound	6	miss				4172653	1			60000
Picture	delay	hit	2	4838	2	4177810	1	4998	1	65000	20000
Sound	0	miss				4263124	1			60000
Picture	delay	hit	2	3406	2	4268281	1	3499	1	65000	20000
Sound	2	miss				4352095	1			60000
Picture	delay	incorrect	2	9477	2	4357252	1	9663	1	65000	20000
Sound	0	miss				4447230	1			60000
Picture	delay	incorrect	1	7460	2	4452387	1	7498	1	65000	20000
Sound	7	miss				4540200	1			60000
Picture	delay	hit	1	3771	2	4545357	1	3832	1	65000	20000
Picture	5	miss				4629663	1	5165	1	60000	5000
Picture	delay	hit	1	3099	2	4634828	1	3166	1	65000	20000
Picture	4	miss				4718467	1	5165	1	60000	5000
Picture	delay	hit	2	11254	2	4723632	1	11330	1	65000	20000
Picture	5	miss				4815436	1	5165	1	60000	5000
Picture	delay	hit	1	3326	2	4820601	1	3499	1	65000	20000
Sound	6	miss				4904415	1			60000
Picture	delay	hit	2	10596	2	4909571	1	10663	1	65000	20000
Picture	4	miss				5000708	1	5165	1	60000	5000
Picture	delay	hit	2	10533	2	5005873	1	10663	1	65000	20000
Sound	2	miss				5311282	1			60000
Picture	delay	incorrect	2	11008	2	5316439	1	11163	1	65000	20000
Picture	5	miss				5408076	1	5165	1	60000	5000
Picture	delay	hit	1	1806	2	5413241	1	1999	1	65000	20000
Picture	1	miss				5495714	1	5165	1	60000	5000
Picture	delay	hit	2	7127	2	5500879	1	7164	1	65000	20000
Picture	3	miss				5588683	1	5165	1	60000	5000
Picture	delay	hit	1	1518	2	5593848	1	1666	1	65000	20000
Picture	5	miss				5675988	1	5165	1	60000	5000
Picture	delay	hit	1	11974	2	5681153	1	12163	1	65000	20000
Picture	5	miss				5773790	1	5165	1	60000	5000
Picture	delay	hit	1	2412	2	5778955	1	2499	1	65000	20000
Picture	3	miss				5861928	1	5165	1	60000	5000
Picture	delay	hit	1	594	2	5867093	1	667	1	65000	20000
Sound	2	miss				5948074	1			60000
Picture	delay	hit	1	4774	2	5953231	1	4832	1	65000	20000
Sound	0	miss				6038378	2			60000
Picture	delay	incorrect	1	3991	2	6043535	1	4165	1	65000	20000
Picture	4	miss				6128174	1	5165	1	60000	5000
Picture	delay	incorrect	1	6508	2	6133339	1	6664	1	65000	20000
Sound	0	miss				6220319	1			60000
Picture	delay	hit	2	8371	2	6225476	1	8497	1	65000	20000
Sound	6	miss				6314288	1			60000
Picture	delay	hit	2	7841	2	6319445	1	7997	1	65000	20000
Sound	7	miss				6407758	1			60000
Picture	delay	hit	1	3891	2	6412915	1	3999	1	65000	20000
Picture	5	miss				6497387	1	5165	1	60000	5000
Picture	delay	hit	1	4653	2	6502552	1	4832	1	65000	20000
Sound	0	miss				6587699	1			60000
Picture	delay	hit	2	3149	2	6592856	1	3332	1	65000	20000
Sound	7	miss				6676503	1			60000
Picture	delay	incorrect	2	8826	2	6681660	1	8997	1	65000	20000
Picture	1	miss				6771131	1	5165	1	60000	5000
Picture	delay	hit	2	4990	2	6776296	1	5165	1	65000	20000
Picture	3	miss				6861935	1	5165	1	60000	5000
Picture	delay	hit	1	905	2	6867100	1	1000	1	65000	20000
Sound	7	miss				6948415	1			60000
Picture	delay	hit	1	7474	2	6953572	1	7664	1	65000	20000
Sound	2	miss				7041551	1			60000
Picture	delay	hit	1	2178	2	7046708	1	2332	1	65000	20000
Sound	6	miss				7129356	1			60000
Picture	delay	hit	2	5334	2	7134513	1	5498	1	65000	20000
Sound	6	miss				7220326	1			60000
Picture	delay	incorrect	1	6203	2	7225483	1	6331	1	65000	20000
Picture	4	miss				7312288	1	5165	1	60000	5000
Picture	delay	hit	2	4393	2	7317453	1	4499	1	65000	20000
Picture	1	miss				7402425	1	5165	1	60000	5000
Picture	delay	hit	2	1534	2	7407590	1	1666	1	65000	20000
Sound	7	miss				7489572	1			60000
Picture	delay	hit	1	3117	2	7494729	1	3166	1	65000	20000
Picture	5	miss				7578368	1	5165	1	60000	5000
Picture	delay	hit	1	3993	2	7583533	1	4165	1	65000	20000
Picture	3	miss				7668172	1	5165	1	60000	5000
Picture	delay	hit	1	1708	2	7673337	1	1833	1	65000	20000
Sound	6	miss				7755485	1			60000
Picture	delay	hit	2	8004	2	7760642	1	8164	1	65000	20000
Sound	0	miss				7849121	1			60000
Picture	delay	hit	2	4126	2	7854278	1	4165	1	65000	20000
Picture	4	miss				7938917	1	5165	1	60000	5000
Picture	delay	hit	2	3283	2	7944082	1	3332	1	65000	20000
Picture	1	miss				8027888	1	5165	1	60000	5000
Picture	delay	hit	2	1913	2	8033053	1	1999	1	65000	20000
Sound	0	miss				8115368	1			60000
Picture	delay	hit	2	9401	2	8120524	1	9497	1	65000	20000
Sound	2	miss				8210337	1			60000
Picture	delay	hit	1	1231	2	8215493	1	1333	1	65000	20000
Picture	3	miss				8297300	1	5165	1	60000	5000
Picture	delay	hit	1	179	2	8302465	1	333	1	65000	20000
Picture	4	miss				8383272	1	5165	1	60000	5000
Picture	delay	hit	2	7808	2	8388437	1	7997	1	65000	20000
Sound	6	miss				8476750	1			60000
Picture	delay	incorrect	1	2897	2	8481907	1	2999	1	65000	20000
Sound	2	miss				8565221	1			60000
Picture	delay	incorrect	2	8267	2	8570378	1	8331	1	65000	20000
Sound	0	miss				8659024	1			60000
Picture	delay	hit	2	3104	2	8664180	1	3166	1	65000	20000
Picture	3	miss				8747820	1	5165	1	60000	5000
Picture	delay	hit	1	699	2	8752985	1	833	1	65000	20000
Picture	4	miss				8834292	1	5165	1	60000	5000
Picture	delay	hit	2	2708	2	8839457	1	2832	1	65000	20000
Sound	7	miss				8922604	1			60000
Picture	delay	hit	1	17284	2	8927761	1	17328	1	65000	20000
Picture	4	miss				9025563	1	5165	1	60000	5000
Picture	delay	hit	2	4476	2	9030728	1	4665	1	65000	20000
Sound	6	miss				9115708	1			60000
Picture	delay	hit	2	3220	2	9120865	1	3332	1	65000	20000
Picture	1	miss				9204671	1	5165	1	60000	5000
Picture	delay	hit	2	1287	2	9209836	1	1333	1	65000	20000
Sound	7	miss				9291484	1			60000
Picture	delay	incorrect	2	8243	2	9296641	1	8331	1	65000	20000
Picture	5	miss				9385445	1	5165	1	60000	5000
Picture	delay	hit	1	4034	2	9390610	1	4165	1	65000	20000
Picture	1	miss				9475249	1	5165	1	60000	5000
Picture	delay	hit	2	2310	2	9480414	1	2499	1	65000	20000
Sound	2	miss				9563229	1			60000
Picture	delay	hit	1	578	2	9568386	1	666	1	65000	20000
Sound	7	miss				9962598	1			60000
Picture	delay	hit	1	2088	2	9967755	1	2166	1	65000	20000
Picture	3	miss				10050395	1	5165	1	60000	5000
Picture	delay	hit	1	444	2	10055560	1	500	1	65000	20000
Sound	0	miss				10136375	1			60000
Picture	delay	hit	2	1752	2	10141532	1	1833	1	65000	20000
Picture	3	miss				10223839	1	5165	1	60000	5000
Picture	delay	hit	1	840	2	10229003	1	1000	1	65000	20000
Picture	3	hit	1	4725	2	10310477	1	4832	1	60000	5000
Picture	3	miss				10395782	1	5165	1	60000	5000
Picture	delay	hit	1	15	2	10400947	1	167	1	65000	20000
Picture	4	miss				10481588	1	5165	1	60000	5000
Picture	delay	hit	2	3890	2	10486753	1	3999	1	65000	20000
Sound	2	miss				10571067	1			60000
Picture	delay	hit	1	3538	2	10576224	1	3666	1	65000	20000
Picture	3	miss				10660363	1	5165	1	60000	5000
Picture	delay	incorrect	2	2635	2	10665528	1	2666	1	65000	20000
Picture	4	miss				10748834	1	5165	1	60000	5000
Picture	delay	hit	2	9285	2	10753999	1	9330	1	65000	20000
Sound	0	miss				10843644	1			60000
Picture	delay	hit	2	2962	2	10848801	1	2999	1	65000	20000
Picture	3	miss				10932274	1	5165	1	60000	5000
Picture	delay	hit	1	2004	2	10937439	1	2166	1	65000	20000
Picture	1	miss				11020079	1	5165	1	60000	5000
Picture	delay	hit	2	1958	2	11025244	1	1999	1	65000	20000
Picture	1	miss				11107717	1	5165	1	60000	5000
Picture	delay	hit	2	2721	2	11112882	1	2832	1	65000	20000
Sound	7	miss				11196030	1			60000
Picture	delay	hit	1	2976	2	11201186	1	3166	1	65000	20000
Picture	1	miss				11284826	1	5165	1	60000	5000
Picture	delay	hit	2	1691	2	11289991	1	1833	1	65000	20000
Sound	2	miss				11372139	1			60000
Picture	delay	hit	1	1667	2	11377296	1	1833	1	65000	20000
Picture	1	miss				11459602	1	5165	1	60000	5000
Picture	delay	hit	2	1315	2	11464767	1	1500	1	65000	20000
Sound	6	miss				11546582	1			60000
Picture	delay	hit	2	2982	2	11551739	1	3166	1	65000	20000
Picture	4	miss				11635378	1	5165	1	60000	5000
Picture	delay	hit	2	4499	2	11640543	1	4665	1	65000	20000
Sound	2	miss				11725524	1			60000
Picture	delay	hit	1	1562	2	11730680	1	1666	1	65000	20000
Sound	0	miss				11812662	1			60000
Picture	delay	hit	2	2903	2	11817819	1	2999	1	65000	20000
Picture	1	miss				11901292	1	5165	1	60000	5000
Picture	delay	hit	2	344	2	11906457	1	500	1	65000	20000
Sound	0	miss				11987272	1			60000
Picture	delay	hit	2	4773	2	11992428	1	4832	1	65000	20000
Sound	6	miss				12077576	1			60000
Picture	delay	hit	2	4150	2	12082732	1	4332	1	65000	20000
Sound	7	miss				12167379	1			60000
Picture	delay	hit	1	6425	2	12172536	1	6498	1	65000	20000
Sound	0	miss				12259350	1			60000
Picture	delay	hit	2	1655	2	12264506	1	1833	1	65000	20000
Sound	6	miss				12346654	1			60000
Picture	delay	hit	2	4271	2	12351811	1	4332	1	65000	20000
Sound	6	miss				12436458	1			60000
Picture	delay	hit	2	5267	2	12441615	1	5332	1	65000	20000
Sound	2	miss				12527262	1			60000
Picture	delay	incorrect	2	6542	2	12532419	1	6664	1	65000	20000
Picture	5	miss				12619557	1	5165	1	60000	5000
Picture	delay	hit	1	3359	2	12624722	1	3499	1	65000	20000
Picture	4	miss				12708695	1	5165	1	60000	5000
Picture	delay	hit	2	1341	2	12713860	1	1499	1	65000	20000
Picture	5	miss				12795833	1	5165	1	60000	5000
Picture	delay	hit	1	1243	2	12800998	1	1333	1	65000	20000
Sound	7	miss				12882646	1			60000
Picture	delay	hit	1	2517	2	12887803	1	2666	1	65000	20000
Picture	1	miss				12970943	1	5165	1	60000	5000
Picture	delay	hit	2	1412	2	12976108	1	1500	1	65000	20000
Picture	5	miss				13058081	1	5165	1	60000	5000
Picture	delay	hit	1	2916	2	13063246	1	2999	1	65000	20000
Picture	5	miss				13146719	1	5165	1	60000	5000
Picture	delay	hit	1	2596	2	13151884	1	2666	1	65000	20000
Picture	4	miss				13235023	1	5165	1	60000	5000
Picture	delay	hit	2	10693	2	13240188	1	10830	1	65000	20000
Picture	5	miss				13331492	1	5165	1	60000	5000
Picture	delay	hit	1	2304	2	13336657	1	2333	1	65000	20000
Sound	6	miss				13419471	1			60000
Picture	delay	hit	2	5692	2	13424628	1	5832	1	65000	20000
Sound	0	miss				13510775	1			60000
Picture	delay	hit	2	6709	2	13515932	1	6831	1	65000	20000
Sound	7	miss				13603078	1			60000
Picture	delay	hit	1	2967	2	13608235	1	2999	1	65000	20000
Sound	7	miss				13691716	1			60000
Picture	delay	incorrect	2	7527	2	13696873	1	7664	1	65000	20000
Picture	4	miss				13785011	1	5165	1	60000	5000
Picture	delay	hit	2	2705	2	13790175	1	2833	1	65000	20000
Picture	5	miss				13873482	1	5165	1	60000	5000
Picture	delay	hit	1	3994	2	13878647	1	4165	1	65000	20000
Sound	2	miss				13963127	1			60000
Picture	delay	hit	1	1716	2	13968284	1	1833	1	65000	20000
Sound	2	miss				14050432	1			60000
Picture	delay	hit	1	3692	2	14055589	1	3832	1	65000	20000
Sound	6	miss				14139736	1			60000
Picture	delay	hit	2	6068	2	14144893	1	6165	1	65000	20000

## Sheet: CI_4
Scenario - Scenario 1
Logfile written - 06/23/2022 15:43:56
Subject	Trial	Event Type	Code	Time	TTime	Uncertainty	Duration	Uncertainty	ReqTime	ReqDur	Stim Type	Pair Index
CI_4	1	Response	2	56721	56594	1
CI_4	2	Response	2	93121	36179	1
CI_4	4	Response	2	294001	134592	1
CI_4	5	Response	2	411040	116850	1
CI_4	6	Sound	1000	491475	60325	1			60000		miss	0
CI_4	6	Picture	delay	496632	65482	1	4832	1	65000	20000	hit	7
CI_4	6	Response	2	501361	70210	1
CI_4	7	Response	1	612961	101333	1
CI_4	8	Picture	4	693568	60483	1	5165	1	60000	5000	miss	0
CI_4	8	Picture	delay	698733	65648	1	6665	1	65000	20000	hit	11
CI_4	8	Response	2	705361	72276	1
CI_4	9	Sound	2	785880	60325	1			60000		miss	0
CI_4	9	Picture	delay	791036	65482	1	3665	1	65000	20000	incorrect	14
CI_4	9	Response	2	794560	69005	1
CI_4	10	Sound	2	875017	60325	1			60000		miss	0
CI_4	10	Picture	delay	880174	65482	1	10330	1	65000	20000	incorrect	17
CI_4	10	Response	2	890320	75628	1
CI_4	11	Picture	5	970978	60484	1	5165	1	60000	5000	miss	0
CI_4	11	Picture	delay	976143	65649	1	5831	1	65000	20000	hit	20
CI_4	11	Response	1	981921	71427	1
CI_4	12	Picture	3	1062448	60484	1	5165	1	60000	5000	miss	0
CI_4	12	Picture	delay	1067613	65649	1	7331	1	65000	20000	hit	23
CI_4	12	Response	1	1074799	72835	1
CI_4	13	Sound	6	1155259	60325	1			60000		miss	0
CI_4	13	Picture	delay	1160416	65482	1	8997	1	65000	20000	incorrect	26
CI_4	13	Response	1	1169281	74347	1
CI_4	14	Picture	3	1249887	60483	1	5165	1	60000	5000	miss	0
CI_4	14	Picture	delay	1255052	65648	1	5665	1	65000	20000	hit	29
CI_4	14	Response	1	1260640	71237	1
CI_4	15	Picture	1	1341190	60484	1	5165	1	60000	5000	miss	0
CI_4	15	Picture	delay	1346355	65649	1	6664	1	65000	20000	hit	32
CI_4	15	Response	2	1352881	72174	1
CI_4	16	Picture	4	1433494	60483	1	5165	1	60000	5000	miss	0
CI_4	16	Picture	delay	1438659	65649	1	6498	1	65000	20000	incorrect	35
CI_4	16	Response	1	1445120	72109	1
CI_4	17	Picture	5	1525630	60483	1	5165	1	60000	5000	miss	0
CI_4	17	Picture	delay	1530795	65649	1	4998	1	65000	20000	hit	38
CI_4	17	Response	1	1535760	70614	1
CI_4	18	Picture	1	1616434	60483	1	5165	1	60000	5000	miss	0
CI_4	18	Picture	delay	1621599	65649	1	18827	1	65000	20000	hit	41
CI_4	18	Response	2	1640320	84370	1
CI_4	19	Sound	2	1720741	60325	1			60000		miss	0
CI_4	19	Picture	delay	1725898	65482	1	4665	1	65000	20000	hit	44
CI_4	19	Response	1	1730399	69982	1
CI_4	20	Picture	4	1811037	60484	1	5165	1	60000	5000	miss	0
CI_4	20	Picture	delay	1816202	65649	1	4832	1	65000	20000	incorrect	47
CI_4	20	Response	1	1820959	70406	1
CI_4	21	Sound	7	1901349	60325	1			60000		miss	0
CI_4	21	Picture	delay	1906506	65482	1	7997	1	65000	20000	hit	50
CI_4	21	Response	1	1914398	73374	1
CI_4	22	Picture	4	1994977	60484	1	5165	1	60000	5000	miss	0
CI_4	22	Picture	delay	2000142	65649	1	6331	1	65000	20000	incorrect	53
CI_4	22	Response	1	2006398	71905	1
CI_4	23	Sound	7	2086789	60325	1			60000		miss	0
CI_4	23	Picture	delay	2091946	65482	1	4499	1	65000	20000	hit	56
CI_4	23	Response	1	2096320	69856	1
CI_4	24	Picture	5	2176918	60483	1	5165	1	60000	5000	miss	0
CI_4	24	Picture	delay	2182083	65648	1	6831	1	65000	20000	hit	59
CI_4	24	Response	1	2188799	72364	1
CI_4	25	Picture	4	2269388	60483	1	5165	1	60000	5000	miss	0
CI_4	25	Picture	delay	2274553	65648	1	4998	1	65000	20000	incorrect	62
CI_4	25	Response	1	2279438	70534	1
CI_4	26	Response	1	2359279	59738	1
CI_4	26	Sound	7	2359866	60325	1			60000		miss	0
CI_4	26	Picture	delay	2365023	65482	1	20160	1	65000	20000	miss	0
CI_4	27	Sound	0	2465665	60325	1			60000		miss	0
CI_4	27	Picture	delay	2470822	65482	1	12829	1	65000	20000	hit	68
CI_4	27	Response	2	2483599	78259	1
CI_4	28	Sound	0	2563966	60325	1			60000		miss	0
CI_4	28	Picture	delay	2569123	65482	1	17827	1	65000	20000	hit	71
CI_4	28	Response	2	2586879	83238	1
CI_4	29	Sound	6	2667266	60325	1			60000		miss	0
CI_4	29	Picture	delay	2672423	65482	1	4998	1	65000	20000	incorrect	74
CI_4	29	Response	1	2677359	70418	1
CI_4	30	Picture	5	2757895	60484	1	5165	1	60000	5000	miss	0
CI_4	30	Picture	delay	2763060	65649	1	2333	1	65000	20000	hit	77
CI_4	30	Response	1	2765279	67867	1
CI_4	31	Sound	6	2845708	60325	1			60000		miss	0
CI_4	31	Picture	delay	2850865	65482	1	4998	1	65000	20000	incorrect	80
CI_4	31	Response	1	2855759	70376	1
CI_4	32	Picture	3	2936337	60483	1	5165	1	60000	5000	miss	0
CI_4	32	Picture	delay	2941502	65648	1	6831	1	65000	20000	hit	83
CI_4	32	Response	1	2948238	72384	1
CI_4	33	Picture	3	3028807	60483	1	5165	1	60000	5000	miss	0
CI_4	33	Picture	delay	3033972	65649	1	5498	1	65000	20000	hit	86
CI_4	33	Response	1	3039439	71116	1
CI_4	34	Picture	3	3120110	60483	1	5165	1	60000	5000	miss	0
CI_4	34	Picture	delay	3125275	65648	1	5165	1	65000	20000	hit	89
CI_4	34	Response	1	3130319	70692	1
CI_4	35	Picture	1	3210914	60483	1	5165	1	60000	5000	miss	0
CI_4	35	Picture	delay	3216079	65649	1	2999	1	65000	20000	incorrect	92
CI_4	35	Response	1	3219039	68608	1
CI_4	35	Response	2	3223997	73567	1
CI_4	35	Response	2	3226717	76286	1
CI_4	35	Response	2	3228797	78366	1
CI_4	35	Response	2	3231117	80687	1
CI_4	36	Response	2	3247679	8610	1
CI_4	36	Sound	0	3299393	60325	1			60000		miss	0
CI_4	36	Picture	delay	3304550	65482	1	3832	1	65000	20000	hit	100
CI_4	36	Response	2	3308318	69250	1
CI_4	37	Picture	1	3388856	60484	1	5165	1	60000	5000	miss	0
CI_4	37	Picture	delay	3394021	65648	1	8664	1	65000	20000	incorrect	103
CI_4	37	Response	1	3402638	74265	1
CI_4	38	Picture	1	3483159	60484	1	5165	1	60000	5000	miss	0
CI_4	38	Picture	delay	3488324	65649	1	6831	1	65000	20000	hit	106
CI_4	38	Response	2	3495119	72444	1
CI_4	39	Sound	7	3575637	60325	1			60000		miss	0
CI_4	39	Picture	delay	3580794	65482	1	6831	1	65000	20000	hit	109
CI_4	39	Response	1	3587518	72206	1
CI_4	40	Sound	2	3667940	60325	1			60000		miss	0
CI_4	40	Picture	delay	3673097	65482	1	5832	1	65000	20000	hit	112
CI_4	40	Response	1	3678797	71183	1
CI_4	41	Sound	7	3759243	60325	1			60000		miss	0
CI_4	41	Picture	delay	3764400	65482	1	4998	1	65000	20000	hit	115
CI_4	41	Response	1	3769358	70440	1
CI_4	42	Sound	7	3849714	60325	1			60000		miss	0
CI_4	42	Picture	delay	3854871	65482	1	2999	1	65000	20000	hit	118
CI_4	42	Response	1	3857838	68449	1
CI_4	43	Sound	0	3938352	60325	1			60000		miss	0
CI_4	43	Picture	delay	3943509	65482	1	5332	1	65000	20000	hit	121
CI_4	43	Response	2	3948718	70691	1
CI_4	44	Sound	6	4029155	60325	1			60000		miss	0
CI_4	44	Picture	delay	4034312	65482	1	6998	1	65000	20000	incorrect	124
CI_4	44	Response	1	4041278	72447	1
CI_4	45	Picture	4	4121950	60484	1	5165	1	60000	5000	miss	0
CI_4	45	Picture	delay	4127115	65648	1	6498	1	65000	20000	incorrect	127
CI_4	45	Response	1	4133438	71971	1
CI_4	46	Sound	0	4213929	60325	1			60000		miss	0
CI_4	46	Picture	delay	4219085	65482	1	2999	1	65000	20000	hit	130
CI_4	46	Response	2	4221997	68393	1
CI_4	47	Picture	5	4302558	60483	1	5165	1	60000	5000	miss	0
CI_4	47	Picture	delay	4307723	65648	1	5665	1	65000	20000	hit	133
CI_4	47	Response	1	4313358	71283	1
CI_4	48	Picture	3	4394028	60483	1	5165	1	60000	5000	miss	0
CI_4	48	Picture	delay	4399193	65649	1	6831	1	65000	20000	hit	136
CI_4	48	Response	1	4405838	72293	1
CI_4	49	Sound	2	4486340	60325	1			60000		miss	0
CI_4	49	Picture	delay	4491496	65482	1	4998	1	65000	20000	hit	139
CI_4	49	Response	1	4496318	70303	1
CI_4	50	Picture	5	4576969	60483	1	5165	1	60000	5000	miss	0
CI_4	50	Picture	delay	4582134	65648	1	7331	1	65000	20000	hit	142
CI_4	50	Response	1	4589277	72792	1
CI_4	51	Sound	6	4669780	60325	1			60000		miss	0
CI_4	51	Picture	delay	4674937	65482	1	5332	1	65000	20000	incorrect	145
CI_4	51	Response	1	4680158	70704	1
CI_4	52	Sound	2	4760584	60325	1			60000		miss	0
CI_4	52	Picture	delay	4765740	65482	1	3666	1	65000	20000	hit	148
CI_4	52	Response	1	4769278	69019	1
CI_4	53	Sound	6	4849721	60325	1			60000		miss	0
CI_4	53	Picture	delay	4854878	65482	1	5498	1	65000	20000	incorrect	151
CI_4	53	Response	1	4860318	70922	1
CI_4	54	Picture	1	4940850	60484	1	5165	1	60000	5000	miss	0
CI_4	54	Picture	delay	4946015	65649	1	4332	1	65000	20000	hit	154
CI_4	54	Response	2	4950317	69950	1
CI_4	55	Sound	0	5030829	60325	1			60000		miss	0
CI_4	55	Picture	delay	5035986	65482	1	3665	1	65000	20000	hit	157
CI_4	55	Response	2	5039516	69012	1
CI_4	56	Response	2	5238718	199066	1
CI_4	57	Picture	1	5319393	60484	1	5165	1	60000	5000	miss	0
CI_4	57	Picture	delay	5324558	65649	1	8664	1	65000	20000	hit	161
CI_4	57	Response	2	5333117	74208	1
CI_4	58	Sound	7	5413537	60325	1			60000		miss	0
CI_4	58	Picture	delay	5418694	65482	1	2666	1	65000	20000	hit	164
CI_4	58	Response	1	5421277	68065	1
CI_4	59	Sound	6	5501675	60325	1			60000		miss	0
CI_4	59	Picture	delay	5506832	65482	1	4498	1	65000	20000	incorrect	167
CI_4	59	Response	1	5511276	69926	1
CI_4	60	Picture	1	5591804	60483	1	5165	1	60000	5000	miss	0
CI_4	60	Picture	delay	5596969	65648	1	5832	1	65000	20000	hit	170
CI_4	60	Response	2	5602717	71396	1
CI_4	61	Picture	3	5683275	60484	1	5165	1	60000	5000	miss	0
CI_4	61	Picture	delay	5688440	65649	1	6831	1	65000	20000	hit	173
CI_4	61	Response	1	5695116	72325	1
CI_4	62	Sound	7	5775586	60325	1			60000		miss	0
CI_4	62	Picture	delay	5780743	65482	1	5665	1	65000	20000	hit	176
CI_4	62	Response	1	5786236	70975	1
CI_4	63	Picture	3	5866881	60484	1	5165	1	60000	5000	miss	0
CI_4	63	Picture	delay	5872046	65648	1	6331	1	65000	20000	hit	179
CI_4	63	Response	1	5878237	71839	1
CI_4	64	Sound	6	5958693	60325	1			60000		miss	0
CI_4	64	Picture	delay	5963850	65482	1	5332	1	65000	20000	incorrect	182
CI_4	64	Response	1	5969037	70669	1
CI_4	65	Picture	1	6049655	60484	1	5165	1	60000	5000	miss	0
CI_4	65	Picture	delay	6054820	65649	1	5665	1	65000	20000	hit	185
CI_4	65	Response	2	6060316	71144	1
CI_4	66	Sound	0	6140800	60325	1			60000		miss	0
CI_4	66	Picture	delay	6145957	65482	1	4832	1	65000	20000	hit	188
CI_4	66	Response	2	6150637	70162	1
CI_4	67	Sound	7	6231104	60325	1			60000		miss	0
CI_4	67	Picture	delay	6236261	65482	1	3999	1	65000	20000	hit	191
CI_4	67	Response	1	6240155	69376	1
CI_4	68	Picture	5	6320733	60483	1	5165	1	60000	5000	miss	0
CI_4	68	Picture	delay	6325898	65648	1	6665	1	65000	20000	hit	194
CI_4	68	Response	1	6332477	72227	1
CI_4	69	Sound	6	6412878	60325	1			60000		miss	0
CI_4	69	Picture	delay	6418035	65482	1	6331	1	65000	20000	incorrect	197
CI_4	69	Response	1	6424237	71684	1
CI_4	70	Sound	6	6504682	60325	1			60000		miss	0
CI_4	70	Picture	delay	6509838	65482	1	4665	1	65000	20000	incorrect	200
CI_4	70	Response	1	6514316	69959	1
CI_4	71	Sound	2	6594819	60325	1			60000		miss	0
CI_4	71	Picture	delay	6599976	65482	1	2499	1	65000	20000	hit	203
CI_4	71	Response	1	6602395	67902	1
CI_4	72	Picture	4	6682949	60484	1	5165	1	60000	5000	miss	0
CI_4	72	Picture	delay	6688114	65649	1	5665	1	65000	20000	incorrect	206
CI_4	72	Response	1	6693675	71210	1
CI_4	73	Sound	0	6774094	60325	1			60000		miss	0
CI_4	73	Picture	delay	6779251	65482	1	3499	1	65000	20000	hit	209
CI_4	73	Response	2	6782555	68786	1
CI_4	74	Sound	0	6863065	60325	1			60000		miss	0
CI_4	74	Picture	delay	6868221	65482	1	4165	1	65000	20000	hit	212
CI_4	74	Response	2	6872236	69497	1
CI_4	75	Picture	5	6952861	60484	1	5165	1	60000	5000	miss	0
CI_4	75	Picture	delay	6958026	65649	1	9164	1	65000	20000	hit	215
CI_4	75	Response	1	6967036	74659	1
CI_4	76	Picture	4	7047663	60483	1	5165	1	60000	5000	miss	0
CI_4	76	Picture	delay	7052828	65649	1	6331	1	65000	20000	incorrect	218
CI_4	76	Response	1	7059036	71857	1
CI_4	77	Picture	3	7139633	60484	1	5165	1	60000	5000	miss	0
CI_4	77	Picture	delay	7144798	65649	1	7164	1	65000	20000	hit	221
CI_4	77	Response	1	7151916	72767	1
CI_4	78	Picture	4	7232436	60483	1	5165	1	60000	5000	miss	0
CI_4	78	Picture	delay	7237601	65648	1	6331	1	65000	20000	incorrect	224
CI_4	78	Response	1	7243755	71802	1
CI_4	79	Sound	2	7324248	60325	1			60000		miss	0
CI_4	79	Picture	delay	7329404	65482	1	2166	1	65000	20000	hit	227
CI_4	79	Response	1	7331435	67513	1
CI_4	80	Picture	3	7412044	60484	1	5165	1	60000	5000	miss	0
CI_4	80	Picture	delay	7417209	65649	1	12996	1	65000	20000	hit	230
CI_4	80	Response	1	7430155	78594	1
CI_4	81	Picture	3	7510679	60484	1	5165	1	60000	5000	miss	0
CI_4	81	Picture	delay	7515844	65648	1	4332	1	65000	20000	hit	233
CI_4	81	Response	1	7519995	69800	1
CI_4	82	Sound	6	7600491	60325	1			60000		miss	0
CI_4	82	Picture	delay	7605648	65482	1	4998	1	65000	20000	incorrect	236
CI_4	82	Response	1	7610476	70310	1
CI_4	83	Sound	0	7690961	60325	1			60000		miss	0
CI_4	83	Picture	delay	7696118	65482	1	5331	1	65000	20000	hit	239
CI_4	83	Response	2	7701276	70639	1
CI_4	84	Picture	5	7781924	60484	1	5165	1	60000	5000	miss	0
CI_4	84	Picture	delay	7787089	65649	1	5831	1	65000	20000	hit	242
CI_4	84	Response	1	7792796	71356	1
CI_4	85	Sound	2	7873235	60325	1			60000		miss	0
CI_4	85	Picture	delay	7878392	65482	1	3166	1	65000	20000	hit	245
CI_4	85	Response	1	7881515	68605	1
CI_4	86	Picture	1	7962032	60483	1	5165	1	60000	5000	miss	0
CI_4	86	Picture	delay	7967197	65648	1	17328	1	65000	20000	hit	248
CI_4	86	Response	2	7984476	82928	1
CI_4	87	Sound	0	8064839	60325	1			60000		miss	0
CI_4	87	Picture	delay	8069996	65482	1	2332	1	65000	20000	hit	251
CI_4	87	Response	2	8072154	67640	1
CI_4	88	Sound	2	8152644	60325	1			60000		miss	0
CI_4	88	Picture	delay	8157801	65482	1	5165	1	65000	20000	hit	254
CI_4	88	Response	1	8162795	70476	1
CI_4	89	Picture	4	8243440	60484	1	5165	1	60000	5000	miss	0
CI_4	89	Picture	delay	8248605	65649	1	7664	1	65000	20000	incorrect	257
CI_4	89	Response	1	8256154	73197	1
CI_4	90	Sound	2	8336584	60325	1			60000		miss	0
CI_4	90	Picture	delay	8341741	65482	1	3499	1	65000	20000	hit	260
CI_4	90	Response	1	8345195	68936	1
CI_4	91	Picture	4	8425714	60484	1	5165	1	60000	5000	miss	0
CI_4	91	Picture	delay	8430879	65649	1	6664	1	65000	20000	incorrect	263
CI_4	91	Response	1	8437354	72124	1
CI_4	92	Sound	6	8517859	60325	1			60000		miss	0
CI_4	92	Picture	delay	8523015	65482	1	15495	1	65000	20000	incorrect	266
CI_4	92	Response	1	8538475	80942	1
CI_4	93	Sound	7	8618992	60325	1			60000		miss	0
CI_4	93	Picture	delay	8624149	65482	1	4332	1	65000	20000	hit	269
CI_4	93	Response	1	8628314	69647	1
CI_4	94	Picture	5	8708955	60484	1	5165	1	60000	5000	miss	0
CI_4	94	Picture	delay	8714120	65649	1	4665	1	65000	20000	hit	272
CI_4	94	Response	1	8718714	70243	1
CI_4	95	Sound	2	8799100	60325	1			60000		miss	0
CI_4	95	Picture	delay	8804257	65482	1	1166	1	65000	20000	incorrect	275
CI_4	95	Response	2	8805353	66578	1
CI_4	96	Sound	7	8885739	60325	1			60000		miss	0
CI_4	96	Picture	delay	8890895	65482	1	5498	1	65000	20000	hit	278
CI_4	96	Response	1	8896314	70900	1
CI_4	97	Picture	1	8976867	60484	1	5165	1	60000	5000	miss	0
CI_4	97	Picture	delay	8982032	65648	1	7997	1	65000	20000	hit	281
CI_4	97	Response	2	8989914	73530	1
CI_4	98	Picture	4	9070503	60484	1	5165	1	60000	5000	miss	0
CI_4	98	Picture	delay	9075668	65649	1	7331	1	65000	20000	incorrect	284
CI_4	98	Response	1	9082875	72855	1
CI_4	99	Picture	1	9163473	60484	1	5165	1	60000	5000	miss	0
CI_4	99	Picture	delay	9168638	65649	1	6664	1	65000	20000	hit	287
CI_4	99	Response	2	9175195	72205	1
CI_4	100	Picture	5	9255776	60484	1	5165	1	60000	5000	miss	0
CI_4	100	Picture	delay	9260941	65649	1	6331	1	65000	20000	hit	290
CI_4	100	Response	1	9267114	71822	1
CI_4	101	Picture	3	9347746	60483	1	5165	1	60000	5000	miss	0
CI_4	101	Picture	delay	9352911	65648	1	6831	1	65000	20000	hit	293
CI_4	101	Response	1	9359673	72411	1
CI_4	102	Sound	7	9440058	60325	1			60000		miss	0
CI_4	102	Picture	delay	9445215	65482	1	4665	1	65000	20000	hit	296
CI_4	102	Response	1	9449753	70021	1
CI_4	103	Picture	5	9530354	60484	1	5165	1	60000	5000	miss	0
CI_4	103	Picture	delay	9535519	65649	1	7831	1	65000	20000	hit	299
CI_4	103	Response	1	9543274	73404	1
CI_4	104	Sound	0	9623664	60325	1			60000		miss	0
CI_4	104	Picture	delay	9628821	65482	1	2999	1	65000	20000	hit	302
CI_4	104	Response	2	9631753	68414	1
CI_4	105	Response	2	9800153	168332	1
CI_4	106	Picture	3	9880739	60484	1	5165	1	60000	5000	miss	0
CI_4	106	Picture	delay	9885904	65648	1	5665	1	65000	20000	hit	306
CI_4	106	Response	1	9891434	71178	1
CI_4	107	Sound	0	9971884	60325	1			60000		miss	0
CI_4	107	Picture	delay	9977041	65482	1	1000	1	65000	20000	hit	309
CI_4	107	Response	2	9977912	66353	1
CI_4	108	Picture	4	10058515	60484	1	5165	1	60000	5000	miss	0
CI_4	108	Picture	delay	10063680	65649	1	4665	1	65000	20000	incorrect	312
CI_4	108	Response	1	10068312	70281	1
CI_4	109	Picture	1	10148985	60484	1	5165	1	60000	5000	miss	0
CI_4	109	Picture	delay	10154150	65649	1	7164	1	65000	20000	hit	315
CI_4	109	Response	2	10161194	72692	1
CI_4	110	Picture	1	10241788	60483	1	5165	1	60000	5000	miss	0
CI_4	110	Picture	delay	10246953	65649	1	3832	1	65000	20000	hit	318
CI_4	110	Response	2	10250633	69328	1
CI_4	111	Picture	4	10331259	60483	1	5165	1	60000	5000	miss	0
CI_4	111	Picture	delay	10336424	65649	1	6331	1	65000	20000	incorrect	321
CI_4	111	Response	1	10342633	71858	1
CI_4	112	Sound	2	10423071	60325	1			60000		miss	0
CI_4	112	Picture	delay	10428227	65482	1	3499	1	65000	20000	hit	324
CI_4	112	Response	1	10431592	68847	1
CI_4	113	Picture	5	10512200	60484	1	5165	1	60000	5000	miss	0
CI_4	113	Picture	delay	10517365	65648	1	7998	1	65000	20000	hit	327
CI_4	113	Response	1	10525193	73477	1
CI_4	114	Picture	3	10605836	60484	1	5165	1	60000	5000	miss	0
CI_4	114	Picture	delay	10611001	65648	1	6664	1	65000	20000	hit	330
CI_4	114	Response	1	10617593	72241	1
CI_4	115	Picture	1	10698139	60484	1	5165	1	60000	5000	miss	0
CI_4	115	Picture	delay	10703304	65649	1	5331	1	65000	20000	hit	333
CI_4	115	Response	2	10708473	70818	1
CI_4	116	Sound	0	10788951	60325	1			60000		miss	0
CI_4	116	Picture	delay	10794108	65482	1	3332	1	65000	20000	hit	336
CI_4	116	Response	2	10797353	68727	1
CI_4	117	Picture	4	10877914	60483	1	5165	1	60000	5000	miss	0
CI_4	117	Picture	delay	10883079	65648	1	3832	1	65000	20000	incorrect	339
CI_4	117	Response	1	10886873	69443	1
CI_4	118	Picture	3	10967385	60484	1	5165	1	60000	5000	miss	0
CI_4	118	Picture	delay	10972550	65649	1	5831	1	65000	20000	hit	342
CI_4	118	Response	1	10978233	71332	1
CI_4	119	Picture	4	11058855	60484	1	5165	1	60000	5000	miss	0
CI_4	119	Picture	delay	11064020	65649	1	6831	1	65000	20000	incorrect	345
CI_4	119	Response	1	11070793	72421	1
CI_4	120	Sound	7	11151166	60325	1			60000		miss	0
CI_4	120	Picture	delay	11156323	65482	1	4165	1	65000	20000	hit	348
CI_4	120	Response	1	11160312	69470	1
CI_4	121	Sound	2	11240804	60325	1			60000		incorrect	350
CI_4	121	Response	2	11243833	63354	1
CI_4	122	Picture	1	11324435	60483	1	5165	1	60000	5000	miss	0
CI_4	122	Picture	delay	11329600	65649	1	3665	1	65000	20000	hit	353
CI_4	122	Response	2	11333192	69241	1
CI_4	123	Picture	5	11413739	60484	1	5165	1	60000	5000	miss	0
CI_4	123	Picture	delay	11418904	65648	1	7997	1	65000	20000	hit	356
CI_4	123	Response	1	11426793	73537	1
CI_4	124	Picture	3	11507376	60484	1	5165	1	60000	5000	miss	0
CI_4	124	Picture	delay	11512540	65649	1	5165	1	65000	20000	hit	359
CI_4	124	Response	1	11517511	70619	1
CI_4	125	Picture	1	11598179	60483	1	5165	1	60000	5000	miss	0
CI_4	125	Picture	delay	11603344	65649	1	2499	1	65000	20000	hit	362
CI_4	125	Response	2	11605752	68056	1
CI_4	126	Sound	7	11686159	60325	1			60000		miss	0
CI_4	126	Picture	delay	11691316	65482	1	4165	1	65000	20000	hit	365
CI_4	126	Response	1	11695432	69598	1
CI_4	127	Sound	6	11775796	60325	1			60000		miss	0
CI_4	127	Picture	delay	11780953	65482	1	6331	1	65000	20000	incorrect	368
CI_4	127	Response	1	11787192	71721	1
CI_4	128	Picture	5	11867758	60484	1	5165	1	60000	5000	miss	0
CI_4	128	Picture	delay	11872923	65649	1	4498	1	65000	20000	hit	371
CI_4	128	Response	1	11877353	70078	1
CI_4	129	Sound	6	11957737	60325	1			60000		miss	0
CI_4	129	Picture	delay	11962894	65482	1	4998	1	65000	20000	incorrect	374
CI_4	129	Response	1	11967832	70420	1
CI_4	130	Sound	2	12048207	60325	1			60000		miss	0
CI_4	130	Picture	delay	12053364	65482	1	2166	1	65000	20000	hit	377
CI_4	130	Response	1	12055352	67470	1
CI_4	131	Picture	3	12136004	60484	1	5165	1	60000	5000	miss	0
CI_4	131	Picture	delay	12141169	65649	1	3832	1	65000	20000	hit	380
CI_4	131	Response	1	12144951	69431	1
CI_4	132	Sound	2	12225316	60325	1			60000		miss	0
CI_4	132	Picture	delay	12230473	65482	1	2999	1	65000	20000	hit	383
CI_4	132	Response	1	12233433	68442	1
CI_4	133	Sound	0	12313787	60325	1			60000		miss	0
CI_4	133	Picture	delay	12318944	65482	1	4832	1	65000	20000	hit	386
CI_4	133	Response	2	12323591	70129	1
CI_4	134	Sound	6	12404091	60325	1			60000		miss	0
CI_4	134	Picture	delay	12409248	65482	1	3166	1	65000	20000	incorrect	389
CI_4	134	Response	1	12412311	68545	1
CI_4	135	Sound	7	12492729	60325	1			60000		miss	0
CI_4	135	Picture	delay	12497886	65482	1	1666	1	65000	20000	hit	392
CI_4	135	Response	1	12499432	67028	1
CI_4	136	Picture	5	12580026	60484	1	5165	1	60000	5000	miss	0
CI_4	136	Picture	delay	12585191	65649	1	3499	1	65000	20000	hit	395
CI_4	136	Response	1	12588631	69089	1
CI_4	137	Sound	7	12669005	60325	1			60000		miss	0
CI_4	137	Picture	delay	12674162	65482	1	4832	1	65000	20000	hit	398
CI_4	137	Response	1	12678871	70191	1
CI_4	138	Picture	4	12759467	60484	1	5165	1	60000	5000	miss	0
CI_4	138	Picture	delay	12764632	65649	1	4165	1	65000	20000	incorrect	401
CI_4	138	Response	1	12768711	69727	1
CI_4	139	Sound	0	12849113	60325	1			60000		miss	0
CI_4	139	Picture	delay	12854270	65482	1	2499	1	65000	20000	hit	404
CI_4	139	Response	2	12856632	67844	1
CI_4	140	Sound	0	12937084	60325	1			60000		miss	0
CI_4	140	Picture	delay	12942241	65482	1	4165	1	65000	20000	hit	407
CI_4	140	Response	2	12946232	69473	1
CI_4	141	Sound	2	13026721	60325	1			60000		miss	0
CI_4	141	Picture	delay	13031878	65482	1	4332	1	65000	20000	hit	410
CI_4	141	Response	1	13036152	69755	1
CI_4	142	Sound	6	13116526	60325	1			60000		miss	0
CI_4	142	Picture	delay	13121682	65482	1	3499	1	65000	20000	incorrect	413
CI_4	142	Response	1	13125110	68910	1
CI_4	143	Picture	3	13205655	60484	1	5165	1	60000	5000	miss	0
CI_4	143	Picture	delay	13210820	65649	1	5331	1	65000	20000	hit	416
CI_4	143	Response	1	13216071	70900	1
CI_4	144	Picture	1	13296625	60484	1	5165	1	60000	5000	miss	0
CI_4	144	Picture	delay	13301790	65649	1	3665	1	65000	20000	hit	419
CI_4	144	Response	2	13305351	69209	1
CI_4	145	Sound	2	13385771	60325	1			60000		miss	0
CI_4	145	Picture	delay	13390928	65482	1	8164	1	65000	20000	incorrect	422
CI_4	145	Response	2	13398951	73505	1
CI_4	146	Sound	7	13479407	60325	1			60000		miss	0
CI_4	146	Picture	delay	13484564	65482	1	4998	1	65000	20000	hit	425
CI_4	146	Response	1	13489431	70349	1
CI_4	147	Sound	6	13569878	60325	1			60000		miss	0
CI_4	147	Picture	delay	13575035	65482	1	4165	1	65000	20000	incorrect	428
CI_4	147	Response	1	13579031	69479	1
CI_4	148	Sound	0	13659515	60325	1			60000		miss	0
CI_4	148	Picture	delay	13664672	65482	1	2166	1	65000	20000	hit	431
CI_4	148	Response	2	13666710	67520	1
CI_4	149	Picture	5	13747312	60483	1	5165	1	60000	5000	miss	0
CI_4	149	Picture	delay	13752477	65648	1	10330	1	65000	20000	hit	434
CI_4	149	Response	1	13762710	75881	1
CI_4	150	Sound	7	13843122	60325	1			60000		miss	0
CI_4	150	Picture	delay	13848279	65482	1	3499	1	65000	20000	hit	437
CI_4	150	Response	1	13851590	68793	1
CI_4	151	Picture	4	13932251	60484	1	5165	1	60000	5000	miss	0
CI_4	151	Picture	delay	13937416	65649	1	4332	1	65000	20000	incorrect	440
CI_4	151	Response	1	13941671	69903	1
CI_4	152	Picture	5	14022222	60483	1	5165	1	60000	5000	miss	0
CI_4	152	Picture	delay	14027387	65648	1	7998	1	65000	20000	hit	443
CI_4	152	Response	1	14035350	73612	1
CI_4	153	Sound	6	14115866	60325	1			60000		miss	0
CI_4	153	Picture	delay	14121023	65482	1	9997	1	65000	20000	incorrect	446
CI_4	153	Response	1	14130951	75410	1
CI_4	154	Response	2	14176231	45211	1
Event Type	Code	Type	Response	RT	RT Uncertainty	Time	Uncertainty	Duration	Uncertainty	ReqTime	ReqDur
Sound	1000	miss				491475	1			60000
Picture	delay	hit	2	4728	2	496632	1	4832	1	65000	20000
Picture	4	miss				693568	1	5165	1	60000	5000
Picture	delay	hit	2	6628	2	698733	1	6665	1	65000	20000
Sound	2	miss				785880	1			60000
Picture	delay	incorrect	2	3524	2	791036	1	3665	1	65000	20000
Sound	2	miss				875017	1			60000
Picture	delay	incorrect	2	10146	2	880174	1	10330	1	65000	20000
Picture	5	miss				970978	1	5165	1	60000	5000
Picture	delay	hit	1	5778	2	976143	1	5831	1	65000	20000
Picture	3	miss				1062448	1	5165	1	60000	5000
Picture	delay	hit	1	7187	2	1067613	1	7331	1	65000	20000
Sound	6	miss				1155259	1			60000
Picture	delay	incorrect	1	8865	2	1160416	1	8997	1	65000	20000
Picture	3	miss				1249887	1	5165	1	60000	5000
Picture	delay	hit	1	5588	2	1255052	1	5665	1	65000	20000
Picture	1	miss				1341190	1	5165	1	60000	5000
Picture	delay	hit	2	6525	2	1346355	1	6664	1	65000	20000
Picture	4	miss				1433494	1	5165	1	60000	5000
Picture	delay	incorrect	1	6461	2	1438659	1	6498	1	65000	20000
Picture	5	miss				1525630	1	5165	1	60000	5000
Picture	delay	hit	1	4965	2	1530795	1	4998	1	65000	20000
Picture	1	miss				1616434	1	5165	1	60000	5000
Picture	delay	hit	2	18721	2	1621599	1	18827	1	65000	20000
Sound	2	miss				1720741	1			60000
Picture	delay	hit	1	4500	2	1725898	1	4665	1	65000	20000
Picture	4	miss				1811037	1	5165	1	60000	5000
Picture	delay	incorrect	1	4757	2	1816202	1	4832	1	65000	20000
Sound	7	miss				1901349	1			60000
Picture	delay	hit	1	7892	2	1906506	1	7997	1	65000	20000
Picture	4	miss				1994977	1	5165	1	60000	5000
Picture	delay	incorrect	1	6256	2	2000142	1	6331	1	65000	20000
Sound	7	miss				2086789	1			60000
Picture	delay	hit	1	4374	2	2091946	1	4499	1	65000	20000
Picture	5	miss				2176918	1	5165	1	60000	5000
Picture	delay	hit	1	6716	2	2182083	1	6831	1	65000	20000
Picture	4	miss				2269388	1	5165	1	60000	5000
Picture	delay	incorrect	1	4886	2	2274553	1	4998	1	65000	20000
Sound	7	miss				2359866	1			60000
Picture	delay	miss				2365023	1	20160	1	65000	20000
Sound	0	miss				2465665	1			60000
Picture	delay	hit	2	12777	2	2470822	1	12829	1	65000	20000
Sound	0	miss				2563966	1			60000
Picture	delay	hit	2	17756	2	2569123	1	17827	1	65000	20000
Sound	6	miss				2667266	1			60000
Picture	delay	incorrect	1	4936	2	2672423	1	4998	1	65000	20000
Picture	5	miss				2757895	1	5165	1	60000	5000
Picture	delay	hit	1	2219	2	2763060	1	2333	1	65000	20000
Sound	6	miss				2845708	1			60000
Picture	delay	incorrect	1	4894	2	2850865	1	4998	1	65000	20000
Picture	3	miss				2936337	1	5165	1	60000	5000
Picture	delay	hit	1	6736	2	2941502	1	6831	1	65000	20000
Picture	3	miss				3028807	1	5165	1	60000	5000
Picture	delay	hit	1	5467	2	3033972	1	5498	1	65000	20000
Picture	3	miss				3120110	1	5165	1	60000	5000
Picture	delay	hit	1	5044	2	3125275	1	5165	1	65000	20000
Picture	1	miss				3210914	1	5165	1	60000	5000
Picture	delay	incorrect	1	2960	2	3216079	1	2999	1	65000	20000
Sound	0	miss				3299393	1			60000
Picture	delay	hit	2	3768	2	3304550	1	3832	1	65000	20000
Picture	1	miss				3388856	1	5165	1	60000	5000
Picture	delay	incorrect	1	8617	2	3394021	1	8664	1	65000	20000
Picture	1	miss				3483159	1	5165	1	60000	5000
Picture	delay	hit	2	6795	2	3488324	1	6831	1	65000	20000
Sound	7	miss				3575637	1			60000
Picture	delay	hit	1	6724	2	3580794	1	6831	1	65000	20000
Sound	2	miss				3667940	1			60000
Picture	delay	hit	1	5701	2	3673097	1	5832	1	65000	20000
Sound	7	miss				3759243	1			60000
Picture	delay	hit	1	4958	2	3764400	1	4998	1	65000	20000
Sound	7	miss				3849714	1			60000
Picture	delay	hit	1	2967	2	3854871	1	2999	1	65000	20000
Sound	0	miss				3938352	1			60000
Picture	delay	hit	2	5209	2	3943509	1	5332	1	65000	20000
Sound	6	miss				4029155	1			60000
Picture	delay	incorrect	1	6965	2	4034312	1	6998	1	65000	20000
Picture	4	miss				4121950	1	5165	1	60000	5000
Picture	delay	incorrect	1	6322	2	4127115	1	6498	1	65000	20000
Sound	0	miss				4213929	1			60000
Picture	delay	hit	2	2911	2	4219085	1	2999	1	65000	20000
Picture	5	miss				4302558	1	5165	1	60000	5000
Picture	delay	hit	1	5635	2	4307723	1	5665	1	65000	20000
Picture	3	miss				4394028	1	5165	1	60000	5000
Picture	delay	hit	1	6645	2	4399193	1	6831	1	65000	20000
Sound	2	miss				4486340	1			60000
Picture	delay	hit	1	4821	2	4491496	1	4998	1	65000	20000
Picture	5	miss				4576969	1	5165	1	60000	5000
Picture	delay	hit	1	7144	2	4582134	1	7331	1	65000	20000
Sound	6	miss				4669780	1			60000
Picture	delay	incorrect	1	5222	2	4674937	1	5332	1	65000	20000
Sound	2	miss				4760584	1			60000
Picture	delay	hit	1	3537	2	4765740	1	3666	1	65000	20000
Sound	6	miss				4849721	1			60000
Picture	delay	incorrect	1	5440	2	4854878	1	5498	1	65000	20000
Picture	1	miss				4940850	1	5165	1	60000	5000
Picture	delay	hit	2	4302	2	4946015	1	4332	1	65000	20000
Sound	0	miss				5030829	1			60000
Picture	delay	hit	2	3530	2	5035986	1	3665	1	65000	20000
Picture	1	miss				5319393	1	5165	1	60000	5000
Picture	delay	hit	2	8559	2	5324558	1	8664	1	65000	20000
Sound	7	miss				5413537	1			60000
Picture	delay	hit	1	2583	2	5418694	1	2666	1	65000	20000
Sound	6	miss				5501675	1			60000
Picture	delay	incorrect	1	4444	2	5506832	1	4498	1	65000	20000
Picture	1	miss				5591804	1	5165	1	60000	5000
Picture	delay	hit	2	5748	2	5596969	1	5832	1	65000	20000
Picture	3	miss				5683275	1	5165	1	60000	5000
Picture	delay	hit	1	6677	2	5688440	1	6831	1	65000	20000
Sound	7	miss				5775586	1			60000
Picture	delay	hit	1	5493	2	5780743	1	5665	1	65000	20000
Picture	3	miss				5866881	1	5165	1	60000	5000
Picture	delay	hit	1	6190	2	5872046	1	6331	1	65000	20000
Sound	6	miss				5958693	1			60000
Picture	delay	incorrect	1	5187	2	5963850	1	5332	1	65000	20000
Picture	1	miss				6049655	1	5165	1	60000	5000
Picture	delay	hit	2	5496	2	6054820	1	5665	1	65000	20000
Sound	0	miss				6140800	1			60000
Picture	delay	hit	2	4680	2	6145957	1	4832	1	65000	20000
Sound	7	miss				6231104	1			60000
Picture	delay	hit	1	3894	2	6236261	1	3999	1	65000	20000
Picture	5	miss				6320733	1	5165	1	60000	5000
Picture	delay	hit	1	6578	2	6325898	1	6665	1	65000	20000
Sound	6	miss				6412878	1			60000
Picture	delay	incorrect	1	6202	2	6418035	1	6331	1	65000	20000
Sound	6	miss				6504682	1			60000
Picture	delay	incorrect	1	4477	2	6509838	1	4665	1	65000	20000
Sound	2	miss				6594819	1			60000
Picture	delay	hit	1	2420	2	6599976	1	2499	1	65000	20000
Picture	4	miss				6682949	1	5165	1	60000	5000
Picture	delay	incorrect	1	5562	2	6688114	1	5665	1	65000	20000
Sound	0	miss				6774094	1			60000
Picture	delay	hit	2	3304	2	6779251	1	3499	1	65000	20000
Sound	0	miss				6863065	1			60000
Picture	delay	hit	2	4015	2	6868221	1	4165	1	65000	20000
Picture	5	miss				6952861	1	5165	1	60000	5000
Picture	delay	hit	1	9011	2	6958026	1	9164	1	65000	20000
Picture	4	miss				7047663	1	5165	1	60000	5000
Picture	delay	incorrect	1	6208	2	7052828	1	6331	1	65000	20000
Picture	3	miss				7139633	1	5165	1	60000	5000
Picture	delay	hit	1	7118	2	7144798	1	7164	1	65000	20000
Picture	4	miss				7232436	1	5165	1	60000	5000
Picture	delay	incorrect	1	6154	2	7237601	1	6331	1	65000	20000
Sound	2	miss				7324248	1			60000
Picture	delay	hit	1	2031	2	7329404	1	2166	1	65000	20000
Picture	3	miss				7412044	1	5165	1	60000	5000
Picture	delay	hit	1	12946	2	7417209	1	12996	1	65000	20000
Picture	3	miss				7510679	1	5165	1	60000	5000
Picture	delay	hit	1	4152	2	7515844	1	4332	1	65000	20000
Sound	6	miss				7600491	1			60000
Picture	delay	incorrect	1	4828	2	7605648	1	4998	1	65000	20000
Sound	0	miss				7690961	1			60000
Picture	delay	hit	2	5157	2	7696118	1	5331	1	65000	20000
Picture	5	miss				7781924	1	5165	1	60000	5000
Picture	delay	hit	1	5707	2	7787089	1	5831	1	65000	20000
Sound	2	miss				7873235	1			60000
Picture	delay	hit	1	3123	2	7878392	1	3166	1	65000	20000
Picture	1	miss				7962032	1	5165	1	60000	5000
Picture	delay	hit	2	17279	2	7967197	1	17328	1	65000	20000
Sound	0	miss				8064839	1			60000
Picture	delay	hit	2	2158	2	8069996	1	2332	1	65000	20000
Sound	2	miss				8152644	1			60000
Picture	delay	hit	1	4994	2	8157801	1	5165	1	65000	20000
Picture	4	miss				8243440	1	5165	1	60000	5000
Picture	delay	incorrect	1	7549	2	8248605	1	7664	1	65000	20000
Sound	2	miss				8336584	1			60000
Picture	delay	hit	1	3454	2	8341741	1	3499	1	65000	20000
Picture	4	miss				8425714	1	5165	1	60000	5000
Picture	delay	incorrect	1	6475	2	8430879	1	6664	1	65000	20000
Sound	6	miss				8517859	1			60000
Picture	delay	incorrect	1	15460	2	8523015	1	15495	1	65000	20000
Sound	7	miss				8618992	1			60000
Picture	delay	hit	1	4165	2	8624149	1	4332	1	65000	20000
Picture	5	miss				8708955	1	5165	1	60000	5000
Picture	delay	hit	1	4595	2	8714120	1	4665	1	65000	20000
Sound	2	miss				8799100	1			60000
Picture	delay	incorrect	2	1097	2	8804257	1	1166	1	65000	20000
Sound	7	miss				8885739	1			60000
Picture	delay	hit	1	5419	2	8890895	1	5498	1	65000	20000
Picture	1	miss				8976867	1	5165	1	60000	5000
Picture	delay	hit	2	7881	2	8982032	1	7997	1	65000	20000
Picture	4	miss				9070503	1	5165	1	60000	5000
Picture	delay	incorrect	1	7206	2	9075668	1	7331	1	65000	20000
Picture	1	miss				9163473	1	5165	1	60000	5000
Picture	delay	hit	2	6556	2	9168638	1	6664	1	65000	20000
Picture	5	miss				9255776	1	5165	1	60000	5000
Picture	delay	hit	1	6173	2	9260941	1	6331	1	65000	20000
Picture	3	miss				9347746	1	5165	1	60000	5000
Picture	delay	hit	1	6762	2	9352911	1	6831	1	65000	20000
Sound	7	miss				9440058	1			60000
Picture	delay	hit	1	4539	2	9445215	1	4665	1	65000	20000
Picture	5	miss				9530354	1	5165	1	60000	5000
Picture	delay	hit	1	7755	2	9535519	1	7831	1	65000	20000
Sound	0	miss				9623664	1			60000
Picture	delay	hit	2	2932	2	9628821	1	2999	1	65000	20000
Picture	3	miss				9880739	1	5165	1	60000	5000
Picture	delay	hit	1	5530	2	9885904	1	5665	1	65000	20000
Sound	0	miss				9971884	1			60000
Picture	delay	hit	2	871	2	9977041	1	1000	1	65000	20000
Picture	4	miss				10058515	1	5165	1	60000	5000
Picture	delay	incorrect	1	4633	2	10063680	1	4665	1	65000	20000
Picture	1	miss				10148985	1	5165	1	60000	5000
Picture	delay	hit	2	7043	2	10154150	1	7164	1	65000	20000
Picture	1	miss				10241788	1	5165	1	60000	5000
Picture	delay	hit	2	3680	2	10246953	1	3832	1	65000	20000
Picture	4	miss				10331259	1	5165	1	60000	5000
Picture	delay	incorrect	1	6209	2	10336424	1	6331	1	65000	20000
Sound	2	miss				10423071	1			60000
Picture	delay	hit	1	3365	2	10428227	1	3499	1	65000	20000
Picture	5	miss				10512200	1	5165	1	60000	5000
Picture	delay	hit	1	7829	2	10517365	1	7998	1	65000	20000
Picture	3	miss				10605836	1	5165	1	60000	5000
Picture	delay	hit	1	6592	2	10611001	1	6664	1	65000	20000
Picture	1	miss				10698139	1	5165	1	60000	5000
Picture	delay	hit	2	5169	2	10703304	1	5331	1	65000	20000
Sound	0	miss				10788951	1			60000
Picture	delay	hit	2	3245	2	10794108	1	3332	1	65000	20000
Picture	4	miss				10877914	1	5165	1	60000	5000
Picture	delay	incorrect	1	3794	2	10883079	1	3832	1	65000	20000
Picture	3	miss				10967385	1	5165	1	60000	5000
Picture	delay	hit	1	5683	2	10972550	1	5831	1	65000	20000
Picture	4	miss				11058855	1	5165	1	60000	5000
Picture	delay	incorrect	1	6773	2	11064020	1	6831	1	65000	20000
Sound	7	miss				11151166	1			60000
Picture	delay	hit	1	3988	2	11156323	1	4165	1	65000	20000
Sound	2	incorrect	2	3029	2	11240804	1			60000
Picture	1	miss				11324435	1	5165	1	60000	5000
Picture	delay	hit	2	3592	2	11329600	1	3665	1	65000	20000
Picture	5	miss				11413739	1	5165	1	60000	5000
Picture	delay	hit	1	7889	2	11418904	1	7997	1	65000	20000
Picture	3	miss				11507376	1	5165	1	60000	5000
Picture	delay	hit	1	4971	2	11512540	1	5165	1	65000	20000
Picture	1	miss				11598179	1	5165	1	60000	5000
Picture	delay	hit	2	2408	2	11603344	1	2499	1	65000	20000
Sound	7	miss				11686159	1			60000
Picture	delay	hit	1	4116	2	11691316	1	4165	1	65000	20000
Sound	6	miss				11775796	1			60000
Picture	delay	incorrect	1	6239	2	11780953	1	6331	1	65000	20000
Picture	5	miss				11867758	1	5165	1	60000	5000
Picture	delay	hit	1	4430	2	11872923	1	4498	1	65000	20000
Sound	6	miss				11957737	1			60000
Picture	delay	incorrect	1	4938	2	11962894	1	4998	1	65000	20000
Sound	2	miss				12048207	1			60000
Picture	delay	hit	1	1988	2	12053364	1	2166	1	65000	20000
Picture	3	miss				12136004	1	5165	1	60000	5000
Picture	delay	hit	1	3782	2	12141169	1	3832	1	65000	20000
Sound	2	miss				12225316	1			60000
Picture	delay	hit	1	2960	2	12230473	1	2999	1	65000	20000
Sound	0	miss				12313787	1			60000
Picture	delay	hit	2	4647	2	12318944	1	4832	1	65000	20000
Sound	6	miss				12404091	1			60000
Picture	delay	incorrect	1	3063	2	12409248	1	3166	1	65000	20000
Sound	7	miss				12492729	1			60000
Picture	delay	hit	1	1546	2	12497886	1	1666	1	65000	20000
Picture	5	miss				12580026	1	5165	1	60000	5000
Picture	delay	hit	1	3440	2	12585191	1	3499	1	65000	20000
Sound	7	miss				12669005	1			60000
Picture	delay	hit	1	4709	2	12674162	1	4832	1	65000	20000
Picture	4	miss				12759467	1	5165	1	60000	5000
Picture	delay	incorrect	1	4078	2	12764632	1	4165	1	65000	20000
Sound	0	miss				12849113	1			60000
Picture	delay	hit	2	2362	2	12854270	1	2499	1	65000	20000
Sound	0	miss				12937084	1			60000
Picture	delay	hit	2	3991	2	12942241	1	4165	1	65000	20000
Sound	2	miss				13026721	1			60000
Picture	delay	hit	1	4273	2	13031878	1	4332	1	65000	20000
Sound	6	miss				13116526	1			60000
Picture	delay	incorrect	1	3428	2	13121682	1	3499	1	65000	20000
Picture	3	miss				13205655	1	5165	1	60000	5000
Picture	delay	hit	1	5251	2	13210820	1	5331	1	65000	20000
Picture	1	miss				13296625	1	5165	1	60000	5000
Picture	delay	hit	2	3560	2	13301790	1	3665	1	65000	20000
Sound	2	miss				13385771	1			60000
Picture	delay	incorrect	2	8024	2	13390928	1	8164	1	65000	20000
Sound	7	miss				13479407	1			60000
Picture	delay	hit	1	4867	2	13484564	1	4998	1	65000	20000
Sound	6	miss				13569878	1			60000
Picture	delay	incorrect	1	3997	2	13575035	1	4165	1	65000	20000
Sound	0	miss				13659515	1			60000
Picture	delay	hit	2	2038	2	13664672	1	2166	1	65000	20000
Picture	5	miss				13747312	1	5165	1	60000	5000
Picture	delay	hit	1	10233	2	13752477	1	10330	1	65000	20000
Sound	7	miss				13843122	1			60000
Picture	delay	hit	1	3311	2	13848279	1	3499	1	65000	20000
Picture	4	miss				13932251	1	5165	1	60000	5000
Picture	delay	incorrect	1	4255	2	13937416	1	4332	1	65000	20000
Picture	5	miss				14022222	1	5165	1	60000	5000
Picture	delay	hit	1	7963	2	14027387	1	7998	1	65000	20000
Sound	6	miss				14115866	1			60000
Picture	delay	incorrect	1	9928	2	14121023	1	9997	1	65000	20000

## Sheet: CI_6
Scenario - Scenario 1
Logfile written - 08/02/2022 14:11:32
Subject	Trial	Event Type	Code	Time	TTime	Uncertainty	Duration	Uncertainty	ReqTime	ReqDur	Stim Type	Pair Index
CI_6	1	Response	2	83884	83705	1
CI_6	2	Response	2	177163	93178	1
CI_6	4	Response	2	301644	58211	1
CI_6	5	Response	2	397244	95330	1
CI_6	6	Sound	1000	477698	60325	1			60000		miss	0
CI_6	6	Picture	delay	482855	65482	1	12996	1	65000	20000	hit	7
CI_6	6	Response	2	495803	78430	1
CI_6	7	Response	2	548443	42429	1
CI_6	7	Response	1	629243	123229	1
CI_6	8	Picture	4	709781	60484	1	5165	1	60000	5000	miss	0
CI_6	8	Picture	delay	714947	65649	1	20160	1	65000	20000	miss	0
CI_6	9	Picture	4	815747	60484	1	5165	1	60000	5000	miss	0
CI_6	9	Picture	delay	820912	65649	1	20160	1	65000	20000	miss	0
CI_6	9	Response	2	850123	94859	1
CI_6	10	Sound	6	921554	60325	1			60000		miss	0
CI_6	10	Picture	delay	926711	65482	1	20160	1	65000	20000	miss	0
CI_6	11	Sound	2	1027353	60325	1			60000		miss	0
CI_6	11	Picture	delay	1032510	65482	1	4332	1	65000	20000	hit	19
CI_6	11	Response	1	1036762	69734	1
CI_6	12	Picture	5	1117316	60483	1	5165	1	60000	5000	miss	0
CI_6	12	Picture	delay	1122481	65648	1	16328	1	65000	20000	hit	22
CI_6	12	Response	1	1138763	81930	1
CI_6	13	Sound	7	1219124	60325	1			60000		miss	0
CI_6	13	Picture	delay	1224281	65482	1	20160	1	65000	20000	miss	0
CI_6	13	Response	2	1253563	94764	1
CI_6	14	Picture	1	1325081	60484	1	5165	1	60000	5000	miss	0
CI_6	14	Picture	delay	1330247	65649	1	3832	1	65000	20000	hit	28
CI_6	14	Response	2	1334042	69445	1
CI_6	15	Picture	1	1414719	60484	1	5165	1	60000	5000	miss	0
CI_6	15	Picture	delay	1419884	65649	1	15329	1	65000	20000	hit	31
CI_6	15	Response	2	1435163	80927	1
CI_6	16	Sound	6	1515528	60325	1			60000		miss	0
CI_6	16	Picture	delay	1520685	65482	1	20160	1	65000	20000	miss	0
CI_6	17	Sound	0	1621327	60325	1			60000		miss	0
CI_6	17	Picture	delay	1626483	65482	1	2166	1	65000	20000	hit	36
CI_6	17	Response	2	1628602	67601	1
CI_6	18	Sound	2	1708965	60325	1			60000		miss	0
CI_6	18	Picture	delay	1714122	65482	1	3166	1	65000	20000	hit	39
CI_6	18	Response	1	1717243	68603	1
CI_6	19	Sound	2	1797603	60325	1			60000		miss	0
CI_6	19	Picture	delay	1802759	65482	1	4332	1	65000	20000	hit	42
CI_6	19	Response	1	1806922	69645	1
CI_6	20	Sound	7	1887407	60325	1			60000		miss	0
CI_6	20	Picture	delay	1892564	65482	1	19827	1	65000	20000	incorrect	45
CI_6	20	Response	2	1912283	85202	1
CI_6	21	Sound	2	1992706	60325	1			60000		miss	0
CI_6	21	Picture	delay	1997863	65482	1	1999	1	65000	20000	hit	48
CI_6	21	Response	1	1999802	67422	1
CI_6	22	Sound	0	2080177	60325	1			60000		miss	0
CI_6	22	Picture	delay	2085334	65482	1	6664	1	65000	20000	hit	51
CI_6	22	Response	2	2091963	72111	1
CI_6	23	Picture	5	2172639	60484	1	5165	1	60000	5000	miss	0
CI_6	23	Picture	delay	2177804	65649	1	6831	1	65000	20000	hit	54
CI_6	23	Response	1	2184522	72366	1
CI_6	24	Picture	3	2265109	60484	1	5165	1	60000	5000	miss	0
CI_6	24	Picture	delay	2270274	65649	1	9830	1	65000	20000	incorrect	57
CI_6	24	Response	2	2280043	75417	1
CI_6	25	Sound	7	2360420	60325	1			60000		miss	0
CI_6	25	Picture	delay	2365576	65482	1	8331	1	65000	20000	hit	60
CI_6	25	Response	1	2373722	73627	1
CI_6	26	Sound	7	2454222	60325	1			60000		miss	0
CI_6	26	Picture	delay	2459379	65482	1	16328	1	65000	20000	incorrect	63
CI_6	26	Response	2	2475643	81746	1
CI_6	27	Picture	4	2556181	60484	1	5165	1	60000	5000	miss	0
CI_6	27	Picture	delay	2561346	65649	1	1833	1	65000	20000	hit	66
CI_6	27	Response	2	2563082	67384	1
CI_6	28	Sound	6	2643494	60325	1			60000		miss	0
CI_6	28	Picture	delay	2648651	65482	1	3665	1	65000	20000	hit	69
CI_6	28	Response	2	2652202	69033	1
CI_6	29	Picture	5	2732790	60483	1	5165	1	60000	5000	miss	0
CI_6	29	Picture	delay	2737955	65649	1	2166	1	65000	20000	hit	72
CI_6	29	Response	1	2739963	67656	1
CI_6	30	Sound	7	2820437	60325	1			60000		miss	0
CI_6	30	Picture	delay	2825594	65482	1	9830	1	65000	20000	hit	75
CI_6	30	Response	1	2835243	75131	1
CI_6	31	Sound	6	2915739	60325	1			60000		miss	0
CI_6	31	Picture	delay	2920896	65482	1	5498	1	65000	20000	hit	78
CI_6	31	Response	2	2926202	70788	1
CI_6	32	Sound	0	3006709	60325	1			60000		miss	0
CI_6	32	Picture	delay	3011866	65482	1	3999	1	65000	20000	hit	81
CI_6	32	Response	2	3015801	69417	1
CI_6	33	Picture	4	3096339	60484	1	5165	1	60000	5000	miss	0
CI_6	33	Picture	delay	3101504	65649	1	8997	1	65000	20000	hit	84
CI_6	33	Response	2	3110442	74587	1
CI_6	34	Picture	1	3190975	60484	1	5165	1	60000	5000	miss	0
CI_6	34	Picture	delay	3196140	65649	1	16495	1	65000	20000	incorrect	87
CI_6	34	Response	1	3212441	81950	1
CI_6	35	Sound	0	3292950	60325	1			60000		miss	0
CI_6	35	Picture	delay	3298107	65482	1	833	1	65000	20000	hit	90
CI_6	35	Response	2	3298762	66138	1
CI_6	36	Picture	3	3379413	60484	1	5165	1	60000	5000	miss	0
CI_6	36	Picture	delay	3384579	65649	1	12662	1	65000	20000	incorrect	93
CI_6	36	Response	2	3397162	78232	1
CI_6	37	Sound	7	3477556	60325	1			60000		miss	0
CI_6	37	Picture	delay	3482713	65482	1	8331	1	65000	20000	hit	96
CI_6	37	Response	1	3490921	73690	1
CI_6	38	Picture	5	3571518	60484	1	5165	1	60000	5000	miss	0
CI_6	38	Picture	delay	3576683	65649	1	2832	1	65000	20000	hit	99
CI_6	38	Response	1	3579321	68287	1
CI_6	39	Picture	3	3659989	60484	1	5165	1	60000	5000	miss	0
CI_6	39	Picture	delay	3665154	65649	1	1833	1	65000	20000	hit	102
CI_6	39	Response	1	3666842	67336	1
CI_6	40	Picture	3	3747460	60484	1	5165	1	60000	5000	miss	0
CI_6	40	Picture	delay	3752625	65649	1	2499	1	65000	20000	hit	105
CI_6	40	Response	1	3755001	68024	1
CI_6	41	Picture	1	3835598	60484	1	5165	1	60000	5000	miss	0
CI_6	41	Picture	delay	3840763	65649	1	4499	1	65000	20000	incorrect	108
CI_6	41	Response	1	3845162	70047	1
CI_6	42	Sound	6	3925577	60325	1			60000		miss	0
CI_6	42	Picture	delay	3930734	65482	1	6831	1	65000	20000	hit	111
CI_6	42	Response	2	3937401	72148	1
CI_6	43	Sound	6	4017881	60325	1			60000		miss	0
CI_6	43	Picture	delay	4023037	65482	1	8331	1	65000	20000	hit	114
CI_6	43	Response	2	4031321	73765	1
CI_6	44	Picture	3	4111842	60484	1	5165	1	60000	5000	miss	0
CI_6	44	Picture	delay	4117007	65649	1	5831	1	65000	20000	incorrect	117
CI_6	44	Response	2	4122761	71402	1
CI_6	45	Picture	4	4203312	60484	1	5165	1	60000	5000	miss	0
CI_6	45	Picture	delay	4208477	65649	1	11663	1	65000	20000	hit	120
CI_6	45	Response	2	4219962	77133	1
CI_6	46	Picture	1	4300614	60484	1	5165	1	60000	5000	miss	0
CI_6	46	Picture	delay	4305779	65649	1	6831	1	65000	20000	hit	123
CI_6	46	Response	2	4312521	72390	1
CI_6	47	Sound	0	4392925	60325	1			60000		miss	0
CI_6	47	Picture	delay	4398082	65482	1	4165	1	65000	20000	hit	126
CI_6	47	Response	2	4402201	69601	1
CI_6	48	Picture	5	4482721	60483	1	5165	1	60000	5000	miss	0
CI_6	48	Picture	delay	4487886	65649	1	2166	1	65000	20000	hit	129
CI_6	48	Response	1	4489961	67723	1
CI_6	49	Sound	0	4570368	60325	1			60000		miss	0
CI_6	49	Picture	delay	4575525	65482	1	2666	1	65000	20000	hit	132
CI_6	49	Response	2	4578120	68078	1
CI_6	50	Sound	2	4658506	60325	1			60000		miss	0
CI_6	50	Picture	delay	4663662	65482	1	5998	1	65000	20000	hit	135
CI_6	50	Response	1	4669562	71381	1
CI_6	51	Picture	4	4750134	60483	1	5165	1	60000	5000	miss	0
CI_6	51	Picture	delay	4755299	65649	1	3166	1	65000	20000	hit	138
CI_6	51	Response	2	4758361	68710	1
CI_6	52	Sound	2	4838780	60325	1			60000		miss	0
CI_6	52	Picture	delay	4843937	65482	1	11163	1	65000	20000	incorrect	141
CI_6	52	Response	2	4855001	76546	1
CI_6	53	Picture	3	4935574	60483	1	5165	1	60000	5000	miss	0
CI_6	53	Picture	delay	4940739	65648	1	2832	1	65000	20000	hit	144
CI_6	53	Response	1	4943480	68390	1
CI_6	54	Picture	1	5024045	60484	1	5165	1	60000	5000	miss	0
CI_6	54	Picture	delay	5029210	65649	1	12829	1	65000	20000	incorrect	147
CI_6	54	Response	1	5041881	78319	1
CI_6	54	Response	1	5043800	80238	1
CI_6	55	Picture	5	5122513	60483	1	5165	1	60000	5000	miss	0
CI_6	55	Picture	delay	5127678	65649	1	2666	1	65000	20000	hit	151
CI_6	55	Response	1	5130201	68171	1
CI_6	56	Response	2	5176520	46176	1
CI_6	57	Sound	7	5256978	60325	1			60000		miss	0
CI_6	57	Picture	delay	5262134	65482	1	5998	1	65000	20000	hit	155
CI_6	57	Response	1	5267961	71309	1
CI_6	58	Sound	2	5348448	60325	1			60000		miss	0
CI_6	58	Picture	delay	5353605	65482	1	3332	1	65000	20000	hit	158
CI_6	58	Response	1	5356841	68718	1
CI_6	59	Picture	4	5437411	60484	1	5165	1	60000	5000	miss	0
CI_6	59	Picture	delay	5442576	65649	1	7498	1	65000	20000	hit	161
CI_6	59	Response	2	5449881	72953	1
CI_6	60	Picture	1	5530547	60484	1	5165	1	60000	5000	miss	0
CI_6	60	Picture	delay	5535712	65649	1	3166	1	65000	20000	hit	164
CI_6	60	Response	2	5538760	68696	1
CI_6	61	Sound	2	5619193	60325	1			60000		miss	0
CI_6	61	Picture	delay	5624350	65482	1	13496	1	65000	20000	incorrect	167
CI_6	61	Response	2	5637801	78933	1
CI_6	62	Sound	7	5718161	60325	1			60000		miss	0
CI_6	62	Picture	delay	5723318	65482	1	7997	1	65000	20000	incorrect	170
CI_6	62	Response	2	5731161	73325	1
CI_6	63	Picture	5	5811789	60484	1	5165	1	60000	5000	miss	0
CI_6	63	Picture	delay	5816954	65649	1	5165	1	65000	20000	hit	173
CI_6	63	Response	1	5822040	70735	1
CI_6	64	Sound	0	5902435	60325	1			60000		miss	0
CI_6	64	Picture	delay	5907591	65482	1	2999	1	65000	20000	hit	176
CI_6	64	Response	2	5910519	68410	1
CI_6	65	Sound	0	5990906	60325	1			60000		miss	0
CI_6	65	Picture	delay	5996063	65482	1	2999	1	65000	20000	hit	179
CI_6	65	Response	2	5999001	68420	1
CI_6	66	Sound	7	6079377	60325	1			60000		miss	0
CI_6	66	Picture	delay	6084534	65482	1	3832	1	65000	20000	hit	182
CI_6	66	Response	1	6088281	69229	1
CI_6	67	Picture	3	6168840	60484	1	5165	1	60000	5000	miss	0
CI_6	67	Picture	delay	6174005	65648	1	12663	1	65000	20000	hit	185
CI_6	67	Response	1	6186599	78243	1
CI_6	68	Sound	2	6266983	60325	1			60000		miss	0
CI_6	68	Picture	delay	6272139	65482	1	10996	1	65000	20000	hit	188
CI_6	68	Response	1	6283081	76423	1
CI_6	69	Sound	2	6363451	60325	1			60000		miss	0
CI_6	69	Picture	delay	6368608	65482	1	15328	1	65000	20000	incorrect	191
CI_6	69	Response	2	6383881	80755	1
CI_6	70	Sound	0	6464252	60325	1			60000		miss	0
CI_6	70	Picture	delay	6469409	65482	1	5665	1	65000	20000	hit	194
CI_6	70	Response	2	6474919	70993	1
CI_6	71	Picture	3	6555547	60484	1	5165	1	60000	5000	miss	0
CI_6	71	Picture	delay	6560712	65649	1	6331	1	65000	20000	incorrect	197
CI_6	71	Response	2	6566919	71856	1
CI_6	72	Sound	7	6647359	60325	1			60000		miss	0
CI_6	72	Picture	delay	6652516	65482	1	19494	1	65000	20000	incorrect	200
CI_6	72	Response	2	6671959	84926	1
CI_6	73	Picture	1	6752483	60484	1	5165	1	60000	5000	miss	0
CI_6	73	Picture	delay	6757648	65649	1	6165	1	65000	20000	hit	203
CI_6	73	Response	2	6763719	71720	1
CI_6	74	Picture	4	6844287	60484	1	5165	1	60000	5000	miss	0
CI_6	74	Picture	delay	6849452	65649	1	3666	1	65000	20000	hit	206
CI_6	74	Response	2	6853000	69197	1
CI_6	75	Sound	7	6933433	60325	3			60000		miss	0
CI_6	75	Picture	delay	6938589	65482	1	10996	1	65000	20000	hit	209
CI_6	75	Response	1	6949400	76292	1
CI_6	76	Picture	1	7030060	60484	1	5165	1	60000	5000	miss	0
CI_6	76	Picture	delay	7035225	65649	1	6498	1	65000	20000	hit	212
CI_6	76	Response	2	7041560	71984	1
CI_6	77	Picture	5	7122196	60483	1	5165	1	60000	5000	miss	0
CI_6	77	Picture	delay	7127361	65648	1	3665	1	65000	20000	hit	215
CI_6	77	Response	1	7130919	69206	1
CI_6	78	Picture	3	7211501	60483	1	5165	1	60000	5000	miss	0
CI_6	78	Picture	delay	7216666	65649	1	14329	1	65000	20000	incorrect	218
CI_6	78	Response	2	7230919	79902	1
CI_6	79	Picture	1	7311468	60484	1	5165	1	60000	5000	miss	0
CI_6	79	Picture	delay	7316633	65649	1	3166	1	65000	20000	hit	221
CI_6	79	Response	2	7319640	68655	1
CI_6	80	Sound	2	7400114	60325	1			60000		miss	0
CI_6	80	Picture	delay	7405271	65482	1	6498	1	65000	20000	hit	224
CI_6	80	Response	1	7411640	71851	1
CI_6	81	Sound	6	7492084	60325	2			60000		miss	0
CI_6	81	Picture	delay	7497241	65482	1	9164	1	65000	20000	hit	227
CI_6	81	Response	2	7506280	74521	1
CI_6	82	Picture	3	7586879	60484	1	5165	1	60000	5000	miss	0
CI_6	82	Picture	delay	7592044	65649	1	2333	1	65000	20000	hit	230
CI_6	82	Response	1	7594198	67803	1
CI_6	83	Sound	0	7674691	60325	1			60000		miss	0
CI_6	83	Picture	delay	7679848	65482	1	10163	1	65000	20000	hit	233
CI_6	83	Response	2	7689879	75512	1
CI_6	84	Sound	6	7770327	60325	1			60000		miss	0
CI_6	84	Picture	delay	7775484	65482	1	5332	1	65000	20000	hit	236
CI_6	84	Response	2	7780758	70757	1
CI_6	85	Picture	4	7861289	60484	1	5165	1	60000	5000	miss	0
CI_6	85	Picture	delay	7866454	65649	1	3165	1	65000	20000	hit	239
CI_6	85	Response	2	7869560	68754	1
CI_6	86	Picture	5	7950094	60484	1	5165	1	60000	5000	miss	0
CI_6	86	Picture	delay	7955259	65649	1	12996	1	65000	20000	hit	242
CI_6	86	Response	1	7968200	78589	1
CI_6	87	Sound	6	8048570	60325	1			60000		miss	0
CI_6	87	Picture	delay	8053727	65482	1	4832	1	65000	20000	hit	245
CI_6	87	Response	2	8058439	70194	1
CI_6	88	Picture	4	8139032	60484	1	5165	1	60000	5000	miss	0
CI_6	88	Picture	delay	8144197	65649	1	6165	1	65000	20000	hit	248
CI_6	88	Response	2	8150279	71731	1
CI_6	89	Picture	5	8230836	60484	1	5165	1	60000	5000	miss	0
CI_6	89	Picture	delay	8236001	65649	1	13329	1	65000	20000	hit	251
CI_6	89	Response	1	8249239	78887	1
CI_6	90	Picture	4	8329804	60484	1	5165	1	60000	5000	miss	0
CI_6	90	Picture	delay	8334969	65649	1	1999	1	65000	20000	hit	254
CI_6	90	Response	2	8336839	67519	1
CI_6	91	Picture	4	8417442	60484	1	5165	1	60000	5000	miss	0
CI_6	91	Picture	delay	8422607	65649	1	2666	1	65000	20000	hit	257
CI_6	91	Response	2	8425080	68121	1
CI_6	92	Sound	6	8505588	60325	1			60000		miss	0
CI_6	92	Picture	delay	8510745	65482	1	6664	1	65000	20000	hit	260
CI_6	92	Response	2	8517318	72056	1
CI_6	93	Picture	3	8597883	60484	1	5165	1	60000	5000	miss	0
CI_6	93	Picture	delay	8603048	65649	1	6831	1	65000	20000	hit	263
CI_6	93	Response	1	8609719	72319	1
CI_6	94	Sound	7	8690194	60325	1			60000		miss	0
CI_6	94	Picture	delay	8695351	65482	1	3665	1	65000	20000	hit	266
CI_6	94	Response	1	8698918	69049	1
CI_6	95	Sound	2	8779332	60325	1			60000		miss	0
CI_6	95	Picture	delay	8784489	65482	1	4665	1	65000	20000	hit	269
CI_6	95	Response	1	8788998	69991	1
CI_6	96	Picture	1	8869628	60483	1	5165	1	60000	5000	miss	0
CI_6	96	Picture	delay	8874793	65649	1	7164	1	65000	20000	hit	272
CI_6	96	Response	2	8881799	72654	1
CI_6	97	Sound	6	8962273	60325	1			60000		miss	0
CI_6	97	Picture	delay	8967430	65482	1	16161	1	65000	20000	hit	275
CI_6	97	Response	2	8983559	81611	1
CI_6	98	Sound	0	9064073	60325	1			60000		miss	0
CI_6	98	Picture	delay	9069230	65482	1	4998	1	65000	20000	hit	278
CI_6	98	Response	2	9074118	70370	1
CI_6	99	Picture	1	9154702	60484	1	5165	1	60000	5000	miss	0
CI_6	99	Picture	delay	9159867	65649	1	8830	1	65000	20000	hit	281
CI_6	99	Response	2	9168518	74299	1
CI_6	100	Sound	6	9249013	60325	1			60000		miss	0
CI_6	100	Picture	delay	9254170	65482	1	7664	1	65000	20000	hit	284
CI_6	100	Response	2	9261718	73030	1
CI_6	101	Picture	3	9342308	60483	1	5165	1	60000	5000	miss	0
CI_6	101	Picture	delay	9347473	65648	1	11996	1	65000	20000	incorrect	287
CI_6	101	Response	2	9359318	77493	1
CI_6	102	Sound	0	9439784	60325	1			60000		miss	0
CI_6	102	Picture	delay	9444941	65482	1	4832	1	65000	20000	hit	290
CI_6	102	Response	2	9449638	70179	1
CI_6	103	Picture	5	9530247	60484	1	5165	1	60000	5000	miss	0
CI_6	103	Picture	delay	9535412	65649	1	13162	1	65000	20000	hit	293
CI_6	103	Response	1	9548518	78755	1
CI_6	104	Picture	5	9629048	60484	1	5165	1	60000	5000	miss	0
CI_6	104	Picture	delay	9634213	65649	1	3832	1	65000	20000	hit	296
CI_6	104	Response	1	9637958	69394	1
CI_6	105	Response	2	9664117	26073	1
CI_6	106	Sound	7	9744518	60325	1			60000		miss	0
CI_6	106	Picture	delay	9749675	65482	1	4832	1	65000	20000	hit	300
CI_6	106	Response	1	9754358	70165	1
CI_6	107	Picture	1	9834981	60484	1	5165	1	60000	5000	miss	0
CI_6	107	Picture	delay	9840146	65648	1	4499	1	65000	20000	hit	303
CI_6	107	Response	2	9844598	70101	1
CI_6	108	Picture	3	9925118	60483	1	5165	1	60000	5000	miss	0
CI_6	108	Picture	delay	9930283	65648	1	13496	1	65000	20000	hit	306
CI_6	108	Response	1	9943638	79004	1
CI_6	109	Sound	6	10024094	60325	1			60000		miss	0
CI_6	109	Picture	delay	10029251	65482	1	7164	1	65000	20000	hit	309
CI_6	109	Response	2	10036278	72509	1
CI_6	110	Sound	0	10116731	60325	1			60000		miss	0
CI_6	110	Picture	delay	10121887	65482	1	4499	1	65000	20000	hit	312
CI_6	110	Response	2	10126278	69872	1
CI_6	111	Sound	2	10206701	60325	1			60000		miss	0
CI_6	111	Picture	delay	10211858	65482	1	20160	1	65000	20000	miss	0
CI_6	111	Response	2	10232757	86381	1
CI_6	112	Picture	4	10312659	60484	1	5165	1	60000	5000	miss	0
CI_6	112	Picture	delay	10317824	65649	1	8664	1	65000	20000	hit	318
CI_6	112	Response	2	10326437	74262	1
CI_6	113	Picture	4	10406961	60484	1	5165	1	60000	5000	miss	0
CI_6	113	Picture	delay	10412126	65649	1	7331	1	65000	20000	hit	321
CI_6	113	Response	2	10419317	72839	1
CI_6	114	Picture	1	10499931	60484	1	5165	1	60000	5000	miss	0
CI_6	114	Picture	delay	10505096	65649	1	3332	1	65000	20000	hit	324
CI_6	114	Response	2	10508358	68910	1
CI_6	115	Sound	7	10588744	60325	1			60000		miss	0
CI_6	115	Picture	delay	10593901	65482	1	7498	1	65000	20000	hit	327
CI_6	115	Response	1	10601317	72898	1
CI_6	116	Sound	7	10681713	60325	1			60000		miss	0
CI_6	116	Picture	delay	10686870	65482	1	13829	1	65000	20000	hit	330
CI_6	116	Response	1	10700517	79128	1
CI_6	117	Sound	2	10781015	60325	2			60000		miss	0
CI_6	117	Picture	delay	10786171	65482	1	3832	1	65000	20000	hit	333
CI_6	117	Response	1	10789877	69187	1
CI_6	118	Sound	0	10870319	60325	1			60000		miss	0
CI_6	118	Picture	delay	10875476	65482	1	6165	1	65000	20000	hit	336
CI_6	118	Response	2	10881557	71563	1
CI_6	119	Picture	5	10962114	60484	1	5165	1	60000	5000	miss	0
CI_6	119	Picture	delay	10967279	65649	1	11163	1	65000	20000	hit	339
CI_6	119	Response	1	10978357	76727	1
CI_6	120	Picture	1	11058916	60483	1	5165	1	60000	5000	miss	0
CI_6	120	Picture	delay	11064081	65648	1	4665	1	65000	20000	incorrect	342
CI_6	120	Response	1	11068597	70164	1
CI_6	121	Sound	2	11149061	60325	1			60000		miss	0
CI_6	121	Picture	delay	11154218	65482	1	2832	1	65000	20000	hit	345
CI_6	121	Response	1	11156997	68261	1
CI_6	122	Sound	6	11237366	60325	1			60000		miss	0
CI_6	122	Picture	delay	11242523	65482	1	10163	1	65000	20000	hit	348
CI_6	122	Response	2	11252597	75556	1
CI_6	123	Picture	3	11333160	60484	1	5165	1	60000	5000	miss	0
CI_6	123	Picture	delay	11338325	65649	1	8330	1	65000	20000	hit	351
CI_6	123	Response	1	11346517	73840	1
CI_6	124	Sound	0	11426971	60325	1			60000		miss	0
CI_6	124	Picture	delay	11432128	65482	1	2666	1	65000	20000	hit	354
CI_6	124	Response	2	11434677	68031	1
CI_6	125	Sound	7	11515109	60325	1			60000		miss	0
CI_6	125	Picture	delay	11520266	65482	1	7664	1	65000	20000	hit	357
CI_6	125	Response	1	11527797	73012	1
CI_6	126	Picture	4	11608404	60484	1	5165	1	60000	5000	miss	0
CI_6	126	Picture	delay	11613569	65648	1	9997	1	65000	20000	hit	360
CI_6	126	Response	2	11623397	75476	1
CI_6	127	Sound	2	11703881	60325	1			60000		miss	0
CI_6	127	Picture	delay	11709038	65482	1	4332	1	65000	20000	hit	363
CI_6	127	Response	1	11713316	69760	1
CI_6	128	Picture	5	11793844	60483	1	5165	1	60000	5000	miss	0
CI_6	128	Picture	delay	11799009	65649	1	3499	1	65000	20000	hit	366
CI_6	128	Response	1	11802358	68998	1
CI_6	129	Picture	3	11882981	60484	1	5165	1	60000	5000	miss	0
CI_6	129	Picture	delay	11888146	65649	1	7664	1	65000	20000	hit	369
CI_6	129	Response	1	11895716	73218	1
CI_6	130	Sound	0	11976126	60325	1			60000		miss	0
CI_6	130	Picture	delay	11981283	65482	1	9497	1	65000	20000	hit	372
CI_6	130	Response	2	11990597	74796	1
CI_6	131	Picture	4	12071254	60484	1	5165	1	60000	5000	miss	0
CI_6	131	Picture	delay	12076418	65649	1	5998	1	65000	20000	hit	375
CI_6	131	Response	2	12082357	71587	1
CI_6	132	Sound	2	12162732	60325	2			60000		miss	0
CI_6	132	Picture	delay	12167889	65482	1	11496	1	65000	20000	incorrect	378
CI_6	132	Response	2	12179237	76831	1
CI_6	133	Picture	3	12259859	60484	1	5165	1	60000	5000	miss	0
CI_6	133	Picture	delay	12265024	65649	1	10163	1	65000	20000	hit	381
CI_6	133	Response	1	12275077	75702	1
CI_6	134	Sound	0	12355503	60325	1			60000		miss	0
CI_6	134	Picture	delay	12360659	65482	1	3166	1	65000	20000	hit	384
CI_6	134	Response	2	12363637	68460	1
CI_6	135	Picture	5	12444299	60484	1	5165	1	60000	5000	miss	0
CI_6	135	Picture	delay	12449464	65648	1	9330	1	65000	20000	hit	387
CI_6	135	Response	1	12458676	74861	1
CI_6	136	Picture	5	12539268	60484	1	5165	1	60000	5000	miss	0
CI_6	136	Picture	delay	12544433	65649	1	4832	1	65000	20000	hit	390
CI_6	136	Response	1	12549077	70293	1
CI_6	137	Sound	6	12629580	60325	1			60000		miss	0
CI_6	137	Picture	delay	12634737	65482	1	7497	1	65000	20000	hit	393
CI_6	137	Response	2	12642116	72861	1
CI_6	138	Picture	1	12722708	60483	1	5165	1	60000	5000	miss	0
CI_6	138	Picture	delay	12727873	65649	1	4998	1	65000	20000	hit	396
CI_6	138	Response	2	12732756	70532	1
CI_6	139	Picture	4	12813345	60483	1	5165	1	60000	5000	miss	0
CI_6	139	Picture	delay	12818510	65648	1	6165	1	65000	20000	hit	399
CI_6	139	Response	2	12824516	71654	1
CI_6	140	Picture	4	12905149	60484	1	5165	1	60000	5000	miss	0
CI_6	140	Picture	delay	12910314	65649	1	7331	1	65000	20000	hit	402
CI_6	140	Response	2	12917557	72892	1
CI_6	141	Picture	5	12998119	60483	1	5165	1	60000	5000	miss	0
CI_6	141	Picture	delay	13003284	65649	1	11663	1	65000	20000	hit	405
CI_6	141	Response	1	13014837	77202	1
CI_6	142	Sound	6	13095262	60325	1			60000		miss	0
CI_6	142	Picture	delay	13100419	65482	1	9330	1	65000	20000	hit	408
CI_6	142	Response	2	13109637	74700	1
CI_6	143	Sound	7	13190064	60325	1			60000		miss	0
CI_6	143	Picture	delay	13195221	65482	1	6331	1	65000	20000	incorrect	411
CI_6	143	Response	2	13201396	71656	1
CI_6	144	Sound	2	13281868	60325	1			60000		miss	0
CI_6	144	Picture	delay	13287025	65482	1	4665	1	65000	20000	hit	414
CI_6	144	Response	1	13291636	70093	1
CI_6	145	Sound	7	13372005	60325	1			60000		miss	0
CI_6	145	Picture	delay	13377162	65482	1	13829	1	65000	20000	hit	417
CI_6	145	Response	1	13390836	79155	1
CI_6	146	Sound	6	13471306	60325	1			60000		miss	0
CI_6	146	Picture	delay	13476463	65482	1	5998	1	65000	20000	hit	420
CI_6	146	Response	2	13482276	71295	1
CI_6	147	Picture	3	13562935	60484	1	5165	1	60000	5000	miss	0
CI_6	147	Picture	delay	13568100	65649	1	5332	1	65000	20000	hit	423
CI_6	147	Response	1	13573315	70864	1
CI_6	148	Picture	1	13653905	60484	1	5165	1	60000	5000	miss	0
CI_6	148	Picture	delay	13659070	65649	1	5498	1	65000	20000	hit	426
CI_6	148	Response	2	13664515	71093	1
CI_6	149	Picture	3	13745043	60484	1	5165	1	60000	5000	miss	0
CI_6	149	Picture	delay	13750207	65649	1	14662	1	65000	20000	incorrect	429
CI_6	149	Response	2	13764836	80277	1
CI_6	150	Sound	6	13845351	60325	1			60000		miss	0
CI_6	150	Picture	delay	13850508	65482	1	4998	1	65000	20000	hit	432
CI_6	150	Response	2	13855315	70289	1
CI_6	151	Picture	1	13935980	60484	1	5165	1	60000	5000	miss	0
CI_6	151	Picture	delay	13941145	65649	1	13495	1	65000	20000	hit	435
CI_6	151	Response	2	13954595	79099	1
CI_6	152	Picture	5	14035115	60483	1	5165	1	60000	5000	miss	0
CI_6	152	Picture	delay	14040280	65648	1	6498	1	65000	20000	hit	438
CI_6	152	Response	1	14046595	71964	1
CI_6	153	Sound	0	14127093	60325	1			60000		miss	0
CI_6	153	Picture	delay	14132250	65482	1	4832	1	65000	20000	hit	441
CI_6	153	Response	2	14136915	70147	1
CI_6	154	Response	2	14185236	48154	1
Event Type	Code	Type	Response	RT	RT Uncertainty	Time	Uncertainty	Duration	Uncertainty	ReqTime	ReqDur
Sound	1000	miss				477698	1			60000
Picture	delay	hit	2	12948	2	482855	1	12996	1	65000	20000
Picture	4	miss				709781	1	5165	1	60000	5000
Picture	delay	miss				714947	1	20160	1	65000	20000
Picture	4	miss				815747	1	5165	1	60000	5000
Picture	delay	miss				820912	1	20160	1	65000	20000
Sound	6	miss				921554	1			60000
Picture	delay	miss				926711	1	20160	1	65000	20000
Sound	2	miss				1027353	1			60000
Picture	delay	hit	1	4253	2	1032510	1	4332	1	65000	20000
Picture	5	miss				1117316	1	5165	1	60000	5000
Picture	delay	hit	1	16282	2	1122481	1	16328	1	65000	20000
Sound	7	miss				1219124	1			60000
Picture	delay	miss				1224281	1	20160	1	65000	20000
Picture	1	miss				1325081	1	5165	1	60000	5000
Picture	delay	hit	2	3796	2	1330247	1	3832	1	65000	20000
Picture	1	miss				1414719	1	5165	1	60000	5000
Picture	delay	hit	2	15279	2	1419884	1	15329	1	65000	20000
Sound	6	miss				1515528	1			60000
Picture	delay	miss				1520685	1	20160	1	65000	20000
Sound	0	miss				1621327	1			60000
Picture	delay	hit	2	2119	2	1626483	1	2166	1	65000	20000
Sound	2	miss				1708965	1			60000
Picture	delay	hit	1	3121	2	1714122	1	3166	1	65000	20000
Sound	2	miss				1797603	1			60000
Picture	delay	hit	1	4163	2	1802759	1	4332	1	65000	20000
Sound	7	miss				1887407	1			60000
Picture	delay	incorrect	2	19720	2	1892564	1	19827	1	65000	20000
Sound	2	miss				1992706	1			60000
Picture	delay	hit	1	1940	2	1997863	1	1999	1	65000	20000
Sound	0	miss				2080177	1			60000
Picture	delay	hit	2	6629	2	2085334	1	6664	1	65000	20000
Picture	5	miss				2172639	1	5165	1	60000	5000
Picture	delay	hit	1	6717	2	2177804	1	6831	1	65000	20000
Picture	3	miss				2265109	1	5165	1	60000	5000
Picture	delay	incorrect	2	9769	2	2270274	1	9830	1	65000	20000
Sound	7	miss				2360420	1			60000
Picture	delay	hit	1	8145	2	2365576	1	8331	1	65000	20000
Sound	7	miss				2454222	1			60000
Picture	delay	incorrect	2	16264	2	2459379	1	16328	1	65000	20000
Picture	4	miss				2556181	1	5165	1	60000	5000
Picture	delay	hit	2	1736	2	2561346	1	1833	1	65000	20000
Sound	6	miss				2643494	1			60000
Picture	delay	hit	2	3551	2	2648651	1	3665	1	65000	20000
Picture	5	miss				2732790	1	5165	1	60000	5000
Picture	delay	hit	1	2007	2	2737955	1	2166	1	65000	20000
Sound	7	miss				2820437	1			60000
Picture	delay	hit	1	9649	2	2825594	1	9830	1	65000	20000
Sound	6	miss				2915739	1			60000
Picture	delay	hit	2	5306	2	2920896	1	5498	1	65000	20000
Sound	0	miss				3006709	1			60000
Picture	delay	hit	2	3935	2	3011866	1	3999	1	65000	20000
Picture	4	miss				3096339	1	5165	1	60000	5000
Picture	delay	hit	2	8938	2	3101504	1	8997	1	65000	20000
Picture	1	miss				3190975	1	5165	1	60000	5000
Picture	delay	incorrect	1	16302	2	3196140	1	16495	1	65000	20000
Sound	0	miss				3292950	1			60000
Picture	delay	hit	2	656	2	3298107	1	833	1	65000	20000
Picture	3	miss				3379413	1	5165	1	60000	5000
Picture	delay	incorrect	2	12583	2	3384579	1	12662	1	65000	20000
Sound	7	miss				3477556	1			60000
Picture	delay	hit	1	8208	2	3482713	1	8331	1	65000	20000
Picture	5	miss				3571518	1	5165	1	60000	5000
Picture	delay	hit	1	2638	2	3576683	1	2832	1	65000	20000
Picture	3	miss				3659989	1	5165	1	60000	5000
Picture	delay	hit	1	1688	2	3665154	1	1833	1	65000	20000
Picture	3	miss				3747460	1	5165	1	60000	5000
Picture	delay	hit	1	2376	2	3752625	1	2499	1	65000	20000
Picture	1	miss				3835598	1	5165	1	60000	5000
Picture	delay	incorrect	1	4398	2	3840763	1	4499	1	65000	20000
Sound	6	miss				3925577	1			60000
Picture	delay	hit	2	6666	2	3930734	1	6831	1	65000	20000
Sound	6	miss				4017881	1			60000
Picture	delay	hit	2	8283	2	4023037	1	8331	1	65000	20000
Picture	3	miss				4111842	1	5165	1	60000	5000
Picture	delay	incorrect	2	5754	2	4117007	1	5831	1	65000	20000
Picture	4	miss				4203312	1	5165	1	60000	5000
Picture	delay	hit	2	11484	2	4208477	1	11663	1	65000	20000
Picture	1	miss				4300614	1	5165	1	60000	5000
Picture	delay	hit	2	6742	2	4305779	1	6831	1	65000	20000
Sound	0	miss				4392925	1			60000
Picture	delay	hit	2	4119	2	4398082	1	4165	1	65000	20000
Picture	5	miss				4482721	1	5165	1	60000	5000
Picture	delay	hit	1	2075	2	4487886	1	2166	1	65000	20000
Sound	0	miss				4570368	1			60000
Picture	delay	hit	2	2596	2	4575525	1	2666	1	65000	20000
Sound	2	miss				4658506	1			60000
Picture	delay	hit	1	5899	2	4663662	1	5998	1	65000	20000
Picture	4	miss				4750134	1	5165	1	60000	5000
Picture	delay	hit	2	3062	2	4755299	1	3166	1	65000	20000
Sound	2	miss				4838780	1			60000
Picture	delay	incorrect	2	11064	2	4843937	1	11163	1	65000	20000
Picture	3	miss				4935574	1	5165	1	60000	5000
Picture	delay	hit	1	2741	2	4940739	1	2832	1	65000	20000
Picture	1	miss				5024045	1	5165	1	60000	5000
Picture	delay	incorrect	1	12671	2	5029210	1	12829	1	65000	20000
Picture	5	miss				5122513	1	5165	1	60000	5000
Picture	delay	hit	1	2522	2	5127678	1	2666	1	65000	20000
Sound	7	miss				5256978	1			60000
Picture	delay	hit	1	5827	2	5262134	1	5998	1	65000	20000
Sound	2	miss				5348448	1			60000
Picture	delay	hit	1	3236	2	5353605	1	3332	1	65000	20000
Picture	4	miss				5437411	1	5165	1	60000	5000
Picture	delay	hit	2	7305	2	5442576	1	7498	1	65000	20000
Picture	1	miss				5530547	1	5165	1	60000	5000
Picture	delay	hit	2	3048	2	5535712	1	3166	1	65000	20000
Sound	2	miss				5619193	1			60000
Picture	delay	incorrect	2	13451	2	5624350	1	13496	1	65000	20000
Sound	7	miss				5718161	1			60000
Picture	delay	incorrect	2	7843	2	5723318	1	7997	1	65000	20000
Picture	5	miss				5811789	1	5165	1	60000	5000
Picture	delay	hit	1	5086	2	5816954	1	5165	1	65000	20000
Sound	0	miss				5902435	1			60000
Picture	delay	hit	2	2928	2	5907591	1	2999	1	65000	20000
Sound	0	miss				5990906	1			60000
Picture	delay	hit	2	2938	2	5996063	1	2999	1	65000	20000
Sound	7	miss				6079377	1			60000
Picture	delay	hit	1	3747	2	6084534	1	3832	1	65000	20000
Picture	3	miss				6168840	1	5165	1	60000	5000
Picture	delay	hit	1	12595	2	6174005	1	12663	1	65000	20000
Sound	2	miss				6266983	1			60000
Picture	delay	hit	1	10941	2	6272139	1	10996	1	65000	20000
Sound	2	miss				6363451	1			60000
Picture	delay	incorrect	2	15273	2	6368608	1	15328	1	65000	20000
Sound	0	miss				6464252	1			60000
Picture	delay	hit	2	5510	2	6469409	1	5665	1	65000	20000
Picture	3	miss				6555547	1	5165	1	60000	5000
Picture	delay	incorrect	2	6207	2	6560712	1	6331	1	65000	20000
Sound	7	miss				6647359	1			60000
Picture	delay	incorrect	2	19444	2	6652516	1	19494	1	65000	20000
Picture	1	miss				6752483	1	5165	1	60000	5000
Picture	delay	hit	2	6071	2	6757648	1	6165	1	65000	20000
Picture	4	miss				6844287	1	5165	1	60000	5000
Picture	delay	hit	2	3548	2	6849452	1	3666	1	65000	20000
Sound	7	miss				6933433	3			60000
Picture	delay	hit	1	10810	2	6938589	1	10996	1	65000	20000
Picture	1	miss				7030060	1	5165	1	60000	5000
Picture	delay	hit	2	6335	2	7035225	1	6498	1	65000	20000
Picture	5	miss				7122196	1	5165	1	60000	5000
Picture	delay	hit	1	3558	2	7127361	1	3665	1	65000	20000
Picture	3	miss				7211501	1	5165	1	60000	5000
Picture	delay	incorrect	2	14253	2	7216666	1	14329	1	65000	20000
Picture	1	miss				7311468	1	5165	1	60000	5000
Picture	delay	hit	2	3006	2	7316633	1	3166	1	65000	20000
Sound	2	miss				7400114	1			60000
Picture	delay	hit	1	6369	2	7405271	1	6498	1	65000	20000
Sound	6	miss				7492084	2			60000
Picture	delay	hit	2	9039	2	7497241	1	9164	1	65000	20000
Picture	3	miss				7586879	1	5165	1	60000	5000
Picture	delay	hit	1	2155	2	7592044	1	2333	1	65000	20000
Sound	0	miss				7674691	1			60000
Picture	delay	hit	2	10031	2	7679848	1	10163	1	65000	20000
Sound	6	miss				7770327	1			60000
Picture	delay	hit	2	5275	2	7775484	1	5332	1	65000	20000
Picture	4	miss				7861289	1	5165	1	60000	5000
Picture	delay	hit	2	3106	2	7866454	1	3165	1	65000	20000
Picture	5	miss				7950094	1	5165	1	60000	5000
Picture	delay	hit	1	12941	2	7955259	1	12996	1	65000	20000
Sound	6	miss				8048570	1			60000
Picture	delay	hit	2	4712	2	8053727	1	4832	1	65000	20000
Picture	4	miss				8139032	1	5165	1	60000	5000
Picture	delay	hit	2	6082	2	8144197	1	6165	1	65000	20000
Picture	5	miss				8230836	1	5165	1	60000	5000
Picture	delay	hit	1	13238	2	8236001	1	13329	1	65000	20000
Picture	4	miss				8329804	1	5165	1	60000	5000
Picture	delay	hit	2	1871	2	8334969	1	1999	1	65000	20000
Picture	4	miss				8417442	1	5165	1	60000	5000
Picture	delay	hit	2	2473	2	8422607	1	2666	1	65000	20000
Sound	6	miss				8505588	1			60000
Picture	delay	hit	2	6574	2	8510745	1	6664	1	65000	20000
Picture	3	miss				8597883	1	5165	1	60000	5000
Picture	delay	hit	1	6670	2	8603048	1	6831	1	65000	20000
Sound	7	miss				8690194	1			60000
Picture	delay	hit	1	3567	2	8695351	1	3665	1	65000	20000
Sound	2	miss				8779332	1			60000
Picture	delay	hit	1	4509	2	8784489	1	4665	1	65000	20000
Picture	1	miss				8869628	1	5165	1	60000	5000
Picture	delay	hit	2	7006	2	8874793	1	7164	1	65000	20000
Sound	6	miss				8962273	1			60000
Picture	delay	hit	2	16129	2	8967430	1	16161	1	65000	20000
Sound	0	miss				9064073	1			60000
Picture	delay	hit	2	4888	2	9069230	1	4998	1	65000	20000
Picture	1	miss				9154702	1	5165	1	60000	5000
Picture	delay	hit	2	8651	2	9159867	1	8830	1	65000	20000
Sound	6	miss				9249013	1			60000
Picture	delay	hit	2	7548	2	9254170	1	7664	1	65000	20000
Picture	3	miss				9342308	1	5165	1	60000	5000
Picture	delay	incorrect	2	11845	2	9347473	1	11996	1	65000	20000
Sound	0	miss				9439784	1			60000
Picture	delay	hit	2	4698	2	9444941	1	4832	1	65000	20000
Picture	5	miss				9530247	1	5165	1	60000	5000
Picture	delay	hit	1	13106	2	9535412	1	13162	1	65000	20000
Picture	5	miss				9629048	1	5165	1	60000	5000
Picture	delay	hit	1	3745	2	9634213	1	3832	1	65000	20000
Sound	7	miss				9744518	1			60000
Picture	delay	hit	1	4683	2	9749675	1	4832	1	65000	20000
Picture	1	miss				9834981	1	5165	1	60000	5000
Picture	delay	hit	2	4452	2	9840146	1	4499	1	65000	20000
Picture	3	miss				9925118	1	5165	1	60000	5000
Picture	delay	hit	1	13355	2	9930283	1	13496	1	65000	20000
Sound	6	miss				10024094	1			60000
Picture	delay	hit	2	7027	2	10029251	1	7164	1	65000	20000
Sound	0	miss				10116731	1			60000
Picture	delay	hit	2	4391	2	10121887	1	4499	1	65000	20000
Sound	2	miss				10206701	1			60000
Picture	delay	miss				10211858	1	20160	1	65000	20000
Picture	4	miss				10312659	1	5165	1	60000	5000
Picture	delay	hit	2	8613	2	10317824	1	8664	1	65000	20000
Picture	4	miss				10406961	1	5165	1	60000	5000
Picture	delay	hit	2	7191	2	10412126	1	7331	1	65000	20000
Picture	1	miss				10499931	1	5165	1	60000	5000
Picture	delay	hit	2	3262	2	10505096	1	3332	1	65000	20000
Sound	7	miss				10588744	1			60000
Picture	delay	hit	1	7416	2	10593901	1	7498	1	65000	20000
Sound	7	miss				10681713	1			60000
Picture	delay	hit	1	13646	2	10686870	1	13829	1	65000	20000
Sound	2	miss				10781015	2			60000
Picture	delay	hit	1	3705	2	10786171	1	3832	1	65000	20000
Sound	0	miss				10870319	1			60000
Picture	delay	hit	2	6082	2	10875476	1	6165	1	65000	20000
Picture	5	miss				10962114	1	5165	1	60000	5000
Picture	delay	hit	1	11078	2	10967279	1	11163	1	65000	20000
Picture	1	miss				11058916	1	5165	1	60000	5000
Picture	delay	incorrect	1	4516	2	11064081	1	4665	1	65000	20000
Sound	2	miss				11149061	1			60000
Picture	delay	hit	1	2778	2	11154218	1	2832	1	65000	20000
Sound	6	miss				11237366	1			60000
Picture	delay	hit	2	10074	2	11242523	1	10163	1	65000	20000
Picture	3	miss				11333160	1	5165	1	60000	5000
Picture	delay	hit	1	8191	2	11338325	1	8330	1	65000	20000
Sound	0	miss				11426971	1			60000
Picture	delay	hit	2	2549	2	11432128	1	2666	1	65000	20000
Sound	7	miss				11515109	1			60000
Picture	delay	hit	1	7530	2	11520266	1	7664	1	65000	20000
Picture	4	miss				11608404	1	5165	1	60000	5000
Picture	delay	hit	2	9828	2	11613569	1	9997	1	65000	20000
Sound	2	miss				11703881	1			60000
Picture	delay	hit	1	4278	2	11709038	1	4332	1	65000	20000
Picture	5	miss				11793844	1	5165	1	60000	5000
Picture	delay	hit	1	3349	2	11799009	1	3499	1	65000	20000
Picture	3	miss				11882981	1	5165	1	60000	5000
Picture	delay	hit	1	7570	2	11888146	1	7664	1	65000	20000
Sound	0	miss				11976126	1			60000
Picture	delay	hit	2	9314	2	11981283	1	9497	1	65000	20000
Picture	4	miss				12071254	1	5165	1	60000	5000
Picture	delay	hit	2	5938	2	12076418	1	5998	1	65000	20000
Sound	2	miss				12162732	2			60000
Picture	delay	incorrect	2	11349	2	12167889	1	11496	1	65000	20000
Picture	3	miss				12259859	1	5165	1	60000	5000
Picture	delay	hit	1	10053	2	12265024	1	10163	1	65000	20000
Sound	0	miss				12355503	1			60000
Picture	delay	hit	2	2978	2	12360659	1	3166	1	65000	20000
Picture	5	miss				12444299	1	5165	1	60000	5000
Picture	delay	hit	1	9213	2	12449464	1	9330	1	65000	20000
Picture	5	miss				12539268	1	5165	1	60000	5000
Picture	delay	hit	1	4644	2	12544433	1	4832	1	65000	20000
Sound	6	miss				12629580	1			60000
Picture	delay	hit	2	7379	2	12634737	1	7497	1	65000	20000
Picture	1	miss				12722708	1	5165	1	60000	5000
Picture	delay	hit	2	4883	2	12727873	1	4998	1	65000	20000
Picture	4	miss				12813345	1	5165	1	60000	5000
Picture	delay	hit	2	6006	2	12818510	1	6165	1	65000	20000
Picture	4	miss				12905149	1	5165	1	60000	5000
Picture	delay	hit	2	7243	2	12910314	1	7331	1	65000	20000
Picture	5	miss				12998119	1	5165	1	60000	5000
Picture	delay	hit	1	11553	2	13003284	1	11663	1	65000	20000
Sound	6	miss				13095262	1			60000
Picture	delay	hit	2	9218	2	13100419	1	9330	1	65000	20000
Sound	7	miss				13190064	1			60000
Picture	delay	incorrect	2	6174	2	13195221	1	6331	1	65000	20000
Sound	2	miss				13281868	1			60000
Picture	delay	hit	1	4612	2	13287025	1	4665	1	65000	20000
Sound	7	miss				13372005	1			60000
Picture	delay	hit	1	13673	2	13377162	1	13829	1	65000	20000
Sound	6	miss				13471306	1			60000
Picture	delay	hit	2	5813	2	13476463	1	5998	1	65000	20000
Picture	3	miss				13562935	1	5165	1	60000	5000
Picture	delay	hit	1	5216	2	13568100	1	5332	1	65000	20000
Picture	1	miss				13653905	1	5165	1	60000	5000
Picture	delay	hit	2	5445	2	13659070	1	5498	1	65000	20000
Picture	3	miss				13745043	1	5165	1	60000	5000
Picture	delay	incorrect	2	14629	2	13750207	1	14662	1	65000	20000
Sound	6	miss				13845351	1			60000
Picture	delay	hit	2	4807	2	13850508	1	4998	1	65000	20000
Picture	1	miss				13935980	1	5165	1	60000	5000
Picture	delay	hit	2	13450	2	13941145	1	13495	1	65000	20000
Picture	5	miss				14035115	1	5165	1	60000	5000
Picture	delay	hit	1	6315	2	14040280	1	6498	1	65000	20000
Sound	0	miss				14127093	1			60000
Picture	delay	hit	2	4665	2	14132250	1	4832	1	65000	20000

## Sheet: CI_7
Scenario - Scenario 1
Logfile written - 08/02/2022 16:17:24
Subject	Trial	Event Type	Code	Time	TTime	Uncertainty	Duration	Uncertainty	ReqTime	ReqDur	Stim Type	Pair Index
CI_7	1	Response	2	104973	104716	1
CI_7	2	Response	2	122893	17670	1
CI_7	4	Response	2	328813	139784	1
CI_7	5	Response	2	398333	69349	1
CI_7	6	Sound	1000	478776	60325	1			60000		miss	0
CI_7	6	Picture	delay	483933	65482	1	9663	1	65000	20000	hit	7
CI_7	6	Response	2	493533	75081	1
CI_7	7	Response	2	814813	311052	1
CI_7	7	Response	1	857131	353371	1
CI_7	8	Sound	7	937627	60325	1			60000		miss	0
CI_7	8	Picture	delay	942784	65482	1	14495	1	65000	20000	hit	12
CI_7	8	Response	1	957131	79829	1
CI_7	9	Sound	7	1037595	60325	1			60000		miss	0
CI_7	9	Picture	delay	1042752	65482	1	10830	1	65000	20000	hit	15
CI_7	9	Response	1	1053532	76263	1
CI_7	10	Picture	3	1134055	60484	1	5165	1	60000	5000	miss	0
CI_7	10	Picture	delay	1139220	65649	1	20160	1	65000	20000	miss	0
CI_7	10	Response	2	1168412	94841	1
CI_7	11	Picture	1	1240021	60484	1	5165	1	60000	5000	miss	0
CI_7	11	Picture	delay	1245186	65649	1	20160	1	65000	20000	miss	0
CI_7	12	Response	2	1306332	20829	1
CI_7	12	Picture	3	1345986	60484	1	5165	1	60000	5000	miss	0
CI_7	12	Picture	delay	1351151	65649	1	19160	1	65000	20000	incorrect	24
CI_7	12	Response	2	1370172	84669	1
CI_7	13	Picture	3	1450785	60484	1	5165	1	60000	5000	miss	0
CI_7	13	Picture	delay	1455951	65649	1	8497	1	65000	20000	hit	27
CI_7	13	Response	1	1464251	73949	1
CI_7	14	Sound	0	1544763	60325	1			60000		miss	0
CI_7	14	Picture	delay	1549920	65482	1	20160	1	65000	20000	miss	0
CI_7	14	Response	2	1570091	85653	1
CI_7	15	Sound	7	1650562	60325	1			60000		miss	0
CI_7	15	Picture	delay	1655719	65482	1	20160	1	65000	20000	miss	0
CI_7	15	Response	1	1676172	85935	1
CI_7	16	Picture	5	1756519	60483	1	5165	1	60000	5000	miss	0
CI_7	16	Picture	delay	1761684	65648	1	20160	1	65000	20000	miss	0
CI_7	16	Response	2	1794491	98455	1
CI_7	17	Picture	5	1862485	60483	1	5165	1	60000	5000	miss	0
CI_7	17	Picture	delay	1867650	65648	1	15828	1	65000	20000	hit	39
CI_7	17	Response	1	1883371	81370	1
CI_7	18	Sound	0	1963793	60325	1			60000		miss	0
CI_7	18	Picture	delay	1968950	65482	1	9997	1	65000	20000	hit	42
CI_7	18	Response	2	1978890	75422	1
CI_7	19	Picture	4	2059421	60484	1	5165	1	60000	5000	miss	0
CI_7	19	Picture	delay	2064586	65649	1	15662	1	65000	20000	hit	45
CI_7	19	Response	2	2080090	81153	1
CI_7	20	Picture	1	2160721	60484	1	5165	1	60000	5000	miss	0
CI_7	20	Picture	delay	2165886	65648	1	14329	1	65000	20000	hit	48
CI_7	20	Response	2	2180171	79933	1
CI_7	21	Picture	3	2260689	60484	1	5165	1	60000	5000	miss	0
CI_7	21	Picture	delay	2265854	65649	1	8331	1	65000	20000	hit	51
CI_7	21	Response	1	2274012	73806	1
CI_7	22	Picture	3	2354658	60483	1	5165	1	60000	5000	miss	0
CI_7	22	Picture	delay	2359823	65649	1	20160	1	65000	20000	miss	0
CI_7	22	Response	2	2387131	92956	1
CI_7	23	Sound	2	2460465	60325	1			60000		miss	0
CI_7	23	Picture	delay	2465622	65482	1	10163	1	65000	20000	hit	57
CI_7	23	Response	1	2475690	75550	1
CI_7	24	Picture	4	2556259	60484	1	5165	1	60000	5000	miss	0
CI_7	24	Picture	delay	2561424	65649	1	10330	1	65000	20000	hit	60
CI_7	24	Response	2	2571691	75915	1
CI_7	25	Sound	0	2652070	60325	1			60000		miss	0
CI_7	25	Picture	delay	2657226	65482	1	13329	1	65000	20000	hit	63
CI_7	25	Response	2	2670491	78747	1
CI_7	26	Picture	1	2751028	60482	2	5167	2	60000	5000	miss	0
CI_7	26	Picture	delay	2756194	65648	1	9497	1	65000	20000	hit	66
CI_7	26	Response	2	2765530	74984	1
CI_7	27	Sound	0	2846006	60325	2			60000		miss	0
CI_7	27	Picture	delay	2851163	65482	1	9997	1	65000	20000	hit	69
CI_7	27	Response	2	2861050	75369	1
CI_7	28	Sound	0	2941476	60325	1			60000		miss	0
CI_7	28	Picture	delay	2946632	65482	1	10163	1	65000	20000	hit	72
CI_7	28	Response	2	2956731	75581	1
CI_7	29	Sound	2	3037111	60325	1			60000		miss	0
CI_7	29	Picture	delay	3042268	65482	1	20160	1	65000	20000	miss	0
CI_7	30	Sound	7	3142910	60325	1			60000		miss	0
CI_7	30	Picture	delay	3148067	65482	1	20160	1	65000	20000	miss	0
CI_7	31	Sound	2	3248709	60325	1			60000		miss	0
CI_7	31	Picture	delay	3253866	65482	1	17494	1	65000	20000	hit	79
CI_7	31	Response	1	3271210	82826	1
CI_7	32	Picture	4	3351834	60484	1	5165	1	60000	5000	miss	0
CI_7	32	Picture	delay	3356999	65649	1	18494	1	65000	20000	hit	82
CI_7	32	Response	2	3375450	84100	1
CI_7	33	Sound	6	3455808	60325	1			60000		miss	0
CI_7	33	Picture	delay	3460965	65482	1	10163	1	65000	20000	hit	85
CI_7	33	Response	2	3470971	75487	1
CI_7	34	Picture	5	3551602	60484	1	5165	1	60000	5000	miss	0
CI_7	34	Picture	delay	3556767	65649	1	20160	1	65000	20000	miss	0
CI_7	34	Response	2	3580970	89851	1
CI_7	35	Picture	1	3657568	60484	1	5165	1	60000	5000	miss	0
CI_7	35	Picture	delay	3662733	65649	1	18327	1	65000	20000	hit	91
CI_7	35	Response	2	3680971	83886	1
CI_7	36	Sound	6	3761376	60325	1			60000		miss	0
CI_7	36	Picture	delay	3766532	65482	1	17328	1	65000	20000	hit	94
CI_7	36	Response	2	3783689	82639	1
CI_7	37	Picture	4	3864334	60484	1	5165	1	60000	5000	miss	0
CI_7	37	Picture	delay	3869499	65649	1	20160	1	65000	20000	miss	0
CI_7	37	Response	2	3894169	90319	1
CI_7	38	Sound	6	3970141	60325	2			60000		miss	0
CI_7	38	Picture	delay	3975298	65482	1	13995	1	65000	20000	hit	100
CI_7	38	Response	2	3989210	79395	1
CI_7	39	Picture	3	4069767	60484	1	5165	1	60000	5000	miss	0
CI_7	39	Picture	delay	4074932	65649	1	16661	1	65000	20000	hit	103
CI_7	39	Response	1	4091449	82166	1
CI_7	40	Picture	5	4172067	60484	1	5165	1	60000	5000	miss	0
CI_7	40	Picture	delay	4177232	65649	1	20160	1	65000	20000	miss	0
CI_7	40	Response	2	4213210	101627	1
CI_7	41	Sound	7	4277874	60325	1			60000		miss	0
CI_7	41	Picture	delay	4283031	65482	1	18494	1	65000	20000	hit	109
CI_7	41	Response	1	4301450	83901	1
CI_7	42	Sound	2	4381840	60325	1			60000		miss	0
CI_7	42	Picture	delay	4386997	65482	1	14495	1	65000	20000	hit	112
CI_7	42	Response	1	4401449	79934	1
CI_7	43	Sound	2	4481974	60325	1			60000		miss	0
CI_7	43	Picture	delay	4487131	65482	1	10497	1	65000	20000	hit	115
CI_7	43	Response	1	4497529	75880	1
CI_7	44	Sound	7	4577943	60325	1			60000		miss	0
CI_7	44	Picture	delay	4583100	65482	1	13662	1	65000	20000	hit	118
CI_7	44	Response	1	4596570	78952	1
CI_7	45	Sound	6	4677078	60325	1			60000		miss	0
CI_7	45	Picture	delay	4682235	65482	1	11996	1	65000	20000	hit	121
CI_7	45	Response	2	4694169	77416	1
CI_7	46	Sound	6	4774546	60325	1			60000		miss	0
CI_7	46	Picture	delay	4779703	65482	1	10163	1	65000	20000	hit	124
CI_7	46	Response	2	4789770	75549	1
CI_7	47	Picture	4	4870340	60484	1	5165	1	60000	5000	miss	0
CI_7	47	Picture	delay	4875505	65649	1	12496	1	65000	20000	hit	127
CI_7	47	Response	2	4887849	77993	1
CI_7	48	Picture	5	4968475	60484	1	5165	1	60000	5000	miss	0
CI_7	48	Picture	delay	4973640	65649	1	20160	1	65000	20000	miss	0
CI_7	48	Response	1	4994089	86098	1
CI_7	49	Sound	2	5074282	60325	1			60000		miss	0
CI_7	49	Picture	delay	5079439	65482	1	11163	1	65000	20000	hit	133
CI_7	49	Response	1	5090570	76613	1
CI_7	50	Sound	6	5171084	60325	1			60000		miss	0
CI_7	50	Picture	delay	5176241	65482	1	11996	1	65000	20000	hit	136
CI_7	50	Response	2	5188089	77331	1
CI_7	51	Picture	5	5268711	60484	1	5165	1	60000	5000	miss	0
CI_7	51	Picture	delay	5273875	65648	1	16328	1	65000	20000	hit	139
CI_7	51	Response	1	5290010	81783	1
CI_7	52	Picture	1	5370677	60484	1	5165	1	60000	5000	miss	0
CI_7	52	Picture	delay	5375842	65649	1	12163	1	65000	20000	hit	142
CI_7	52	Response	2	5387848	77655	1
CI_7	53	Picture	1	5468479	60484	1	5165	1	60000	5000	miss	0
CI_7	53	Picture	delay	5473644	65649	1	12662	1	65000	20000	hit	145
CI_7	53	Response	2	5486169	78174	1
CI_7	54	Picture	4	5566780	60484	1	5165	1	60000	5000	miss	0
CI_7	54	Picture	delay	5571945	65649	1	11829	1	65000	20000	hit	148
CI_7	54	Response	2	5583610	77313	1
CI_7	55	Sound	0	5664090	60325	1			60000		miss	0
CI_7	55	Picture	delay	5669247	65482	1	10497	1	65000	20000	hit	151
CI_7	55	Response	2	5679688	75923	1
CI_7	56	Response	2	5741208	61465	1
CI_7	57	Picture	3	5821864	60484	1	5165	1	60000	5000	miss	0
CI_7	57	Picture	delay	5827029	65648	1	20160	1	65000	20000	miss	0
CI_7	58	Response	1	5869849	2503	1
CI_7	58	Picture	4	5927830	60484	1	5165	1	60000	5000	miss	0
CI_7	58	Picture	delay	5932995	65649	1	18327	1	65000	20000	hit	158
CI_7	58	Response	2	5951128	83782	1
CI_7	59	Picture	3	6031796	60484	1	5165	1	60000	5000	miss	0
CI_7	59	Picture	delay	6036961	65649	1	10996	1	65000	20000	hit	161
CI_7	59	Response	1	6047770	76458	1
CI_7	60	Picture	4	6128431	60484	1	5165	1	60000	5000	miss	0
CI_7	60	Picture	delay	6133596	65649	1	11996	1	65000	20000	hit	164
CI_7	60	Response	2	6145529	77582	1
CI_7	61	Sound	2	6225907	60325	1			60000		miss	0
CI_7	61	Picture	delay	6231064	65482	1	12163	1	65000	20000	hit	167
CI_7	61	Response	1	6243048	77466	1
CI_7	62	Sound	7	6323542	60325	1			60000		miss	0
CI_7	62	Picture	delay	6328699	65482	1	20160	1	65000	20000	miss	0
CI_7	62	Response	2	6360648	97431	1
CI_7	63	Sound	2	6429341	60325	1			60000		miss	0
CI_7	63	Picture	delay	6434498	65482	1	12496	1	65000	20000	hit	173
CI_7	63	Response	1	6446809	77793	1
CI_7	64	Sound	0	6527309	60325	1			60000		miss	0
CI_7	64	Picture	delay	6532466	65482	1	18494	1	65000	20000	hit	176
CI_7	64	Response	2	6550809	83825	1
CI_7	65	Sound	0	6631275	60325	1			60000		miss	0
CI_7	65	Picture	delay	6636432	65482	1	12996	1	65000	20000	hit	179
CI_7	65	Response	2	6649288	78338	1
CI_7	66	Sound	0	6729743	60325	1			60000		miss	0
CI_7	66	Picture	delay	6734900	65482	1	13662	1	65000	20000	hit	182
CI_7	66	Response	2	6748409	78991	1
CI_7	67	Sound	6	6828878	60325	1			60000		miss	0
CI_7	67	Picture	delay	6834035	65482	1	16994	1	65000	20000	hit	185
CI_7	67	Response	2	6850889	82336	1
CI_7	68	Sound	2	6931345	60325	1			60000		miss	0
CI_7	68	Picture	delay	6936501	65482	1	14329	1	65000	20000	hit	188
CI_7	68	Response	1	6950729	79709	1
CI_7	69	Picture	5	7031304	60492	1	5165	1	60000	5000	miss	0
CI_7	69	Picture	delay	7036469	65657	1	12996	1	65000	20000	incorrect	191
CI_7	69	Response	2	7049289	78477	1
CI_7	70	Picture	5	7129938	60484	1	5165	1	60000	5000	miss	0
CI_7	70	Picture	delay	7135104	65649	1	12996	1	65000	20000	hit	194
CI_7	70	Response	1	7148009	78554	1
CI_7	71	Sound	6	7228415	60325	1			60000		miss	0
CI_7	71	Picture	delay	7233571	65482	1	15995	1	65000	20000	hit	197
CI_7	71	Response	2	7249528	81439	1
CI_7	72	Sound	2	7329882	60325	1			60000		miss	0
CI_7	72	Picture	delay	7335038	65482	1	11163	1	65000	20000	hit	200
CI_7	72	Response	1	7346088	76532	1
CI_7	73	Sound	7	7426517	60325	1			60000		miss	0
CI_7	73	Picture	delay	7431674	65482	1	9830	1	65000	20000	hit	203
CI_7	73	Response	1	7441448	75256	1
CI_7	74	Picture	4	7521978	60483	1	5165	1	60000	5000	miss	0
CI_7	74	Picture	delay	7527143	65648	1	10663	1	65000	20000	hit	206
CI_7	74	Response	2	7537688	76194	1
CI_7	75	Sound	2	7618121	60325	1			60000		miss	0
CI_7	75	Picture	delay	7623278	65482	1	8164	1	65000	20000	hit	209
CI_7	75	Response	1	7631367	73571	1
CI_7	76	Picture	3	7711916	60483	1	5165	1	60000	5000	miss	0
CI_7	76	Picture	delay	7717081	65648	1	19660	1	65000	20000	hit	212
CI_7	76	Response	1	7736647	85215	1
CI_7	77	Sound	7	7817057	60325	1			60000		miss	0
CI_7	77	Picture	delay	7822213	65482	1	13162	1	65000	20000	hit	215
CI_7	77	Response	1	7835287	78556	1
CI_7	78	Picture	1	7915850	60484	1	5165	1	60000	5000	miss	0
CI_7	78	Picture	delay	7921015	65649	1	11996	1	65000	20000	hit	218
CI_7	78	Response	2	7932888	77522	1
CI_7	79	Picture	5	8013484	60484	1	5165	1	60000	5000	miss	0
CI_7	79	Picture	delay	8018649	65649	1	20160	1	65000	20000	miss	0
CI_7	79	Response	2	8050968	97967	1
CI_7	80	Picture	1	8119450	60484	1	5165	1	60000	5000	miss	0
CI_7	80	Picture	delay	8124615	65649	1	10663	1	65000	20000	hit	224
CI_7	80	Response	2	8135208	76241	1
CI_7	81	Sound	6	8215594	60325	1			60000		miss	0
CI_7	81	Picture	delay	8220750	65482	1	11163	1	65000	20000	hit	227
CI_7	81	Response	2	8231847	76578	1
CI_7	82	Sound	6	8312229	60325	1			60000		miss	0
CI_7	82	Picture	delay	8317386	65482	1	15328	1	65000	20000	hit	230
CI_7	82	Response	2	8332567	80663	1
CI_7	83	Sound	0	8413029	60325	1			60000		miss	0
CI_7	83	Picture	delay	8418186	65482	1	11830	1	65000	20000	hit	233
CI_7	83	Response	2	8429847	77142	1
CI_7	84	Picture	4	8510489	60484	1	5165	1	60000	5000	miss	0
CI_7	84	Picture	delay	8515655	65649	1	10163	1	65000	20000	hit	236
CI_7	84	Response	2	8525687	75681	1
CI_7	85	Picture	4	8606292	60483	1	5165	1	60000	5000	miss	0
CI_7	85	Picture	delay	8611457	65648	1	10996	1	65000	20000	hit	239
CI_7	85	Response	2	8622408	76600	1
CI_7	86	Picture	4	8702927	60484	1	5165	1	60000	5000	miss	0
CI_7	86	Picture	delay	8708092	65649	1	16661	1	65000	20000	hit	242
CI_7	86	Response	2	8724647	82204	1
CI_7	87	Sound	6	8805068	60325	1			60000		miss	0
CI_7	87	Picture	delay	8810225	65482	1	10663	1	65000	20000	hit	245
CI_7	87	Response	2	8820727	75983	1
CI_7	88	Sound	7	8901204	60325	1			60000		miss	0
CI_7	88	Picture	delay	8906361	65482	1	10663	1	65000	20000	hit	248
CI_7	88	Response	1	8916888	76009	1
CI_7	89	Sound	7	8997339	60325	1			60000		miss	0
CI_7	89	Picture	delay	9002496	65482	1	12829	1	65000	20000	incorrect	251
CI_7	89	Response	2	9015208	78194	1
CI_7	90	Picture	3	9095799	60484	1	5165	1	60000	5000	miss	0
CI_7	90	Picture	delay	9100964	65649	1	20160	1	65000	20000	miss	0
CI_7	90	Response	2	9126727	91412	1
CI_7	91	Picture	3	9201765	60483	1	5165	1	60000	5000	miss	0
CI_7	91	Picture	delay	9206930	65649	1	12329	1	65000	20000	hit	257
CI_7	91	Response	1	9219207	77926	1
CI_7	92	Picture	1	9299733	60484	1	5165	1	60000	5000	miss	0
CI_7	92	Picture	delay	9304898	65649	1	8997	1	65000	20000	hit	260
CI_7	92	Response	2	9313846	74597	1
CI_7	93	Picture	5	9394369	60484	1	5165	1	60000	5000	miss	0
CI_7	93	Picture	delay	9399534	65648	1	16661	1	65000	20000	hit	263
CI_7	93	Response	1	9416008	82122	1
CI_7	94	Picture	1	9496669	60484	1	5165	1	60000	5000	miss	0
CI_7	94	Picture	delay	9501834	65649	1	10330	1	65000	20000	hit	266
CI_7	94	Response	2	9512007	75822	1
CI_7	95	Sound	0	9592479	60325	1			60000		miss	0
CI_7	95	Picture	delay	9597636	65482	1	10330	1	65000	20000	hit	269
CI_7	95	Response	2	9607927	75774	1
CI_7	96	Picture	1	9688440	60484	1	5165	1	60000	5000	miss	0
CI_7	96	Picture	delay	9693605	65649	1	14995	1	65000	20000	hit	272
CI_7	96	Response	2	9708407	80451	1
CI_7	97	Picture	5	9789074	60484	1	5165	1	60000	5000	miss	0
CI_7	97	Picture	delay	9794239	65649	1	15828	1	65000	20000	incorrect	275
CI_7	97	Response	2	9810006	81416	1
CI_7	98	Sound	7	9890382	60325	1			60000		miss	0
CI_7	98	Picture	delay	9895539	65482	1	9830	1	65000	20000	hit	278
CI_7	98	Response	1	9905206	75149	1
CI_7	99	Sound	0	9985685	60325	1			60000		miss	0
CI_7	99	Picture	delay	9990841	65482	1	14329	1	65000	20000	hit	281
CI_7	99	Response	2	10005127	79768	1
CI_7	100	Picture	3	10085644	60484	1	5165	1	60000	5000	miss	0
CI_7	100	Picture	delay	10090809	65649	1	20160	1	65000	20000	miss	0
CI_7	101	Response	2	10131286	160	1
CI_7	101	Sound	6	10191451	60325	1			60000		miss	0
CI_7	101	Picture	delay	10196608	65482	1	7331	1	65000	20000	hit	287
CI_7	101	Response	2	10203767	72641	1
CI_7	102	Sound	2	10284254	60325	1			60000		miss	0
CI_7	102	Picture	delay	10289411	65482	1	11829	1	65000	20000	hit	290
CI_7	102	Response	1	10301206	77277	1
CI_7	103	Picture	1	10381881	60484	1	5165	1	60000	5000	miss	0
CI_7	103	Picture	delay	10387046	65649	1	10830	1	65000	20000	hit	293
CI_7	103	Response	2	10397846	76449	1
CI_7	104	Picture	5	10478516	60483	1	5165	1	60000	5000	miss	0
CI_7	104	Picture	delay	10483681	65648	1	20160	1	65000	20000	miss	0
CI_7	105	Response	2	15773443	5269435	1
CI_7	106	Picture	5	15854101	60483	1	5165	1	60000	5000	miss	0
CI_7	106	Picture	delay	15859266	65649	1	20160	1	65000	20000	miss	0
CI_7	106	Response	1	15881443	87825	1
CI_7	107	Sound	7	15959908	60325	1			60000		miss	0
CI_7	107	Picture	delay	15965065	65482	1	12496	1	65000	20000	hit	302
CI_7	107	Response	1	15977443	77860	1
CI_7	108	Sound	6	16057876	60325	1			60000		miss	0
CI_7	108	Picture	delay	16063033	65482	1	9330	1	65000	20000	hit	305
CI_7	108	Response	2	16072243	74692	1
CI_7	109	Sound	7	16152679	60325	1			60000		miss	0
CI_7	109	Picture	delay	16157836	65482	1	11829	1	65000	20000	hit	308
CI_7	109	Response	1	16169524	77170	1
CI_7	110	Sound	6	16249980	60325	1			60000		miss	0
CI_7	110	Picture	delay	16255137	65482	1	20160	1	65000	20000	miss	0
CI_7	111	Response	2	16296643	1189	1
CI_7	111	Sound	2	16355779	60325	2			60000		miss	0
CI_7	111	Picture	delay	16360936	65482	1	11663	1	65000	20000	hit	314
CI_7	111	Response	1	16372563	77109	1
CI_7	112	Sound	7	16453081	60325	1			60000		miss	0
CI_7	112	Picture	delay	16458238	65482	1	10163	1	65000	20000	hit	317
CI_7	112	Response	1	16468323	75567	1
CI_7	113	Picture	5	16548875	60483	1	5165	1	60000	5000	miss	0
CI_7	113	Picture	delay	16554040	65648	1	20160	1	65000	20000	miss	0
CI_7	113	Response	2	16576643	88251	1
CI_7	114	Sound	6	16654682	60325	1			60000		miss	0
CI_7	114	Picture	delay	16659839	65482	1	13829	1	65000	20000	hit	323
CI_7	114	Response	2	16673523	79166	1
CI_7	115	Sound	2	16753983	60325	1			60000		miss	0
CI_7	115	Picture	delay	16759140	65482	1	15662	1	65000	20000	hit	326
CI_7	115	Response	1	16774723	81065	1
CI_7	116	Picture	4	16855275	60484	1	5165	1	60000	5000	miss	0
CI_7	116	Picture	delay	16860440	65649	1	11996	1	65000	20000	hit	329
CI_7	116	Response	2	16872243	77451	1
CI_7	117	Sound	0	16952752	60325	1			60000		miss	0
CI_7	117	Picture	delay	16957909	65482	1	13329	1	65000	20000	hit	332
CI_7	117	Response	2	16971123	78696	1
CI_7	118	Sound	7	17051553	60325	2			60000		miss	0
CI_7	118	Picture	delay	17056710	65482	1	17328	1	65000	20000	hit	335
CI_7	118	Response	1	17073842	82614	1
CI_7	119	Picture	1	17154511	60484	1	5165	1	60000	5000	miss	0
CI_7	119	Picture	delay	17159676	65649	1	10330	1	65000	20000	hit	338
CI_7	119	Response	2	17169843	75815	1
CI_7	120	Sound	2	17250322	60325	1			60000		miss	0
CI_7	120	Picture	delay	17255479	65482	1	18327	1	65000	20000	hit	341
CI_7	120	Response	1	17273682	83685	1
CI_7	121	Sound	2	17354121	60325	1			60000		miss	0
CI_7	121	Picture	delay	17359278	65482	1	11996	1	65000	20000	hit	344
CI_7	121	Response	1	17371122	77326	1
CI_7	122	Picture	1	17451748	60484	1	5165	1	60000	5000	miss	0
CI_7	122	Picture	delay	17456913	65649	1	20160	1	65000	20000	miss	0
CI_7	122	Response	2	17480403	89138	1
CI_7	123	Sound	6	17557555	60325	1			60000		miss	0
CI_7	123	Picture	delay	17562712	65482	1	19494	1	65000	20000	hit	350
CI_7	123	Response	2	17582082	84852	1
CI_7	124	Picture	3	17662679	60484	1	5165	1	60000	5000	miss	0
CI_7	124	Picture	delay	17667845	65649	1	14495	1	65000	20000	hit	353
CI_7	124	Response	1	17682241	80046	1
CI_7	125	Sound	0	17762655	60325	2			60000		miss	0
CI_7	125	Picture	delay	17767812	65482	1	10996	1	65000	20000	hit	356
CI_7	125	Response	2	17778722	76392	1
CI_7	126	Sound	2	17859124	60325	1			60000		miss	0
CI_7	126	Picture	delay	17864281	65482	1	9997	1	65000	20000	hit	359
CI_7	126	Response	1	17874082	75283	1
CI_7	127	Sound	6	17954593	60325	1			60000		miss	0
CI_7	127	Picture	delay	17959750	65482	1	20160	1	65000	20000	miss	0
CI_7	127	Response	2	17983842	89574	1
CI_7	128	Sound	0	18060392	60325	1			60000		miss	0
CI_7	128	Picture	delay	18065548	65482	1	9997	1	65000	20000	hit	365
CI_7	128	Response	2	18075362	75295	1
CI_7	129	Picture	5	18156019	60484	1	5165	1	60000	5000	miss	0
CI_7	129	Picture	delay	18161184	65649	1	19660	1	65000	20000	incorrect	368
CI_7	129	Response	2	18180723	85187	1
CI_7	130	Picture	1	18261318	60484	1	5165	1	60000	5000	miss	0
CI_7	130	Picture	delay	18266483	65649	1	20160	1	65000	20000	miss	0
CI_7	131	Sound	7	18367125	60325	2			60000		miss	0
CI_7	131	Picture	delay	18372282	65482	1	20160	1	65000	20000	miss	0
CI_7	132	Sound	0	18472924	60325	1			60000		miss	0
CI_7	132	Picture	delay	18478081	65482	1	13329	1	65000	20000	hit	375
CI_7	132	Response	2	18491361	78762	1
CI_7	133	Picture	3	18571884	60484	1	5165	1	60000	5000	miss	0
CI_7	133	Picture	delay	18577049	65649	1	10330	1	65000	20000	hit	378
CI_7	133	Response	1	18587281	75881	1
CI_7	134	Picture	4	18667853	60483	1	5165	1	60000	5000	miss	0
CI_7	134	Picture	delay	18673018	65649	1	12329	1	65000	20000	hit	381
CI_7	134	Response	2	18685202	77833	1
CI_7	135	Picture	5	18765821	60484	1	5165	1	60000	5000	miss	0
CI_7	135	Picture	delay	18770986	65649	1	12329	1	65000	20000	incorrect	384
CI_7	135	Response	2	18783281	77944	1
CI_7	136	Picture	5	18863955	60484	1	5165	1	60000	5000	miss	0
CI_7	136	Picture	delay	18869121	65649	1	15162	1	65000	20000	hit	387
CI_7	136	Response	1	18884162	80690	1
CI_7	137	Picture	4	18964756	60484	1	5165	1	60000	5000	miss	0
CI_7	137	Picture	delay	18969921	65649	1	10996	1	65000	20000	hit	390
CI_7	137	Response	2	18980721	76448	1
CI_7	138	Picture	4	19061391	60484	1	5165	1	60000	5000	miss	0
CI_7	138	Picture	delay	19066556	65649	1	11163	1	65000	20000	hit	393
CI_7	138	Response	2	19077681	76773	1
CI_7	139	Picture	3	19158193	60484	1	5165	1	60000	5000	miss	0
CI_7	139	Picture	delay	19163358	65649	1	16161	1	65000	20000	incorrect	396
CI_7	139	Response	2	19179361	81652	1
CI_7	140	Picture	3	19259993	60484	1	5165	1	60000	5000	miss	0
CI_7	140	Picture	delay	19265158	65649	1	9830	1	65000	20000	hit	399
CI_7	140	Response	1	19274881	75371	1
CI_7	141	Picture	3	19355462	60484	1	5165	1	60000	5000	miss	0
CI_7	141	Picture	delay	19360627	65649	1	20160	1	65000	20000	miss	0
CI_7	141	Response	1	19381041	86063	1
CI_7	142	Picture	4	19461428	60484	1	5165	1	60000	5000	miss	0
CI_7	142	Picture	delay	19466593	65649	1	12163	1	65000	20000	hit	405
CI_7	142	Response	2	19478641	77697	1
CI_7	143	Sound	0	19559071	60325	1			60000		miss	0
CI_7	143	Picture	delay	19564228	65482	1	8997	1	65000	20000	hit	408
CI_7	143	Response	2	19573041	74295	1
CI_7	144	Sound	6	19653540	60325	2			60000		miss	0
CI_7	144	Picture	delay	19658697	65482	1	8830	1	65000	20000	hit	411
CI_7	144	Response	2	19667361	74146	1
CI_7	145	Picture	5	19748001	60484	1	5165	1	60000	5000	miss	0
CI_7	145	Picture	delay	19753166	65649	1	19827	1	65000	20000	incorrect	414
CI_7	145	Response	2	19772960	85443	1
CI_7	146	Sound	2	19853475	60325	1			60000		miss	0
CI_7	146	Picture	delay	19858632	65482	1	18161	1	65000	20000	incorrect	417
CI_7	146	Response	2	19876641	83491	1
CI_7	147	Picture	1	19957267	60484	1	5165	1	60000	5000	miss	0
CI_7	147	Picture	delay	19962432	65649	1	8830	1	65000	20000	hit	420
CI_7	147	Response	2	19971201	74418	1
CI_7	148	Sound	0	20051577	60325	1			60000		miss	0
CI_7	148	Picture	delay	20056734	65482	1	7831	1	65000	20000	hit	423
CI_7	148	Response	2	20064402	73149	1
CI_7	149	Picture	4	20145039	60484	1	5165	1	60000	5000	miss	0
CI_7	149	Picture	delay	20150204	65649	1	7831	1	65000	20000	hit	426
CI_7	149	Response	2	20157920	73365	1
CI_7	150	Picture	1	20238508	60484	1	5165	1	60000	5000	miss	0
CI_7	150	Picture	delay	20243673	65649	1	6665	1	65000	20000	hit	429
CI_7	150	Response	2	20250160	72135	1
CI_7	151	Picture	3	20330812	60484	1	5165	1	60000	5000	miss	0
CI_7	151	Picture	delay	20335977	65649	1	11163	1	65000	20000	hit	432
CI_7	151	Response	1	20347041	76713	1
CI_7	152	Sound	7	20427455	60325	1			60000		miss	0
CI_7	152	Picture	delay	20432612	65482	1	8831	1	65000	20000	hit	435
CI_7	152	Response	1	20441360	74230	1
CI_7	153	Picture	1	20521916	60484	1	5165	1	60000	5000	miss	0
CI_7	153	Picture	delay	20527081	65649	1	20160	1	65000	20000	miss	0
CI_7	154	Response	2	20548560	1152	1
Event Type	Code	Type	Response	RT	RT Uncertainty	Time	Uncertainty	Duration	Uncertainty	ReqTime	ReqDur
Sound	1000	miss				478776	1			60000
Picture	delay	hit	2	9599	2	483933	1	9663	1	65000	20000
Sound	7	miss				937627	1			60000
Picture	delay	hit	1	14347	2	942784	1	14495	1	65000	20000
Sound	7	miss				1037595	1			60000
Picture	delay	hit	1	10781	2	1042752	1	10830	1	65000	20000
Picture	3	miss				1134055	1	5165	1	60000	5000
Picture	delay	miss				1139220	1	20160	1	65000	20000
Picture	1	miss				1240021	1	5165	1	60000	5000
Picture	delay	miss				1245186	1	20160	1	65000	20000
Picture	3	miss				1345986	1	5165	1	60000	5000
Picture	delay	incorrect	2	19021	2	1351151	1	19160	1	65000	20000
Picture	3	miss				1450785	1	5165	1	60000	5000
Picture	delay	hit	1	8300	2	1455951	1	8497	1	65000	20000
Sound	0	miss				1544763	1			60000
Picture	delay	miss				1549920	1	20160	1	65000	20000
Sound	7	miss				1650562	1			60000
Picture	delay	miss				1655719	1	20160	1	65000	20000
Picture	5	miss				1756519	1	5165	1	60000	5000
Picture	delay	miss				1761684	1	20160	1	65000	20000
Picture	5	miss				1862485	1	5165	1	60000	5000
Picture	delay	hit	1	15721	2	1867650	1	15828	1	65000	20000
Sound	0	miss				1963793	1			60000
Picture	delay	hit	2	9940	2	1968950	1	9997	1	65000	20000
Picture	4	miss				2059421	1	5165	1	60000	5000
Picture	delay	hit	2	15505	2	2064586	1	15662	1	65000	20000
Picture	1	miss				2160721	1	5165	1	60000	5000
Picture	delay	hit	2	14285	2	2165886	1	14329	1	65000	20000
Picture	3	miss				2260689	1	5165	1	60000	5000
Picture	delay	hit	1	8158	2	2265854	1	8331	1	65000	20000
Picture	3	miss				2354658	1	5165	1	60000	5000
Picture	delay	miss				2359823	1	20160	1	65000	20000
Sound	2	miss				2460465	1			60000
Picture	delay	hit	1	10068	2	2465622	1	10163	1	65000	20000
Picture	4	miss				2556259	1	5165	1	60000	5000
Picture	delay	hit	2	10267	2	2561424	1	10330	1	65000	20000
Sound	0	miss				2652070	1			60000
Picture	delay	hit	2	13265	2	2657226	1	13329	1	65000	20000
Picture	1	miss				2751028	2	5167	2	60000	5000
Picture	delay	hit	2	9336	2	2756194	1	9497	1	65000	20000
Sound	0	miss				2846006	2			60000
Picture	delay	hit	2	9887	2	2851163	1	9997	1	65000	20000
Sound	0	miss				2941476	1			60000
Picture	delay	hit	2	10099	2	2946632	1	10163	1	65000	20000
Sound	2	miss				3037111	1			60000
Picture	delay	miss				3042268	1	20160	1	65000	20000
Sound	7	miss				3142910	1			60000
Picture	delay	miss				3148067	1	20160	1	65000	20000
Sound	2	miss				3248709	1			60000
Picture	delay	hit	1	17344	2	3253866	1	17494	1	65000	20000
Picture	4	miss				3351834	1	5165	1	60000	5000
Picture	delay	hit	2	18451	2	3356999	1	18494	1	65000	20000
Sound	6	miss				3455808	1			60000
Picture	delay	hit	2	10005	2	3460965	1	10163	1	65000	20000
Picture	5	miss				3551602	1	5165	1	60000	5000
Picture	delay	miss				3556767	1	20160	1	65000	20000
Picture	1	miss				3657568	1	5165	1	60000	5000
Picture	delay	hit	2	18238	2	3662733	1	18327	1	65000	20000
Sound	6	miss				3761376	1			60000
Picture	delay	hit	2	17157	2	3766532	1	17328	1	65000	20000
Picture	4	miss				3864334	1	5165	1	60000	5000
Picture	delay	miss				3869499	1	20160	1	65000	20000
Sound	6	miss				3970141	2			60000
Picture	delay	hit	2	13913	2	3975298	1	13995	1	65000	20000
Picture	3	miss				4069767	1	5165	1	60000	5000
Picture	delay	hit	1	16517	2	4074932	1	16661	1	65000	20000
Picture	5	miss				4172067	1	5165	1	60000	5000
Picture	delay	miss				4177232	1	20160	1	65000	20000
Sound	7	miss				4277874	1			60000
Picture	delay	hit	1	18418	2	4283031	1	18494	1	65000	20000
Sound	2	miss				4381840	1			60000
Picture	delay	hit	1	14452	2	4386997	1	14495	1	65000	20000
Sound	2	miss				4481974	1			60000
Picture	delay	hit	1	10398	2	4487131	1	10497	1	65000	20000
Sound	7	miss				4577943	1			60000
Picture	delay	hit	1	13470	2	4583100	1	13662	1	65000	20000
Sound	6	miss				4677078	1			60000
Picture	delay	hit	2	11934	2	4682235	1	11996	1	65000	20000
Sound	6	miss				4774546	1			60000
Picture	delay	hit	2	10067	2	4779703	1	10163	1	65000	20000
Picture	4	miss				4870340	1	5165	1	60000	5000
Picture	delay	hit	2	12344	2	4875505	1	12496	1	65000	20000
Picture	5	miss				4968475	1	5165	1	60000	5000
Picture	delay	miss				4973640	1	20160	1	65000	20000
Sound	2	miss				5074282	1			60000
Picture	delay	hit	1	11131	2	5079439	1	11163	1	65000	20000
Sound	6	miss				5171084	1			60000
Picture	delay	hit	2	11849	2	5176241	1	11996	1	65000	20000
Picture	5	miss				5268711	1	5165	1	60000	5000
Picture	delay	hit	1	16134	2	5273875	1	16328	1	65000	20000
Picture	1	miss				5370677	1	5165	1	60000	5000
Picture	delay	hit	2	12006	2	5375842	1	12163	1	65000	20000
Picture	1	miss				5468479	1	5165	1	60000	5000
Picture	delay	hit	2	12525	2	5473644	1	12662	1	65000	20000
Picture	4	miss				5566780	1	5165	1	60000	5000
Picture	delay	hit	2	11665	2	5571945	1	11829	1	65000	20000
Sound	0	miss				5664090	1			60000
Picture	delay	hit	2	10441	2	5669247	1	10497	1	65000	20000
Picture	3	miss				5821864	1	5165	1	60000	5000
Picture	delay	miss				5827029	1	20160	1	65000	20000
Picture	4	miss				5927830	1	5165	1	60000	5000
Picture	delay	hit	2	18134	2	5932995	1	18327	1	65000	20000
Picture	3	miss				6031796	1	5165	1	60000	5000
Picture	delay	hit	1	10809	2	6036961	1	10996	1	65000	20000
Picture	4	miss				6128431	1	5165	1	60000	5000
Picture	delay	hit	2	11933	2	6133596	1	11996	1	65000	20000
Sound	2	miss				6225907	1			60000
Picture	delay	hit	1	11984	2	6231064	1	12163	1	65000	20000
Sound	7	miss				6323542	1			60000
Picture	delay	miss				6328699	1	20160	1	65000	20000
Sound	2	miss				6429341	1			60000
Picture	delay	hit	1	12311	2	6434498	1	12496	1	65000	20000
Sound	0	miss				6527309	1			60000
Picture	delay	hit	2	18343	2	6532466	1	18494	1	65000	20000
Sound	0	miss				6631275	1			60000
Picture	delay	hit	2	12856	2	6636432	1	12996	1	65000	20000
Sound	0	miss				6729743	1			60000
Picture	delay	hit	2	13508	2	6734900	1	13662	1	65000	20000
Sound	6	miss				6828878	1			60000
Picture	delay	hit	2	16854	2	6834035	1	16994	1	65000	20000
Sound	2	miss				6931345	1			60000
Picture	delay	hit	1	14227	2	6936501	1	14329	1	65000	20000
Picture	5	miss				7031304	1	5165	1	60000	5000
Picture	delay	incorrect	2	12820	2	7036469	1	12996	1	65000	20000
Picture	5	miss				7129938	1	5165	1	60000	5000
Picture	delay	hit	1	12906	2	7135104	1	12996	1	65000	20000
Sound	6	miss				7228415	1			60000
Picture	delay	hit	2	15957	2	7233571	1	15995	1	65000	20000
Sound	2	miss				7329882	1			60000
Picture	delay	hit	1	11050	2	7335038	1	11163	1	65000	20000
Sound	7	miss				7426517	1			60000
Picture	delay	hit	1	9774	2	7431674	1	9830	1	65000	20000
Picture	4	miss				7521978	1	5165	1	60000	5000
Picture	delay	hit	2	10545	2	7527143	1	10663	1	65000	20000
Sound	2	miss				7618121	1			60000
Picture	delay	hit	1	8089	2	7623278	1	8164	1	65000	20000
Picture	3	miss				7711916	1	5165	1	60000	5000
Picture	delay	hit	1	19566	2	7717081	1	19660	1	65000	20000
Sound	7	miss				7817057	1			60000
Picture	delay	hit	1	13074	2	7822213	1	13162	1	65000	20000
Picture	1	miss				7915850	1	5165	1	60000	5000
Picture	delay	hit	2	11874	2	7921015	1	11996	1	65000	20000
Picture	5	miss				8013484	1	5165	1	60000	5000
Picture	delay	miss				8018649	1	20160	1	65000	20000
Picture	1	miss				8119450	1	5165	1	60000	5000
Picture	delay	hit	2	10593	2	8124615	1	10663	1	65000	20000
Sound	6	miss				8215594	1			60000
Picture	delay	hit	2	11096	2	8220750	1	11163	1	65000	20000
Sound	6	miss				8312229	1			60000
Picture	delay	hit	2	15181	2	8317386	1	15328	1	65000	20000
Sound	0	miss				8413029	1			60000
Picture	delay	hit	2	11661	2	8418186	1	11830	1	65000	20000
Picture	4	miss				8510489	1	5165	1	60000	5000
Picture	delay	hit	2	10033	2	8515655	1	10163	1	65000	20000
Picture	4	miss				8606292	1	5165	1	60000	5000
Picture	delay	hit	2	10951	2	8611457	1	10996	1	65000	20000
Picture	4	miss				8702927	1	5165	1	60000	5000
Picture	delay	hit	2	16555	2	8708092	1	16661	1	65000	20000
Sound	6	miss				8805068	1			60000
Picture	delay	hit	2	10501	2	8810225	1	10663	1	65000	20000
Sound	7	miss				8901204	1			60000
Picture	delay	hit	1	10527	2	8906361	1	10663	1	65000	20000
Sound	7	miss				8997339	1			60000
Picture	delay	incorrect	2	12712	2	9002496	1	12829	1	65000	20000
Picture	3	miss				9095799	1	5165	1	60000	5000
Picture	delay	miss				9100964	1	20160	1	65000	20000
Picture	3	miss				9201765	1	5165	1	60000	5000
Picture	delay	hit	1	12278	2	9206930	1	12329	1	65000	20000
Picture	1	miss				9299733	1	5165	1	60000	5000
Picture	delay	hit	2	8948	2	9304898	1	8997	1	65000	20000
Picture	5	miss				9394369	1	5165	1	60000	5000
Picture	delay	hit	1	16474	2	9399534	1	16661	1	65000	20000
Picture	1	miss				9496669	1	5165	1	60000	5000
Picture	delay	hit	2	10173	2	9501834	1	10330	1	65000	20000
Sound	0	miss				9592479	1			60000
Picture	delay	hit	2	10291	2	9597636	1	10330	1	65000	20000
Picture	1	miss				9688440	1	5165	1	60000	5000
Picture	delay	hit	2	14803	2	9693605	1	14995	1	65000	20000
Picture	5	miss				9789074	1	5165	1	60000	5000
Picture	delay	incorrect	2	15767	2	9794239	1	15828	1	65000	20000
Sound	7	miss				9890382	1			60000
Picture	delay	hit	1	9667	2	9895539	1	9830	1	65000	20000
Sound	0	miss				9985685	1			60000
Picture	delay	hit	2	14286	2	9990841	1	14329	1	65000	20000
Picture	3	miss				10085644	1	5165	1	60000	5000
Picture	delay	miss				10090809	1	20160	1	65000	20000
Sound	6	miss				10191451	1			60000
Picture	delay	hit	2	7159	2	10196608	1	7331	1	65000	20000
Sound	2	miss				10284254	1			60000
Picture	delay	hit	1	11795	2	10289411	1	11829	1	65000	20000
Picture	1	miss				10381881	1	5165	1	60000	5000
Picture	delay	hit	2	10800	2	10387046	1	10830	1	65000	20000
Picture	5	miss				10478516	1	5165	1	60000	5000
Picture	delay	miss				10483681	1	20160	1	65000	20000
Picture	5	miss				15854101	1	5165	1	60000	5000
Picture	delay	miss				15859266	1	20160	1	65000	20000
Sound	7	miss				15959908	1			60000
Picture	delay	hit	1	12378	2	15965065	1	12496	1	65000	20000
Sound	6	miss				16057876	1			60000
Picture	delay	hit	2	9210	2	16063033	1	9330	1	65000	20000
Sound	7	miss				16152679	1			60000
Picture	delay	hit	1	11688	2	16157836	1	11829	1	65000	20000
Sound	6	miss				16249980	1			60000
Picture	delay	miss				16255137	1	20160	1	65000	20000
Sound	2	miss				16355779	2			60000
Picture	delay	hit	1	11627	2	16360936	1	11663	1	65000	20000
Sound	7	miss				16453081	1			60000
Picture	delay	hit	1	10085	2	16458238	1	10163	1	65000	20000
Picture	5	miss				16548875	1	5165	1	60000	5000
Picture	delay	miss				16554040	1	20160	1	65000	20000
Sound	6	miss				16654682	1			60000
Picture	delay	hit	2	13684	2	16659839	1	13829	1	65000	20000
Sound	2	miss				16753983	1			60000
Picture	delay	hit	1	15583	2	16759140	1	15662	1	65000	20000
Picture	4	miss				16855275	1	5165	1	60000	5000
Picture	delay	hit	2	11803	2	16860440	1	11996	1	65000	20000
Sound	0	miss				16952752	1			60000
Picture	delay	hit	2	13214	2	16957909	1	13329	1	65000	20000
Sound	7	miss				17051553	2			60000
Picture	delay	hit	1	17132	2	17056710	1	17328	1	65000	20000
Picture	1	miss				17154511	1	5165	1	60000	5000
Picture	delay	hit	2	10167	2	17159676	1	10330	1	65000	20000
Sound	2	miss				17250322	1			60000
Picture	delay	hit	1	18203	2	17255479	1	18327	1	65000	20000
Sound	2	miss				17354121	1			60000
Picture	delay	hit	1	11844	2	17359278	1	11996	1	65000	20000
Picture	1	miss				17451748	1	5165	1	60000	5000
Picture	delay	miss				17456913	1	20160	1	65000	20000
Sound	6	miss				17557555	1			60000
Picture	delay	hit	2	19370	2	17562712	1	19494	1	65000	20000
Picture	3	miss				17662679	1	5165	1	60000	5000
Picture	delay	hit	1	14397	2	17667845	1	14495	1	65000	20000
Sound	0	miss				17762655	2			60000
Picture	delay	hit	2	10911	2	17767812	1	10996	1	65000	20000
Sound	2	miss				17859124	1			60000
Picture	delay	hit	1	9801	2	17864281	1	9997	1	65000	20000
Sound	6	miss				17954593	1			60000
Picture	delay	miss				17959750	1	20160	1	65000	20000
Sound	0	miss				18060392	1			60000
Picture	delay	hit	2	9813	2	18065548	1	9997	1	65000	20000
Picture	5	miss				18156019	1	5165	1	60000	5000
Picture	delay	incorrect	2	19539	2	18161184	1	19660	1	65000	20000
Picture	1	miss				18261318	1	5165	1	60000	5000
Picture	delay	miss				18266483	1	20160	1	65000	20000
Sound	7	miss				18367125	2			60000
Picture	delay	miss				18372282	1	20160	1	65000	20000
Sound	0	miss				18472924	1			60000
Picture	delay	hit	2	13280	2	18478081	1	13329	1	65000	20000
Picture	3	miss				18571884	1	5165	1	60000	5000
Picture	delay	hit	1	10232	2	18577049	1	10330	1	65000	20000
Picture	4	miss				18667853	1	5165	1	60000	5000
Picture	delay	hit	2	12184	2	18673018	1	12329	1	65000	20000
Picture	5	miss				18765821	1	5165	1	60000	5000
Picture	delay	incorrect	2	12295	2	18770986	1	12329	1	65000	20000
Picture	5	miss				18863955	1	5165	1	60000	5000
Picture	delay	hit	1	15041	2	18869121	1	15162	1	65000	20000
Picture	4	miss				18964756	1	5165	1	60000	5000
Picture	delay	hit	2	10800	2	18969921	1	10996	1	65000	20000
Picture	4	miss				19061391	1	5165	1	60000	5000
Picture	delay	hit	2	11125	2	19066556	1	11163	1	65000	20000
Picture	3	miss				19158193	1	5165	1	60000	5000
Picture	delay	incorrect	2	16003	2	19163358	1	16161	1	65000	20000
Picture	3	miss				19259993	1	5165	1	60000	5000
Picture	delay	hit	1	9722	2	19265158	1	9830	1	65000	20000
Picture	3	miss				19355462	1	5165	1	60000	5000
Picture	delay	miss				19360627	1	20160	1	65000	20000
Picture	4	miss				19461428	1	5165	1	60000	5000
Picture	delay	hit	2	12049	2	19466593	1	12163	1	65000	20000
Sound	0	miss				19559071	1			60000
Picture	delay	hit	2	8813	2	19564228	1	8997	1	65000	20000
Sound	6	miss				19653540	2			60000
Picture	delay	hit	2	8664	2	19658697	1	8830	1	65000	20000
Picture	5	miss				19748001	1	5165	1	60000	5000
Picture	delay	incorrect	2	19794	2	19753166	1	19827	1	65000	20000
Sound	2	miss				19853475	1			60000
Picture	delay	incorrect	2	18009	2	19858632	1	18161	1	65000	20000
Picture	1	miss				19957267	1	5165	1	60000	5000
Picture	delay	hit	2	8770	2	19962432	1	8830	1	65000	20000
Sound	0	miss				20051577	1			60000
Picture	delay	hit	2	7667	2	20056734	1	7831	1	65000	20000
Picture	4	miss				20145039	1	5165	1	60000	5000
Picture	delay	hit	2	7716	2	20150204	1	7831	1	65000	20000
Picture	1	miss				20238508	1	5165	1	60000	5000
Picture	delay	hit	2	6487	2	20243673	1	6665	1	65000	20000
Picture	3	miss				20330812	1	5165	1	60000	5000
Picture	delay	hit	1	11064	2	20335977	1	11163	1	65000	20000
Sound	7	miss				20427455	1			60000
Picture	delay	hit	1	8748	2	20432612	1	8831	1	65000	20000
Picture	1	miss				20521916	1	5165	1	60000	5000
Picture	delay	miss				20527081	1	20160	1	65000	20000

## Sheet: CI_8
Scenario - Scenario 1
Logfile written - 09/06/2022 15:02:28
Subject	Trial	Event Type	Code	Time	TTime	Uncertainty	Duration	Uncertainty	ReqTime	ReqDur	Stim Type	Pair Index
CI_8	1	Response	2	97894	97729	1
CI_8	2	Response	2	354183	256287	1
CI_8	4	Response	2	621597	206892	1
CI_8	5	Response	2	663699	42100	1
CI_8	6	Sound	1000	744526	60682	3			60000		miss	0
CI_8	6	Picture	delay	749526	65682	181	20023	182	65000	20000	miss	0
CI_8	7	Response	2	1132254	352367	1
CI_8	7	Response	1	1171633	391746	1
CI_8	8	Picture	4	1252623	60859	1	5169	2	60000	5000	miss	0
CI_8	8	Picture	delay	1257792	66028	1	13006	3	65000	20000	incorrect	11
CI_8	8	Response	1	1270643	78879	1
CI_8	9	Sound	0	1351495	60682	3			60000		miss	0
CI_8	9	Picture	delay	1356495	65682	181	17688	182	65000	20000	hit	14
CI_8	9	Response	2	1374135	83322	1
CI_8	10	Sound	7	1454880	60682	3			60000		miss	0
CI_8	10	Picture	delay	1459880	65682	181	6849	183	65000	20000	hit	17
CI_8	10	Response	1	1466664	72466	1
CI_8	11	Picture	1	1547603	60859	1	5169	3	60000	5000	miss	0
CI_8	11	Picture	delay	1552772	66028	2	20177	4	65000	20000	miss	0
CI_8	12	Picture	1	1653656	60706	1	5169	2	60000	5000	miss	0
CI_8	12	Picture	delay	1658825	65875	1	20177	2	65000	20000	miss	0
CI_8	13	Response	1	1733118	34116	1
CI_8	13	Picture	5	1759708	60706	2	5170	3	60000	5000	miss	0
CI_8	13	Picture	delay	1764878	65876	1	7837	2	65000	20000	hit	25
CI_8	13	Response	1	1772575	73573	1
CI_8	14	Picture	1	1853588	60859	2	5170	4	60000	5000	miss	0
CI_8	14	Picture	delay	1858758	66029	2	20176	4	65000	20000	miss	0
CI_8	15	Sound	7	1959464	60529	2			60000		miss	0
CI_8	15	Picture	delay	1964464	65529	181	11685	183	65000	20000	hit	30
CI_8	15	Response	1	1976039	77104	1
CI_8	16	Picture	1	2057023	60859	1	5169	3	60000	5000	miss	0
CI_8	16	Picture	delay	2062192	66028	2	10839	4	65000	20000	hit	33
CI_8	16	Response	2	2072967	76803	1
CI_8	17	Picture	3	2153904	60858	2	5170	3	60000	5000	miss	0
CI_8	17	Picture	delay	2159074	66028	1	6169	3	65000	20000	hit	36
CI_8	17	Response	1	2165176	72130	1
CI_8	18	Picture	4	2246117	60858	2	5169	4	60000	5000	miss	0
CI_8	18	Picture	delay	2251286	66027	2	20177	3	65000	20000	miss	0
CI_8	19	Response	1	2299242	7778	1
CI_8	19	Picture	4	2352337	60873	1	5169	2	60000	5000	miss	0
CI_8	19	Picture	delay	2357506	66042	1	20177	2	65000	20000	miss	0
CI_8	19	Response	1	2380161	88697	1
CI_8	20	Sound	2	2458213	60530	3			60000		miss	0
CI_8	20	Picture	delay	2463213	65530	180	8850	181	65000	20000	hit	45
CI_8	20	Response	1	2471967	74284	1
CI_8	21	Sound	2	2552753	60675	2			60000		miss	0
CI_8	21	Picture	delay	2557753	65675	187	9024	188	65000	20000	hit	48
CI_8	21	Response	1	2566656	74578	1
CI_8	22	Sound	0	2647473	60682	4			60000		miss	0
CI_8	22	Picture	delay	2652473	65682	181	10351	183	65000	20000	hit	51
CI_8	22	Response	2	2662783	75992	1
CI_8	23	Sound	6	2743521	60682	3			60000		miss	0
CI_8	23	Picture	delay	2748521	65682	181	10351	182	65000	20000	hit	54
CI_8	23	Response	2	2758752	75913	1
CI_8	24	Picture	3	2839746	60859	1	5169	2	60000	5000	miss	0
CI_8	24	Picture	delay	2844915	66028	1	6502	4	65000	20000	hit	57
CI_8	24	Response	1	2851277	72390	2
CI_8	25	Picture	1	2932292	60859	1	5169	2	60000	5000	miss	0
CI_8	25	Picture	delay	2937461	66028	1	18508	4	65000	20000	hit	60
CI_8	25	Response	2	2955892	84459	1
CI_8	26	Sound	2	3036667	60683	4			60000		miss	0
CI_8	26	Picture	delay	3041667	65683	181	9517	183	65000	20000	hit	63
CI_8	26	Response	1	3051059	75075	1
CI_8	27	Sound	2	3131881	60682	2			60000		miss	0
CI_8	27	Picture	delay	3136881	65682	181	12018	183	65000	20000	hit	66
CI_8	27	Response	1	3148869	77670	1
CI_8	28	Picture	1	3229773	60859	1	5169	3	60000	5000	miss	0
CI_8	28	Picture	delay	3234942	66028	2	1501	3	65000	20000	hit	69
CI_8	28	Response	2	3236352	67438	1
CI_8	29	Sound	6	3317140	60682	2			60000		miss	0
CI_8	29	Picture	delay	3322140	65682	181	16520	183	65000	20000	hit	72
CI_8	29	Response	2	3338484	82026	1
CI_8	30	Picture	4	3419190	60681	179	5000	360	60000	5000	miss	0
CI_8	30	Picture	delay	3424190	65681	181	11018	183	65000	20000	incorrect	75
CI_8	30	Response	1	3435092	76583	1
CI_8	31	Picture	4	3515905	60682	178	5000	359	60000	5000	miss	0
CI_8	31	Picture	delay	3520905	65682	181	5182	182	65000	20000	incorrect	78
CI_8	31	Response	1	3525938	70715	1
CI_8	32	Picture	5	3606960	60858	2	5170	3	60000	5000	miss	0
CI_8	32	Picture	delay	3612130	66028	1	8837	3	65000	20000	hit	81
CI_8	32	Response	1	3620945	74843	1
CI_8	33	Sound	7	3701664	60682	4			60000		miss	0
CI_8	33	Picture	delay	3706664	65682	181	10184	183	65000	20000	hit	84
CI_8	33	Response	1	3716754	75772	1
CI_8	34	Picture	5	3797722	60859	2	5169	4	60000	5000	miss	0
CI_8	34	Picture	delay	3802891	66028	2	14340	4	65000	20000	hit	87
CI_8	34	Response	1	3817205	80342	1
CI_8	35	Sound	0	3897928	60682	4			60000		miss	0
CI_8	35	Picture	delay	3902928	65682	181	20023	182	65000	20000	miss	0
CI_8	35	Response	1	3929901	92655	1
CI_8	36	Picture	5	4003824	60871	2	5170	3	60000	5000	miss	0
CI_8	36	Picture	delay	4008994	66041	1	8837	3	65000	20000	hit	93
CI_8	36	Response	1	4017705	74752	1
CI_8	37	Sound	6	4098528	60682	3			60000		miss	0
CI_8	37	Picture	delay	4103528	65682	181	9505	361	65000	20000	incorrect	96
CI_8	37	Response	1	4113033	75187	1
CI_8	38	Sound	6	4193742	60682	2			60000		miss	0
CI_8	38	Picture	delay	4198742	65682	181	9517	183	65000	20000	incorrect	99
CI_8	38	Response	1	4208202	75142	1
CI_8	39	Sound	0	4288956	60682	2			60000		miss	0
CI_8	39	Picture	delay	4293956	65682	181	8016	183	65000	20000	incorrect	102
CI_8	39	Response	1	4301929	73655	1
CI_8	40	Sound	2	4382669	60681	3			60000		miss	0
CI_8	40	Picture	delay	4387669	65681	181	20023	182	65000	20000	miss	0
CI_8	40	Response	2	4416707	94719	1
CI_8	41	Picture	5	4488398	60706	2	5170	3	60000	5000	miss	0
CI_8	41	Picture	delay	4493568	65876	1	8170	3	65000	20000	hit	108
CI_8	41	Response	1	4501628	73936	1
CI_8	42	Picture	3	4582612	60859	2	5169	4	60000	5000	miss	0
CI_8	42	Picture	delay	4587781	66028	2	7838	3	65000	20000	incorrect	111
CI_8	42	Response	2	4595514	73761	2
CI_8	43	Picture	3	4676492	60858	2	5169	4	60000	5000	miss	0
CI_8	43	Picture	delay	4681661	66027	2	7671	3	65000	20000	hit	114
CI_8	43	Response	1	4689161	73527	2
CI_8	44	Picture	4	4770039	60859	1	5169	2	60000	5000	miss	0
CI_8	44	Picture	delay	4775208	66028	1	6670	3	65000	20000	incorrect	117
CI_8	44	Response	1	4781770	72590	1
CI_8	45	Sound	7	4862575	60682	3			60000		miss	0
CI_8	45	Picture	delay	4867575	65682	180	9350	181	65000	20000	hit	120
CI_8	45	Response	1	4876860	74967	1
CI_8	46	Sound	7	4957622	60682	4			60000		miss	0
CI_8	46	Picture	delay	4962622	65682	180	11184	182	65000	20000	hit	123
CI_8	46	Response	1	4973707	76767	1
CI_8	47	Picture	5	5054680	60858	1	5169	3	60000	5000	miss	0
CI_8	47	Picture	delay	5059849	66027	2	7837	4	65000	20000	hit	126
CI_8	47	Response	1	5067594	73772	1
CI_8	48	Sound	2	5148383	60682	3			60000		miss	0
CI_8	48	Picture	delay	5153383	65682	181	20022	184	65000	20000	miss	0
CI_8	48	Response	2	5181330	93629	1
CI_8	49	Sound	6	5253935	60528	2			60000		miss	0
CI_8	49	Picture	delay	5258935	65528	182	5683	183	65000	20000	incorrect	132
CI_8	49	Response	1	5264495	71088	1
CI_8	50	Picture	3	5345491	60858	2	5170	3	60000	5000	miss	0
CI_8	50	Picture	delay	5350661	66028	1	7003	3	65000	20000	hit	135
CI_8	50	Response	1	5357579	72946	1
CI_8	51	Sound	0	5438361	60682	3			60000		miss	0
CI_8	51	Picture	delay	5443361	65682	180	5347	183	65000	20000	hit	138
CI_8	51	Response	2	5448665	70986	1
CI_8	52	Picture	3	5529583	60859	1	5169	2	60000	5000	miss	0
CI_8	52	Picture	delay	5534752	66028	1	6670	3	65000	20000	hit	141
CI_8	52	Response	1	5541352	72628	1
CI_8	53	Sound	7	5622119	60682	2			60000		miss	0
CI_8	53	Picture	delay	5627119	65682	181	11185	182	65000	20000	hit	144
CI_8	53	Response	1	5638281	76844	1
CI_8	54	Sound	6	5719000	60682	3			60000		miss	0
CI_8	54	Picture	delay	5724000	65682	181	8017	182	65000	20000	incorrect	147
CI_8	54	Response	1	5731927	73609	1
CI_8	55	Sound	0	5812714	60682	3			60000		miss	0
CI_8	55	Picture	delay	5817714	65682	180	3180	182	65000	20000	hit	150
CI_8	55	Response	2	5820774	68742	1
CI_8	56	Response	2	8699502	2878608	1
CI_8	57	Picture	5	8780532	60859	1	5169	2	60000	5000	miss	0
CI_8	57	Picture	delay	8785701	66028	1	20177	2	65000	20000	miss	0
CI_8	57	Response	1	8818280	98607	1
CI_8	58	Sound	7	8886408	60530	3			60000		miss	0
CI_8	58	Picture	delay	8891408	65530	180	10184	182	65000	20000	hit	157
CI_8	58	Response	1	8901441	75563	1
CI_8	59	Sound	7	8982289	60682	5			60000		miss	0
CI_8	59	Picture	delay	8987289	65682	180	6515	182	65000	20000	hit	160
CI_8	59	Response	1	8993728	72121	1
CI_8	60	Sound	0	9074501	60682	3			60000		miss	0
CI_8	60	Picture	delay	9079501	65682	181	9684	183	65000	20000	hit	163
CI_8	60	Response	2	9089137	75318	1
CI_8	61	Sound	0	9169882	60682	2			60000		miss	0
CI_8	61	Picture	delay	9174882	65682	181	9517	183	65000	20000	hit	166
CI_8	61	Response	2	9184304	75104	1
CI_8	62	Picture	3	9265272	60858	2	5170	3	60000	5000	miss	0
CI_8	62	Picture	delay	9270442	66028	1	11005	3	65000	20000	hit	169
CI_8	62	Response	1	9281394	76980	1
CI_8	63	Picture	4	9362144	60682	178	5000	359	60000	5000	miss	0
CI_8	63	Picture	delay	9367144	65682	181	9684	182	65000	20000	hit	172
CI_8	63	Response	2	9376720	75258	1
CI_8	64	Sound	0	9457525	60682	3			60000		miss	0
CI_8	64	Picture	delay	9462525	65682	181	9684	182	65000	20000	hit	175
CI_8	64	Response	2	9472129	75286	1
CI_8	65	Sound	0	9552905	60682	6			60000		miss	0
CI_8	65	Picture	delay	9557905	65682	181	8851	182	65000	20000	hit	178
CI_8	65	Response	2	9566656	74433	1
CI_8	66	Picture	1	9647452	60681	179	5000	360	60000	5000	miss	0
CI_8	66	Picture	delay	9652452	65681	181	10185	182	65000	20000	hit	181
CI_8	66	Response	2	9662544	75773	1
CI_8	67	Picture	1	9743333	60682	178	5000	359	60000	5000	miss	0
CI_8	67	Picture	delay	9748333	65682	181	3848	182	65000	20000	hit	184
CI_8	67	Response	2	9752110	69459	1
CI_8	68	Picture	1	9832877	60681	179	5000	361	60000	5000	miss	0
CI_8	68	Picture	delay	9837877	65681	182	3015	183	65000	20000	hit	187
CI_8	68	Response	2	9840874	68678	1
CI_8	69	Picture	5	9921588	60681	179	5000	360	60000	5000	miss	0
CI_8	69	Picture	delay	9926588	65681	181	8017	183	65000	20000	hit	190
CI_8	69	Response	1	9934441	73534	1
CI_8	70	Picture	1	10015145	60704	2	5169	4	60000	5000	miss	0
CI_8	70	Picture	delay	10020314	65873	2	8338	3	65000	20000	hit	193
CI_8	70	Response	2	10028569	74128	1
CI_8	71	Picture	4	10109525	60858	2	5169	4	60000	5000	miss	0
CI_8	71	Picture	delay	10114694	66027	2	12506	4	65000	20000	hit	196
CI_8	71	Response	2	10127178	78511	1
CI_8	72	Picture	3	10208074	60859	1	5169	3	60000	5000	miss	0
CI_8	72	Picture	delay	10213243	66028	2	20177	4	65000	20000	miss	0
CI_8	72	Response	1	10233636	86421	1
CI_8	73	Sound	7	10313950	60529	3			60000		miss	0
CI_8	73	Picture	delay	10318950	65529	181	15353	183	65000	20000	incorrect	202
CI_8	73	Response	2	10334164	80743	1
CI_8	74	Picture	5	10415177	60859	1	5169	3	60000	5000	miss	0
CI_8	74	Picture	delay	10420346	66028	2	8671	4	65000	20000	hit	205
CI_8	74	Response	1	10428851	74533	1
CI_8	75	Picture	1	10509380	60529	178	5000	359	60000	5000	miss	0
CI_8	75	Picture	delay	10514380	65529	181	4181	183	65000	20000	hit	208
CI_8	75	Response	2	10518495	69644	1
CI_8	76	Sound	7	10599258	60682	3			60000		miss	0
CI_8	76	Picture	delay	10604258	65682	181	19356	184	65000	20000	incorrect	211
CI_8	76	Response	2	10623590	85014	1
CI_8	77	Sound	6	10704310	60682	2			60000		miss	0
CI_8	77	Picture	delay	10709310	65682	182	17188	183	65000	20000	hit	214
CI_8	77	Response	2	10726440	82812	1
CI_8	78	Picture	4	10807371	60858	2	5170	3	60000	5000	miss	0
CI_8	78	Picture	delay	10812541	66028	1	6670	2	65000	20000	incorrect	217
CI_8	78	Response	1	10819126	72613	1
CI_8	79	Picture	3	10899907	60681	179	5000	360	60000	5000	miss	0
CI_8	79	Picture	delay	10904907	65681	181	8350	183	65000	20000	hit	220
CI_8	79	Response	1	10913176	73950	1
CI_8	80	Picture	1	10994131	60859	1	5169	2	60000	5000	miss	0
CI_8	80	Picture	delay	10999300	66028	1	7671	2	65000	20000	hit	223
CI_8	80	Response	2	11006903	73631	1
CI_8	81	Sound	6	11087667	60682	3			60000		miss	0
CI_8	81	Picture	delay	11092667	65682	181	11185	182	65000	20000	hit	226
CI_8	81	Response	2	11103749	76764	1
CI_8	82	Sound	2	11184548	60681	3			60000		miss	0
CI_8	82	Picture	delay	11189548	65681	181	20023	182	65000	20000	miss	0
CI_8	82	Response	2	11212444	88577	1
CI_8	83	Sound	2	11290101	60529	3			60000		miss	0
CI_8	83	Picture	delay	11295101	65529	180	12685	182	65000	20000	incorrect	232
CI_8	83	Response	2	11307613	78041	1
CI_8	84	Sound	0	11388316	60682	3			60000		miss	0
CI_8	84	Picture	delay	11393316	65682	181	11519	182	65000	20000	hit	235
CI_8	84	Response	2	11404781	77147	1
CI_8	85	Sound	6	11485531	60682	3			60000		miss	0
CI_8	85	Picture	delay	11490531	65682	181	14520	182	65000	20000	hit	238
CI_8	85	Response	2	11504992	80143	1
CI_8	86	Picture	4	11585924	60859	2	5169	4	60000	5000	miss	0
CI_8	86	Picture	delay	11591093	66028	2	7671	3	65000	20000	hit	241
CI_8	86	Response	2	11598641	73576	1
CI_8	87	Sound	2	11679461	60682	3			60000		miss	0
CI_8	87	Picture	delay	11684461	65682	180	10017	182	65000	20000	hit	244
CI_8	87	Response	1	11694446	75667	1
CI_8	88	Picture	5	11775352	60859	1	5169	2	60000	5000	miss	0
CI_8	88	Picture	delay	11780521	66028	1	6170	2	65000	20000	hit	247
CI_8	88	Response	1	11786654	72161	1
CI_8	89	Picture	3	11867564	60859	2	5169	3	60000	5000	miss	0
CI_8	89	Picture	delay	11872733	66028	1	10339	2	65000	20000	hit	250
CI_8	89	Response	1	11882942	76237	1
CI_8	90	Picture	5	11963768	60682	179	5000	360	60000	5000	miss	0
CI_8	90	Picture	delay	11968768	65682	181	8684	182	65000	20000	hit	253
CI_8	90	Response	1	11977310	74224	1
CI_8	91	Sound	7	12058149	60683	3			60000		miss	0
CI_8	91	Picture	delay	12063149	65683	180	18354	182	65000	20000	incorrect	256
CI_8	91	Response	2	12081362	83896	1
CI_8	92	Sound	2	12162200	60682	3			60000		miss	0
CI_8	92	Picture	delay	12167200	65682	181	7349	183	65000	20000	incorrect	259
CI_8	92	Response	2	12174528	73010	1
CI_8	93	Picture	4	12255423	60861	1	5169	3	60000	5000	miss	0
CI_8	93	Picture	delay	12260592	66030	2	14841	3	65000	20000	hit	262
CI_8	93	Response	2	12275299	80737	1
CI_8	94	Sound	2	12356130	60682	3			60000		miss	0
CI_8	94	Picture	delay	12361130	65682	180	18688	181	65000	20000	incorrect	265
CI_8	94	Response	2	12379751	84303	1
CI_8	95	Picture	4	12460691	60858	2	5170	3	60000	5000	miss	0
CI_8	95	Picture	delay	12465861	66028	1	20176	3	65000	20000	miss	0
CI_8	95	Response	2	12502297	102464	1
CI_8	96	Picture	5	12566744	60706	2	5169	4	60000	5000	miss	0
CI_8	96	Picture	delay	12571913	65875	2	20177	3	65000	20000	miss	0
CI_8	96	Response	1	12594820	88782	1
CI_8	97	Picture	3	12672797	60707	1	5169	2	60000	5000	miss	0
CI_8	97	Picture	delay	12677966	65876	1	8337	3	65000	20000	hit	274
CI_8	97	Response	1	12686145	74055	1
CI_8	98	Picture	3	12767177	60859	1	5169	2	60000	5000	miss	0
CI_8	98	Picture	delay	12772346	66028	1	5502	3	65000	20000	hit	277
CI_8	98	Response	1	12777712	71394	1
CI_8	99	Sound	6	12858545	60682	3			60000		miss	0
CI_8	99	Picture	delay	12863545	65682	181	11337	364	65000	20000	hit	280
CI_8	99	Response	2	12874881	77018	1
CI_8	100	Sound	6	12955593	60682	3			60000		miss	0
CI_8	100	Picture	delay	12960593	65682	181	11852	183	65000	20000	hit	283
CI_8	100	Response	2	12972370	77459	1
CI_8	101	Sound	2	13053142	60682	2			60000		miss	0
CI_8	101	Picture	delay	13058142	65682	181	10517	183	65000	20000	incorrect	286
CI_8	101	Response	2	13068579	76119	1
CI_8	102	Sound	0	13149356	60682	3			60000		miss	0
CI_8	102	Picture	delay	13154356	65682	181	11351	183	65000	20000	hit	289
CI_8	102	Response	2	13165666	76992	2
CI_8	103	Sound	7	13246404	60682	3			60000		miss	0
CI_8	103	Picture	delay	13251404	65682	181	20023	182	65000	20000	miss	0
CI_8	103	Response	2	13277884	92162	1
CI_8	104	Sound	6	13351956	60529	2			60000		miss	0
CI_8	104	Picture	delay	13356956	65529	181	12686	182	65000	20000	hit	295
CI_8	104	Response	2	13369609	78182	1
CI_8	105	Response	2	18232857	4863215	2
CI_8	106	Picture	4	18313760	60899	1	5169	2	60000	5000	miss	0
CI_8	106	Picture	delay	18318929	66068	1	20177	2	65000	20000	miss	0
CI_8	107	Sound	2	18419636	60530	3			60000		incorrect	300
CI_8	107	Response	2	18421511	62405	1
CI_8	108	Sound	2	18502343	60682	2			60000		miss	0
CI_8	108	Picture	delay	18507343	65682	181	20023	182	65000	20000	miss	0
CI_8	108	Response	1	18535329	93668	1
CI_8	109	Picture	3	18608073	60707	1	5169	2	60000	5000	miss	0
CI_8	109	Picture	delay	18613242	65876	1	18342	3	65000	20000	hit	306
CI_8	109	Response	1	18631537	84171	1
CI_8	110	Picture	3	18712458	60859	1	5169	2	60000	5000	miss	0
CI_8	110	Picture	delay	18717627	66028	1	17175	3	65000	20000	hit	309
CI_8	110	Response	1	18734709	83110	1
CI_8	111	Sound	6	18815497	60680	24			60000		miss	0
CI_8	111	Picture	delay	18820497	65680	182	12520	184	65000	20000	hit	312
CI_8	111	Response	2	18832997	78180	1
CI_8	112	Picture	3	18913891	60859	1	5169	3	60000	5000	miss	0
CI_8	112	Picture	delay	18919060	66028	2	20177	3	65000	20000	miss	0
CI_8	112	Response	1	18940011	86979	1
CI_8	113	Sound	2	19019767	60530	2			60000		miss	0
CI_8	113	Picture	delay	19024767	65530	181	20022	183	65000	20000	miss	0
CI_8	113	Response	2	19051668	92431	1
CI_8	114	Picture	5	19125496	60706	1	5169	3	60000	5000	miss	0
CI_8	114	Picture	delay	19130665	65875	2	16675	5	65000	20000	hit	321
CI_8	114	Response	1	19147316	82526	1
CI_8	115	Sound	0	19228037	60682	2			60000		miss	0
CI_8	115	Picture	delay	19233037	65682	181	20022	183	65000	20000	miss	0
CI_8	115	Response	2	19254010	86655	1
CI_8	116	Picture	4	19333766	60706	1	5169	2	60000	5000	miss	0
CI_8	116	Picture	delay	19338935	65875	1	18176	2	65000	20000	hit	327
CI_8	116	Response	2	19357021	83961	1
CI_8	117	Picture	1	19437807	60681	179	5000	360	60000	5000	miss	0
CI_8	117	Picture	delay	19442807	65681	181	14507	362	65000	20000	hit	330
CI_8	117	Response	2	19457313	80187	1
CI_8	118	Picture	5	19538201	60859	1	5169	2	60000	5000	miss	0
CI_8	118	Picture	delay	19543370	66028	1	16675	2	65000	20000	hit	333
CI_8	118	Response	1	19560004	82662	1
CI_8	119	Picture	5	19640918	60858	2	5169	4	60000	5000	miss	0
CI_8	119	Picture	delay	19646087	66027	2	16675	4	65000	20000	hit	336
CI_8	119	Response	1	19662615	82555	1
CI_8	120	Picture	5	19743636	60859	1	5169	3	60000	5000	miss	0
CI_8	120	Picture	delay	19748805	66028	2	17509	3	65000	20000	hit	339
CI_8	120	Response	1	19766267	83490	1
CI_8	121	Sound	6	19847010	60682	3			60000		miss	0
CI_8	121	Picture	delay	19852010	65682	181	17188	183	65000	20000	hit	342
CI_8	121	Response	2	19869120	82792	1
CI_8	122	Picture	4	19950071	60858	2	5170	4	60000	5000	miss	0
CI_8	122	Picture	delay	19955241	66028	2	20177	3	65000	20000	miss	0
CI_8	122	Response	2	19991901	102688	1
CI_8	123	Picture	3	20056124	60706	1	5169	3	60000	5000	miss	0
CI_8	123	Picture	delay	20061293	65875	2	17676	3	65000	20000	hit	348
CI_8	123	Response	1	20078825	83407	1
CI_8	124	Picture	1	20159842	60858	2	5169	4	60000	5000	miss	0
CI_8	124	Picture	delay	20165011	66027	2	13340	4	65000	20000	hit	351
CI_8	124	Response	2	20178235	79251	1
CI_8	125	Sound	2	20259048	60682	2			60000		miss	0
CI_8	125	Picture	delay	20264048	65682	181	20022	183	65000	20000	miss	0
CI_8	125	Response	1	20285488	87122	1
CI_8	126	Picture	3	20364600	60529	179	5180	180	60000	5000	miss	0
CI_8	126	Picture	delay	20369780	65709	1	16162	181	65000	20000	hit	357
CI_8	126	Response	1	20385941	81870	1
CI_8	127	Sound	7	20466651	60682	3			60000		miss	0
CI_8	127	Picture	delay	20471651	65682	181	20022	183	65000	20000	miss	0
CI_8	127	Response	2	20492553	86584	1
CI_8	128	Sound	0	20572370	60696	2			60000		miss	0
CI_8	128	Picture	delay	20577370	65696	181	13186	182	65000	20000	hit	363
CI_8	128	Response	2	20590523	78849	1
CI_8	129	Sound	7	20671253	60682	3			60000		miss	0
CI_8	129	Picture	delay	20676253	65682	181	20000	371	65000	20000	miss	0
CI_8	129	Response	2	20697215	86644	1
CI_8	130	Sound	6	20776972	60530	2			60000		miss	0
CI_8	130	Picture	delay	20781972	65530	180	20022	181	65000	20000	miss	0
CI_8	130	Response	2	20805190	88748	1
CI_8	131	Sound	7	20882524	60530	3			60000		miss	0
CI_8	131	Picture	delay	20887524	65530	181	20022	183	65000	20000	miss	0
CI_8	131	Response	2	20915728	93734	1
CI_8	132	Picture	1	20988420	60873	1	5169	2	60000	5000	miss	0
CI_8	132	Picture	delay	20993589	66042	1	12673	2	65000	20000	hit	375
CI_8	132	Response	2	21006172	78625	1
CI_8	133	Picture	4	21087135	60858	2	5169	4	60000	5000	miss	0
CI_8	133	Picture	delay	21092304	66027	2	10839	4	65000	20000	hit	378
CI_8	133	Response	2	21103100	76823	1
CI_8	134	Picture	1	21184017	60859	1	5169	2	60000	5000	miss	0
CI_8	134	Picture	delay	21189186	66028	1	14840	3	65000	20000	hit	381
CI_8	134	Response	2	21203871	80713	1
CI_8	135	Sound	6	21284723	60682	3			60000		miss	0
CI_8	135	Picture	delay	21289723	65682	181	20023	182	65000	20000	miss	0
CI_8	135	Response	2	21312566	88525	1
CI_8	136	Sound	6	21390276	60530	2			60000		miss	0
CI_8	136	Picture	delay	21395276	65530	180	17521	181	65000	20000	hit	387
CI_8	136	Response	2	21412696	82950	1
CI_8	137	Sound	0	21493493	60681	2			60000		miss	0
CI_8	137	Picture	delay	21498493	65681	181	20023	182	65000	20000	miss	0
CI_8	137	Response	2	21524192	91380	1
CI_8	138	Sound	6	21599046	60529	3			60000		miss	0
CI_8	138	Picture	delay	21604046	65529	181	20022	183	65000	20000	miss	0
CI_8	138	Response	2	21625444	86927	1
CI_8	139	Picture	1	21704775	60706	1	5169	3	60000	5000	miss	0
CI_8	139	Picture	delay	21709944	65875	2	19343	3	65000	20000	hit	396
CI_8	139	Response	2	21729163	85094	14
CI_8	140	Sound	0	21809984	60682	3			60000		miss	0
CI_8	140	Picture	delay	21814984	65682	180	20022	181	65000	20000	miss	0
CI_8	140	Response	2	21842514	93212	1
CI_8	141	Picture	5	21915713	60706	1	5169	2	60000	5000	miss	0
CI_8	141	Picture	delay	21920882	65875	1	20177	2	65000	20000	miss	0
CI_8	141	Response	1	21946724	91717	1
CI_8	142	Picture	1	22021765	60706	2	5169	4	60000	5000	miss	0
CI_8	142	Picture	delay	22026934	65875	2	16675	4	65000	20000	hit	405
CI_8	142	Response	2	22043573	82514	1
CI_8	143	Picture	4	22124483	60859	1	5169	3	60000	5000	miss	0
CI_8	143	Picture	delay	22129652	66028	2	18509	4	65000	20000	hit	408
CI_8	143	Response	2	22148106	84482	1
CI_8	144	Picture	3	22229035	60859	1	5169	2	60000	5000	miss	0
CI_8	144	Picture	delay	22234204	66028	1	20177	2	65000	20000	miss	0
CI_8	144	Response	1	22254224	86048	16
CI_8	145	Picture	4	22334910	60529	179	5000	360	60000	5000	miss	0
CI_8	145	Picture	delay	22339910	65529	181	14854	182	65000	20000	hit	414
CI_8	145	Response	2	22354690	80309	1
CI_8	146	Sound	2	22435460	60682	3			60000		miss	0
CI_8	146	Picture	delay	22440460	65682	181	20023	182	65000	20000	miss	0
CI_8	146	Response	1	22464184	89406	1
CI_8	147	Sound	0	22541013	60530	3			60000		miss	0
CI_8	147	Picture	delay	22546013	65530	180	17187	182	65000	20000	hit	420
CI_8	147	Response	2	22563036	82553	1
CI_8	148	Sound	7	22643563	60527	2			60000		miss	0
CI_8	148	Picture	delay	22648563	65527	181	15020	184	65000	20000	hit	423
CI_8	148	Response	1	22663565	80529	1
CI_8	149	Sound	0	22744280	60682	3			60000		miss	0
CI_8	149	Picture	delay	22749280	65682	181	20022	183	65000	20000	miss	0
CI_8	149	Response	2	22774740	91142	1
CI_8	150	Picture	5	22850009	60706	2	5169	4	60000	5000	miss	0
CI_8	150	Picture	delay	22855178	65875	2	18009	4	65000	20000	hit	429
CI_8	150	Response	1	22873033	83730	1
CI_8	151	Sound	7	22953884	60682	3			60000		miss	0
CI_8	151	Picture	delay	22958884	65682	181	20022	183	65000	20000	miss	0
CI_8	151	Response	1	22981328	88126	1
CI_8	152	Sound	2	23059436	60529	3			60000		miss	0
CI_8	152	Picture	delay	23064436	65529	181	20023	182	65000	20000	miss	0
CI_8	152	Response	1	23087378	88471	1
CI_8	153	Sound	7	23164989	60530	3			60000		miss	0
CI_8	153	Picture	delay	23169989	65530	180	20022	181	65000	20000	miss	0
CI_8	154	Response	2	23198234	8056	1
Event Type	Code	Type	Response	RT	RT Uncertainty	Time	Uncertainty	Duration	Uncertainty	ReqTime	ReqDur
Sound	1000	miss				744526	3			60000
Picture	delay	miss				749526	181	20023	182	65000	20000
Picture	4	miss				1252623	1	5169	2	60000	5000
Picture	delay	incorrect	1	12851	2	1257792	1	13006	3	65000	20000
Sound	0	miss				1351495	3			60000
Picture	delay	hit	2	17640	182	1356495	181	17688	182	65000	20000
Sound	7	miss				1454880	3			60000
Picture	delay	hit	1	6784	182	1459880	181	6849	183	65000	20000
Picture	1	miss				1547603	1	5169	3	60000	5000
Picture	delay	miss				1552772	2	20177	4	65000	20000
Picture	1	miss				1653656	1	5169	2	60000	5000
Picture	delay	miss				1658825	1	20177	2	65000	20000
Picture	5	miss				1759708	2	5170	3	60000	5000
Picture	delay	hit	1	7697	2	1764878	1	7837	2	65000	20000
Picture	1	miss				1853588	2	5170	4	60000	5000
Picture	delay	miss				1858758	2	20176	4	65000	20000
Sound	7	miss				1959464	2			60000
Picture	delay	hit	1	11575	182	1964464	181	11685	183	65000	20000
Picture	1	miss				2057023	1	5169	3	60000	5000
Picture	delay	hit	2	10775	3	2062192	2	10839	4	65000	20000
Picture	3	miss				2153904	2	5170	3	60000	5000
Picture	delay	hit	1	6102	2	2159074	1	6169	3	65000	20000
Picture	4	miss				2246117	2	5169	4	60000	5000
Picture	delay	miss				2251286	2	20177	3	65000	20000
Picture	4	miss				2352337	1	5169	2	60000	5000
Picture	delay	miss				2357506	1	20177	2	65000	20000
Sound	2	miss				2458213	3			60000
Picture	delay	hit	1	8754	181	2463213	180	8850	181	65000	20000
Sound	2	miss				2552753	2			60000
Picture	delay	hit	1	8903	188	2557753	187	9024	188	65000	20000
Sound	0	miss				2647473	4			60000
Picture	delay	hit	2	10310	182	2652473	181	10351	183	65000	20000
Sound	6	miss				2743521	3			60000
Picture	delay	hit	2	10231	182	2748521	181	10351	182	65000	20000
Picture	3	miss				2839746	1	5169	2	60000	5000
Picture	delay	hit	1	6362	3	2844915	1	6502	4	65000	20000
Picture	1	miss				2932292	1	5169	2	60000	5000
Picture	delay	hit	2	18431	2	2937461	1	18508	4	65000	20000
Sound	2	miss				3036667	4			60000
Picture	delay	hit	1	9392	182	3041667	181	9517	183	65000	20000
Sound	2	miss				3131881	2			60000
Picture	delay	hit	1	11988	182	3136881	181	12018	183	65000	20000
Picture	1	miss				3229773	1	5169	3	60000	5000
Picture	delay	hit	2	1410	3	3234942	2	1501	3	65000	20000
Sound	6	miss				3317140	2			60000
Picture	delay	hit	2	16344	182	3322140	181	16520	183	65000	20000
Picture	4	miss				3419190	179	5000	360	60000	5000
Picture	delay	incorrect	1	10902	182	3424190	181	11018	183	65000	20000
Picture	4	miss				3515905	178	5000	359	60000	5000
Picture	delay	incorrect	1	5033	182	3520905	181	5182	182	65000	20000
Picture	5	miss				3606960	2	5170	3	60000	5000
Picture	delay	hit	1	8815	2	3612130	1	8837	3	65000	20000
Sound	7	miss				3701664	4			60000
Picture	delay	hit	1	10090	182	3706664	181	10184	183	65000	20000
Picture	5	miss				3797722	2	5169	4	60000	5000
Picture	delay	hit	1	14314	3	3802891	2	14340	4	65000	20000
Sound	0	miss				3897928	4			60000
Picture	delay	miss				3902928	181	20023	182	65000	20000
Picture	5	miss				4003824	2	5170	3	60000	5000
Picture	delay	hit	1	8711	2	4008994	1	8837	3	65000	20000
Sound	6	miss				4098528	3			60000
Picture	delay	incorrect	1	9505	182	4103528	181	9505	361	65000	20000
Sound	6	miss				4193742	2			60000
Picture	delay	incorrect	1	9460	182	4198742	181	9517	183	65000	20000
Sound	0	miss				4288956	2			60000
Picture	delay	incorrect	1	7973	182	4293956	181	8016	183	65000	20000
Sound	2	miss				4382669	3			60000
Picture	delay	miss				4387669	181	20023	182	65000	20000
Picture	5	miss				4488398	2	5170	3	60000	5000
Picture	delay	hit	1	8060	2	4493568	1	8170	3	65000	20000
Picture	3	miss				4582612	2	5169	4	60000	5000
Picture	delay	incorrect	2	7733	4	4587781	2	7838	3	65000	20000
Picture	3	miss				4676492	2	5169	4	60000	5000
Picture	delay	hit	1	7500	4	4681661	2	7671	3	65000	20000
Picture	4	miss				4770039	1	5169	2	60000	5000
Picture	delay	incorrect	1	6562	2	4775208	1	6670	3	65000	20000
Sound	7	miss				4862575	3			60000
Picture	delay	hit	1	9285	181	4867575	180	9350	181	65000	20000
Sound	7	miss				4957622	4			60000
Picture	delay	hit	1	11085	181	4962622	180	11184	182	65000	20000
Picture	5	miss				5054680	1	5169	3	60000	5000
Picture	delay	hit	1	7745	3	5059849	2	7837	4	65000	20000
Sound	2	miss				5148383	3			60000
Picture	delay	miss				5153383	181	20022	184	65000	20000
Sound	6	miss				5253935	2			60000
Picture	delay	incorrect	1	5560	183	5258935	182	5683	183	65000	20000
Picture	3	miss				5345491	2	5170	3	60000	5000
Picture	delay	hit	1	6918	2	5350661	1	7003	3	65000	20000
Sound	0	miss				5438361	3			60000
Picture	delay	hit	2	5304	181	5443361	180	5347	183	65000	20000
Picture	3	miss				5529583	1	5169	2	60000	5000
Picture	delay	hit	1	6600	2	5534752	1	6670	3	65000	20000
Sound	7	miss				5622119	2			60000
Picture	delay	hit	1	11162	182	5627119	181	11185	182	65000	20000
Sound	6	miss				5719000	3			60000
Picture	delay	incorrect	1	7927	182	5724000	181	8017	182	65000	20000
Sound	0	miss				5812714	3			60000
Picture	delay	hit	2	3060	181	5817714	180	3180	182	65000	20000
Picture	5	miss				8780532	1	5169	2	60000	5000
Picture	delay	miss				8785701	1	20177	2	65000	20000
Sound	7	miss				8886408	3			60000
Picture	delay	hit	1	10033	181	8891408	180	10184	182	65000	20000
Sound	7	miss				8982289	5			60000
Picture	delay	hit	1	6439	181	8987289	180	6515	182	65000	20000
Sound	0	miss				9074501	3			60000
Picture	delay	hit	2	9636	182	9079501	181	9684	183	65000	20000
Sound	0	miss				9169882	2			60000
Picture	delay	hit	2	9422	182	9174882	181	9517	183	65000	20000
Picture	3	miss				9265272	2	5170	3	60000	5000
Picture	delay	hit	1	10952	2	9270442	1	11005	3	65000	20000
Picture	4	miss				9362144	178	5000	359	60000	5000
Picture	delay	hit	2	9576	182	9367144	181	9684	182	65000	20000
Sound	0	miss				9457525	3			60000
Picture	delay	hit	2	9604	182	9462525	181	9684	182	65000	20000
Sound	0	miss				9552905	6			60000
Picture	delay	hit	2	8751	182	9557905	181	8851	182	65000	20000
Picture	1	miss				9647452	179	5000	360	60000	5000
Picture	delay	hit	2	10092	182	9652452	181	10185	182	65000	20000
Picture	1	miss				9743333	178	5000	359	60000	5000
Picture	delay	hit	2	3777	182	9748333	181	3848	182	65000	20000
Picture	1	miss				9832877	179	5000	361	60000	5000
Picture	delay	hit	2	2997	183	9837877	182	3015	183	65000	20000
Picture	5	miss				9921588	179	5000	360	60000	5000
Picture	delay	hit	1	7853	182	9926588	181	8017	183	65000	20000
Picture	1	miss				10015145	2	5169	4	60000	5000
Picture	delay	hit	2	8255	3	10020314	2	8338	3	65000	20000
Picture	4	miss				10109525	2	5169	4	60000	5000
Picture	delay	hit	2	12484	3	10114694	2	12506	4	65000	20000
Picture	3	miss				10208074	1	5169	3	60000	5000
Picture	delay	miss				10213243	2	20177	4	65000	20000
Sound	7	miss				10313950	3			60000
Picture	delay	incorrect	2	15214	182	10318950	181	15353	183	65000	20000
Picture	5	miss				10415177	1	5169	3	60000	5000
Picture	delay	hit	1	8505	3	10420346	2	8671	4	65000	20000
Picture	1	miss				10509380	178	5000	359	60000	5000
Picture	delay	hit	2	4115	182	10514380	181	4181	183	65000	20000
Sound	7	miss				10599258	3			60000
Picture	delay	incorrect	2	19332	182	10604258	181	19356	184	65000	20000
Sound	6	miss				10704310	2			60000
Picture	delay	hit	2	17130	183	10709310	182	17188	183	65000	20000
Picture	4	miss				10807371	2	5170	3	60000	5000
Picture	delay	incorrect	1	6585	2	10812541	1	6670	2	65000	20000
Picture	3	miss				10899907	179	5000	360	60000	5000
Picture	delay	hit	1	8269	182	10904907	181	8350	183	65000	20000
Picture	1	miss				10994131	1	5169	2	60000	5000
Picture	delay	hit	2	7603	2	10999300	1	7671	2	65000	20000
Sound	6	miss				11087667	3			60000
Picture	delay	hit	2	11082	182	11092667	181	11185	182	65000	20000
Sound	2	miss				11184548	3			60000
Picture	delay	miss				11189548	181	20023	182	65000	20000
Sound	2	miss				11290101	3			60000
Picture	delay	incorrect	2	12512	181	11295101	180	12685	182	65000	20000
Sound	0	miss				11388316	3			60000
Picture	delay	hit	2	11465	182	11393316	181	11519	182	65000	20000
Sound	6	miss				11485531	3			60000
Picture	delay	hit	2	14461	182	11490531	181	14520	182	65000	20000
Picture	4	miss				11585924	2	5169	4	60000	5000
Picture	delay	hit	2	7548	3	11591093	2	7671	3	65000	20000
Sound	2	miss				11679461	3			60000
Picture	delay	hit	1	9985	181	11684461	180	10017	182	65000	20000
Picture	5	miss				11775352	1	5169	2	60000	5000
Picture	delay	hit	1	6133	2	11780521	1	6170	2	65000	20000
Picture	3	miss				11867564	2	5169	3	60000	5000
Picture	delay	hit	1	10209	2	11872733	1	10339	2	65000	20000
Picture	5	miss				11963768	179	5000	360	60000	5000
Picture	delay	hit	1	8542	182	11968768	181	8684	182	65000	20000
Sound	7	miss				12058149	3			60000
Picture	delay	incorrect	2	18213	181	12063149	180	18354	182	65000	20000
Sound	2	miss				12162200	3			60000
Picture	delay	incorrect	2	7328	182	12167200	181	7349	183	65000	20000
Picture	4	miss				12255423	1	5169	3	60000	5000
Picture	delay	hit	2	14707	3	12260592	2	14841	3	65000	20000
Sound	2	miss				12356130	3			60000
Picture	delay	incorrect	2	18621	181	12361130	180	18688	181	65000	20000
Picture	4	miss				12460691	2	5170	3	60000	5000
Picture	delay	miss				12465861	1	20176	3	65000	20000
Picture	5	miss				12566744	2	5169	4	60000	5000
Picture	delay	miss				12571913	2	20177	3	65000	20000
Picture	3	miss				12672797	1	5169	2	60000	5000
Picture	delay	hit	1	8179	2	12677966	1	8337	3	65000	20000
Picture	3	miss				12767177	1	5169	2	60000	5000
Picture	delay	hit	1	5366	2	12772346	1	5502	3	65000	20000
Sound	6	miss				12858545	3			60000
Picture	delay	hit	2	11336	182	12863545	181	11337	364	65000	20000
Sound	6	miss				12955593	3			60000
Picture	delay	hit	2	11777	182	12960593	181	11852	183	65000	20000
Sound	2	miss				13053142	2			60000
Picture	delay	incorrect	2	10437	182	13058142	181	10517	183	65000	20000
Sound	0	miss				13149356	3			60000
Picture	delay	hit	2	11310	183	13154356	181	11351	183	65000	20000
Sound	7	miss				13246404	3			60000
Picture	delay	miss				13251404	181	20023	182	65000	20000
Sound	6	miss				13351956	2			60000
Picture	delay	hit	2	12653	182	13356956	181	12686	182	65000	20000
Picture	4	miss				18313760	1	5169	2	60000	5000
Picture	delay	miss				18318929	1	20177	2	65000	20000
Sound	2	incorrect	2	1875	4	18419636	3			60000
Sound	2	miss				18502343	2			60000
Picture	delay	miss				18507343	181	20023	182	65000	20000
Picture	3	miss				18608073	1	5169	2	60000	5000
Picture	delay	hit	1	18295	2	18613242	1	18342	3	65000	20000
Picture	3	miss				18712458	1	5169	2	60000	5000
Picture	delay	hit	1	17082	2	18717627	1	17175	3	65000	20000
Sound	6	miss				18815497	24			60000
Picture	delay	hit	2	12500	183	18820497	182	12520	184	65000	20000
Picture	3	miss				18913891	1	5169	3	60000	5000
Picture	delay	miss				18919060	2	20177	3	65000	20000
Sound	2	miss				19019767	2			60000
Picture	delay	miss				19024767	181	20022	183	65000	20000
Picture	5	miss				19125496	1	5169	3	60000	5000
Picture	delay	hit	1	16651	3	19130665	2	16675	5	65000	20000
Sound	0	miss				19228037	2			60000
Picture	delay	miss				19233037	181	20022	183	65000	20000
Picture	4	miss				19333766	1	5169	2	60000	5000
Picture	delay	hit	2	18086	2	19338935	1	18176	2	65000	20000
Picture	1	miss				19437807	179	5000	360	60000	5000
Picture	delay	hit	2	14506	182	19442807	181	14507	362	65000	20000
Picture	5	miss				19538201	1	5169	2	60000	5000
Picture	delay	hit	1	16634	2	19543370	1	16675	2	65000	20000
Picture	5	miss				19640918	2	5169	4	60000	5000
Picture	delay	hit	1	16528	3	19646087	2	16675	4	65000	20000
Picture	5	miss				19743636	1	5169	3	60000	5000
Picture	delay	hit	1	17462	3	19748805	2	17509	3	65000	20000
Sound	6	miss				19847010	3			60000
Picture	delay	hit	2	17110	182	19852010	181	17188	183	65000	20000
Picture	4	miss				19950071	2	5170	4	60000	5000
Picture	delay	miss				19955241	2	20177	3	65000	20000
Picture	3	miss				20056124	1	5169	3	60000	5000
Picture	delay	hit	1	17532	3	20061293	2	17676	3	65000	20000
Picture	1	miss				20159842	2	5169	4	60000	5000
Picture	delay	hit	2	13224	3	20165011	2	13340	4	65000	20000
Sound	2	miss				20259048	2			60000
Picture	delay	miss				20264048	181	20022	183	65000	20000
Picture	3	miss				20364600	179	5180	180	60000	5000
Picture	delay	hit	1	16161	2	20369780	1	16162	181	65000	20000
Sound	7	miss				20466651	3			60000
Picture	delay	miss				20471651	181	20022	183	65000	20000
Sound	0	miss				20572370	2			60000
Picture	delay	hit	2	13153	182	20577370	181	13186	182	65000	20000
Sound	7	miss				20671253	3			60000
Picture	delay	miss				20676253	181	20000	371	65000	20000
Sound	6	miss				20776972	2			60000
Picture	delay	miss				20781972	180	20022	181	65000	20000
Sound	7	miss				20882524	3			60000
Picture	delay	miss				20887524	181	20022	183	65000	20000
Picture	1	miss				20988420	1	5169	2	60000	5000
Picture	delay	hit	2	12583	2	20993589	1	12673	2	65000	20000
Picture	4	miss				21087135	2	5169	4	60000	5000
Picture	delay	hit	2	10796	3	21092304	2	10839	4	65000	20000
Picture	1	miss				21184017	1	5169	2	60000	5000
Picture	delay	hit	2	14685	2	21189186	1	14840	3	65000	20000
Sound	6	miss				21284723	3			60000
Picture	delay	miss				21289723	181	20023	182	65000	20000
Sound	6	miss				21390276	2			60000
Picture	delay	hit	2	17420	181	21395276	180	17521	181	65000	20000
Sound	0	miss				21493493	2			60000
Picture	delay	miss				21498493	181	20023	182	65000	20000
Sound	6	miss				21599046	3			60000
Picture	delay	miss				21604046	181	20022	183	65000	20000
Picture	1	miss				21704775	1	5169	3	60000	5000
Picture	delay	hit	2	19219	16	21709944	2	19343	3	65000	20000
Sound	0	miss				21809984	3			60000
Picture	delay	miss				21814984	180	20022	181	65000	20000
Picture	5	miss				21915713	1	5169	2	60000	5000
Picture	delay	miss				21920882	1	20177	2	65000	20000
Picture	1	miss				22021765	2	5169	4	60000	5000
Picture	delay	hit	2	16639	3	22026934	2	16675	4	65000	20000
Picture	4	miss				22124483	1	5169	3	60000	5000
Picture	delay	hit	2	18454	3	22129652	2	18509	4	65000	20000
Picture	3	miss				22229035	1	5169	2	60000	5000
Picture	delay	miss				22234204	1	20177	2	65000	20000
Picture	4	miss				22334910	179	5000	360	60000	5000
Picture	delay	hit	2	14780	182	22339910	181	14854	182	65000	20000
Sound	2	miss				22435460	3			60000
Picture	delay	miss				22440460	181	20023	182	65000	20000
Sound	0	miss				22541013	3			60000
Picture	delay	hit	2	17023	181	22546013	180	17187	182	65000	20000
Sound	7	miss				22643563	2			60000
Picture	delay	hit	1	15002	182	22648563	181	15020	184	65000	20000
Sound	0	miss				22744280	3			60000
Picture	delay	miss				22749280	181	20022	183	65000	20000
Picture	5	miss				22850009	2	5169	4	60000	5000
Picture	delay	hit	1	17855	3	22855178	2	18009	4	65000	20000
Sound	7	miss				22953884	3			60000
Picture	delay	miss				22958884	181	20022	183	65000	20000
Sound	2	miss				23059436	3			60000
Picture	delay	miss				23064436	181	20023	182	65000	20000
Sound	7	miss				23164989	3			60000
Picture	delay	miss				23169989	180	20022	181	65000	20000

## Sheet: CI_9
Scenario - Scenario 1
Logfile written - 09/08/2022 12:39:28
Subject	Trial	Event Type	Code	Time	TTime	Uncertainty	Duration	Uncertainty	ReqTime	ReqDur	Stim Type	Pair Index
CI_9	1	Response	2	40742	40577	1
CI_9	2	Response	2	97972	57229	1
CI_9	4	Response	2	228917	70506	1
CI_9	5	Response	2	321043	92125	1
CI_9	6	Sound	1000	401855	60682	2			60000		miss	0
CI_9	6	Picture	delay	406855	65682	182	19022	184	65000	20000	hit	7
CI_9	6	Response	2	425816	84643	1
CI_9	7	Response	2	486968	50920	1
CI_9	7	Response	1	546757	110709	1
CI_9	8	Sound	7	627467	60682	3			60000		miss	0
CI_9	8	Picture	delay	632467	65682	181	20023	182	65000	20000	miss	0
CI_9	8	Response	2	662495	95710	1
CI_9	9	Sound	0	733020	60529	3			60000		miss	0
CI_9	9	Picture	delay	738020	65529	181	16354	182	65000	20000	hit	15
CI_9	9	Response	2	754222	81731	1
CI_9	10	Sound	6	835071	60682	3			60000		miss	0
CI_9	10	Picture	delay	840071	65682	180	12352	181	65000	20000	hit	18
CI_9	10	Response	2	852271	77882	1
CI_9	11	Picture	4	933296	60858	2	5170	3	60000	5000	miss	0
CI_9	11	Picture	delay	938466	66028	1	20176	3	65000	20000	miss	0
CI_9	11	Response	2	964887	92449	1
CI_9	12	Sound	7	1039172	60529	3			60000		miss	0
CI_9	12	Picture	delay	1044172	65529	181	20023	182	65000	20000	miss	0
CI_9	12	Response	1	1073983	95340	1
CI_9	13	Sound	0	1144725	60530	3			60000		miss	0
CI_9	13	Picture	delay	1149725	65530	181	11185	182	65000	20000	hit	27
CI_9	13	Response	2	1160826	76631	1
CI_9	14	Picture	3	1241606	60681	179	5000	360	60000	5000	miss	0
CI_9	14	Picture	delay	1246606	65681	181	8684	182	65000	20000	hit	30
CI_9	14	Response	1	1255193	74268	1
CI_9	15	Sound	0	1335987	60682	2			60000		miss	0
CI_9	15	Picture	delay	1340987	65682	181	14186	182	65000	20000	hit	33
CI_9	15	Response	2	1355083	79778	1
CI_9	16	Picture	3	1436046	60858	2	5169	4	60000	5000	miss	0
CI_9	16	Picture	delay	1441215	66027	2	7838	3	65000	20000	hit	36
CI_9	16	Response	1	1448969	73781	1
CI_9	17	Sound	2	1529750	60682	3			60000		miss	0
CI_9	17	Picture	delay	1534750	65682	181	12517	184	65000	20000	hit	39
CI_9	17	Response	1	1547100	78032	1
CI_9	18	Picture	5	1627808	60708	3	5170	4	60000	5000	miss	0
CI_9	18	Picture	delay	1632978	65878	1	20177	2	65000	20000	miss	0
CI_9	18	Response	1	1657876	90776	1
CI_9	19	Sound	2	1733685	60530	3			60000		miss	0
CI_9	19	Picture	delay	1738685	65530	181	12185	183	65000	20000	hit	45
CI_9	19	Response	1	1750803	77648	1
CI_9	20	Sound	2	1831567	60682	3			60000		miss	0
CI_9	20	Picture	delay	1836567	65682	180	10351	181	65000	20000	hit	48
CI_9	20	Response	1	1846850	75965	1
CI_9	21	Picture	4	1927614	60682	178	5000	359	60000	5000	miss	0
CI_9	21	Picture	delay	1932614	65682	181	18855	183	65000	20000	hit	51
CI_9	21	Response	2	1951387	84455	1
CI_9	22	Sound	0	2032166	60682	3			60000		miss	0
CI_9	22	Picture	delay	2037166	65682	181	10518	182	65000	20000	hit	54
CI_9	22	Response	2	2047593	76109	1
CI_9	23	Picture	1	2128558	60859	1	5169	2	60000	5000	miss	0
CI_9	23	Picture	delay	2133727	66028	1	6670	2	65000	20000	hit	57
CI_9	23	Response	2	2140281	72582	1
CI_9	24	Picture	4	2221093	60681	179	5000	360	60000	5000	miss	0
CI_9	24	Picture	delay	2226093	65681	181	11519	182	65000	20000	hit	60
CI_9	24	Response	2	2237528	77116	1
CI_9	25	Picture	5	2318308	60681	179	5000	360	60000	5000	miss	0
CI_9	25	Picture	delay	2323308	65681	181	13520	182	65000	20000	hit	63
CI_9	25	Response	1	2336696	79069	2
CI_9	26	Sound	2	2417525	60682	3			60000		miss	0
CI_9	26	Picture	delay	2422525	65682	180	12685	181	65000	20000	hit	66
CI_9	26	Response	1	2435146	78303	1
CI_9	27	Sound	6	2515907	60682	2			60000		miss	0
CI_9	27	Picture	delay	2520907	65682	181	20000	205	65000	20000	miss	0
CI_9	27	Response	2	2543842	88617	1
CI_9	28	Picture	4	2621626	60696	178	5000	359	60000	5000	miss	0
CI_9	28	Picture	delay	2626626	65696	181	20022	183	65000	20000	miss	0
CI_9	28	Response	1	2662141	101211	1
CI_9	29	Sound	6	2727179	60530	3			60000		miss	0
CI_9	29	Picture	delay	2732179	65530	180	12851	183	65000	20000	hit	75
CI_9	29	Response	2	2744984	78335	1
CI_9	30	Sound	6	2825727	60682	3			60000		miss	0
CI_9	30	Picture	delay	2830727	65682	181	16855	183	65000	20000	hit	78
CI_9	30	Response	2	2847434	82389	1
CI_9	31	Sound	0	2928278	60681	2			60000		miss	0
CI_9	31	Picture	delay	2933278	65681	181	12352	183	65000	20000	hit	81
CI_9	31	Response	2	2945564	77967	1
CI_9	32	Picture	1	3026327	60682	178	5000	359	60000	5000	miss	0
CI_9	32	Picture	delay	3031327	65682	181	9351	182	65000	20000	hit	84
CI_9	32	Response	2	3040573	74928	1
CI_9	33	Picture	5	3121551	60859	2	5169	4	60000	5000	miss	0
CI_9	33	Picture	delay	3126720	66028	2	17342	4	65000	20000	hit	87
CI_9	33	Response	1	3143903	83211	1
CI_9	34	Picture	1	3224759	60683	178	5000	359	60000	5000	miss	0
CI_9	34	Picture	delay	3229759	65683	181	9517	183	65000	20000	hit	90
CI_9	34	Response	2	3239232	75156	1
CI_9	35	Picture	5	3320150	60859	1	5168	5	60000	5000	miss	0
CI_9	35	Picture	delay	3325318	66027	4	9673	5	65000	20000	hit	93
CI_9	35	Response	1	3334962	75671	1
CI_9	36	Sound	2	3415687	60681	3			60000		miss	0
CI_9	36	Picture	delay	3420687	65681	181	9684	183	65000	20000	hit	96
CI_9	36	Response	1	3430206	75200	1
CI_9	37	Sound	7	3510901	60694	2			60000		miss	0
CI_9	37	Picture	delay	3515901	65694	181	20023	182	65000	20000	miss	0
CI_9	37	Response	2	3542183	91976	1
CI_9	38	Picture	1	3616629	60705	3	5171	4	60000	5000	miss	0
CI_9	38	Picture	delay	3621800	65876	1	12173	2	65000	20000	hit	102
CI_9	38	Response	2	3633832	77908	1
CI_9	39	Picture	4	3714668	60681	180	5000	362	60000	5000	miss	0
CI_9	39	Picture	delay	3719668	65681	182	20024	183	65000	20000	miss	0
CI_9	39	Response	1	3746206	92219	1
CI_9	40	Sound	0	3820222	60530	2			60000		miss	0
CI_9	40	Picture	delay	3825222	65530	180	9350	182	65000	20000	hit	108
CI_9	40	Response	2	3834491	74799	1
CI_9	41	Sound	7	3915269	60682	3			60000		miss	0
CI_9	41	Picture	delay	3920269	65682	181	16187	183	65000	20000	incorrect	111
CI_9	41	Response	2	3936382	81795	1
CI_9	42	Sound	6	4017153	60682	3			60000		miss	0
CI_9	42	Picture	delay	4022153	65682	181	14019	183	65000	20000	hit	114
CI_9	42	Response	2	4036031	79560	1
CI_9	43	Sound	6	4116869	60682	3			60000		miss	0
CI_9	43	Picture	delay	4121869	65682	181	12185	183	65000	20000	hit	117
CI_9	43	Response	2	4133922	77735	1
CI_9	44	Picture	3	4214928	60859	2	5169	4	60000	5000	miss	0
CI_9	44	Picture	delay	4220097	66028	2	11506	3	65000	20000	hit	120
CI_9	44	Response	1	4231572	77503	1
CI_9	45	Sound	7	4312300	60682	3			60000		miss	0
CI_9	45	Picture	delay	4317300	65682	180	18521	182	65000	20000	incorrect	123
CI_9	45	Response	2	4335783	84165	1
CI_9	46	Picture	3	4416518	60682	179	5000	360	60000	5000	miss	0
CI_9	46	Picture	delay	4421518	65682	181	9017	183	65000	20000	hit	126
CI_9	46	Response	1	4430391	74555	1
CI_9	47	Picture	4	4511232	60682	178	5000	359	60000	5000	miss	0
CI_9	47	Picture	delay	4516232	65682	181	17688	182	65000	20000	hit	129
CI_9	47	Response	2	4533883	83333	1
CI_9	48	Sound	2	4614617	60682	2			60000		miss	0
CI_9	48	Picture	delay	4619617	65682	180	15686	182	65000	20000	hit	132
CI_9	48	Response	1	4635213	81278	1
CI_9	49	Sound	7	4716000	60681	3			60000		miss	0
CI_9	49	Picture	delay	4721000	65681	181	15354	182	65000	20000	hit	135
CI_9	49	Response	1	4736304	80985	1
CI_9	50	Picture	5	4817227	60858	2	5169	4	60000	5000	miss	0
CI_9	50	Picture	delay	4822396	66027	2	20000	181	65000	20000	miss	0
CI_9	50	Response	1	4844118	87749	1
CI_9	51	Picture	5	4923280	60706	1	5168	5	60000	5000	miss	0
CI_9	51	Picture	delay	4928448	65874	4	14842	5	65000	20000	hit	141
CI_9	51	Response	1	4943210	80636	1
CI_9	52	Picture	3	5023986	60681	179	5000	360	60000	5000	miss	0
CI_9	52	Picture	delay	5028986	65681	181	15187	183	65000	20000	hit	144
CI_9	52	Response	1	5044141	80836	1
CI_9	53	Picture	3	5125047	60859	1	5169	3	60000	5000	miss	0
CI_9	53	Picture	delay	5130216	66028	2	8838	3	65000	20000	hit	147
CI_9	53	Response	1	5138907	74719	1
CI_9	54	Picture	1	5219927	60859	2	5169	4	60000	5000	miss	0
CI_9	54	Picture	delay	5225096	66028	2	20000	181	65000	20000	miss	0
CI_9	54	Response	1	5259687	100619	1
CI_9	55	Picture	1	5325803	60529	179	5000	360	60000	5000	miss	0
CI_9	55	Picture	delay	5330803	65529	181	10184	183	65000	20000	hit	153
CI_9	55	Response	2	5340927	75653	1
CI_9	56	Response	2	5359417	18430	1
CI_9	57	Picture	1	5440370	60859	2	5169	4	60000	5000	miss	0
CI_9	57	Picture	delay	5445539	66028	2	7504	4	65000	20000	hit	157
CI_9	57	Response	2	5452905	73394	1
CI_9	58	Sound	2	5533739	60681	2			60000		miss	0
CI_9	58	Picture	delay	5538739	65681	182	16355	183	65000	20000	hit	160
CI_9	58	Response	1	5555035	81977	1
CI_9	59	Sound	7	5635791	60683	2			60000		miss	0
CI_9	59	Picture	delay	5640791	65683	181	11017	183	65000	20000	hit	163
CI_9	59	Response	1	5651725	76617	1
CI_9	60	Picture	4	5732682	60859	1	5169	3	60000	5000	miss	0
CI_9	60	Picture	delay	5737851	66028	2	15675	3	65000	20000	hit	166
CI_9	60	Response	2	5753378	81555	1
CI_9	61	Picture	5	5834222	60682	179	5000	360	60000	5000	miss	0
CI_9	61	Picture	delay	5839222	65682	181	11352	182	65000	20000	hit	169
CI_9	61	Response	1	5850465	76925	1
CI_9	62	Sound	7	5931271	60683	2			60000		miss	0
CI_9	62	Picture	delay	5936271	65683	180	20022	181	65000	20000	miss	0
CI_9	62	Response	2	5960362	89774	1
CI_9	63	Sound	0	6036990	60696	3			60000		miss	0
CI_9	63	Picture	delay	6041990	65696	181	13185	183	65000	20000	hit	175
CI_9	63	Response	2	6055051	78757	1
CI_9	64	Sound	2	6135872	60682	3			60000		miss	0
CI_9	64	Picture	delay	6140872	65682	181	20023	182	65000	20000	miss	0
CI_9	64	Response	1	6161661	86471	1
CI_9	65	Sound	6	6241425	60530	3			60000		miss	0
CI_9	65	Picture	delay	6246425	65530	180	20022	181	65000	20000	miss	0
CI_9	65	Response	2	6274278	93383	1
CI_9	66	Picture	5	6347154	60706	1	5169	3	60000	5000	miss	0
CI_9	66	Picture	delay	6352323	65875	2	13840	4	65000	20000	hit	184
CI_9	66	Response	1	6366083	79635	1
CI_9	67	Sound	6	6446860	60682	3			60000		miss	0
CI_9	67	Picture	delay	6451860	65682	181	11185	182	65000	20000	hit	187
CI_9	67	Response	2	6463014	76836	1
CI_9	68	Picture	3	6543918	60859	1	5169	3	60000	5000	miss	0
CI_9	68	Picture	delay	6549087	66028	2	7504	4	65000	20000	hit	190
CI_9	68	Response	1	6556499	73440	1
CI_9	69	Picture	1	6637465	60859	1	5169	2	60000	5000	miss	0
CI_9	69	Picture	delay	6642634	66028	1	20010	2	65000	20000	hit	193
CI_9	69	Response	2	6662473	85867	1
CI_9	70	Sound	0	6743007	60533	3			60000		miss	0
CI_9	70	Picture	delay	6748007	65533	181	12685	183	65000	20000	hit	196
CI_9	70	Response	2	6760602	78128	1
CI_9	71	Picture	1	6841566	60859	1	5169	3	60000	5000	miss	0
CI_9	71	Picture	delay	6846735	66028	2	13673	4	65000	20000	hit	199
CI_9	71	Response	2	6860254	79547	1
CI_9	72	Picture	5	6941282	60859	2	5169	4	60000	5000	miss	0
CI_9	72	Picture	delay	6946451	66028	2	9005	3	65000	20000	hit	202
CI_9	72	Response	1	6955423	75000	1
CI_9	73	Sound	6	7036152	60682	4			60000		miss	0
CI_9	73	Picture	delay	7041152	65682	182	11519	183	65000	20000	hit	205
CI_9	73	Response	2	7052509	77039	1
CI_9	74	Sound	7	7133367	60681	3			60000		miss	0
CI_9	74	Picture	delay	7138367	65681	181	13853	182	65000	20000	incorrect	208
CI_9	74	Response	2	7152160	79474	1
CI_9	75	Sound	7	7232917	60682	3			60000		miss	0
CI_9	75	Picture	delay	7237917	65682	180	17688	181	65000	20000	hit	211
CI_9	75	Response	1	7255571	83336	1
CI_9	76	Sound	6	7336302	60682	3			60000		miss	0
CI_9	76	Picture	delay	7341302	65682	180	12184	182	65000	20000	hit	214
CI_9	76	Response	2	7353382	77762	1
CI_9	77	Sound	2	7434183	60682	3			60000		miss	0
CI_9	77	Picture	delay	7439183	65682	181	9851	182	65000	20000	hit	217
CI_9	77	Response	1	7448947	75446	1
CI_9	78	Sound	6	7529731	60682	3			60000		miss	0
CI_9	78	Picture	delay	7534731	65682	181	16520	183	65000	20000	hit	220
CI_9	78	Response	2	7551082	82033	1
CI_9	79	Picture	1	7631791	60708	2	5170	3	60000	5000	miss	0
CI_9	79	Picture	delay	7636961	65878	1	14340	3	65000	20000	incorrect	223
CI_9	79	Response	1	7651210	80127	1
CI_9	80	Sound	2	7731998	60682	4			60000		miss	0
CI_9	80	Picture	delay	7736998	65682	181	8516	183	65000	20000	hit	226
CI_9	80	Response	1	7745338	74022	1
CI_9	81	Picture	4	7826221	60858	2	5168	5	60000	5000	miss	0
CI_9	81	Picture	delay	7831389	66026	3	9173	4	65000	20000	incorrect	229
CI_9	81	Response	1	7840506	75143	1
CI_9	82	Picture	3	7921258	60681	179	5000	360	60000	5000	miss	0
CI_9	82	Picture	delay	7926258	65681	181	7350	182	65000	20000	hit	232
CI_9	82	Response	1	7933432	72855	1
CI_9	83	Picture	5	8014315	60860	1	5168	4	60000	5000	miss	0
CI_9	83	Picture	delay	8019483	66028	3	9672	5	65000	20000	hit	235
CI_9	83	Response	1	8029002	75547	1
CI_9	84	Sound	0	8109852	60682	3			60000		miss	0
CI_9	84	Picture	delay	8114852	65682	181	11518	183	65000	20000	hit	238
CI_9	84	Response	2	8126249	77079	1
CI_9	85	Sound	0	8207067	60682	4			60000		miss	0
CI_9	85	Picture	delay	8212067	65682	181	10351	182	65000	20000	hit	241
CI_9	85	Response	2	8222298	75913	1
CI_9	86	Picture	3	8303291	60858	2	5169	4	60000	5000	miss	0
CI_9	86	Picture	delay	8308460	66027	2	8005	3	65000	20000	hit	244
CI_9	86	Response	1	8316345	73912	1
CI_9	87	Picture	4	8397161	60682	179	5000	360	60000	5000	miss	0
CI_9	87	Picture	delay	8402161	65682	181	20023	182	65000	20000	miss	0
CI_9	87	Response	1	8430242	93763	1
CI_9	88	Picture	1	8502891	60707	1	5169	2	60000	5000	miss	0
CI_9	88	Picture	delay	8508060	65876	1	8670	3	65000	20000	hit	250
CI_9	88	Response	2	8516685	74501	1
CI_9	89	Picture	3	8597604	60858	2	5169	4	60000	5000	miss	0
CI_9	89	Picture	delay	8602773	66027	2	4002	4	65000	20000	hit	253
CI_9	89	Response	1	8606651	69905	1
CI_9	90	Sound	7	8687472	60682	3			60000		miss	0
CI_9	90	Picture	delay	8692472	65682	181	17672	365	65000	20000	hit	256
CI_9	90	Response	1	8710143	83353	1
CI_9	91	Sound	0	8790857	60682	3			60000		miss	0
CI_9	91	Picture	delay	8795857	65682	180	11184	182	65000	20000	hit	259
CI_9	91	Response	2	8806911	76736	1
CI_9	92	Picture	3	8887915	60859	1	5169	2	60000	5000	miss	0
CI_9	92	Picture	delay	8893084	66028	1	5155	183	65000	20000	hit	262
CI_9	92	Response	1	8898239	71183	1
CI_9	93	Picture	4	8979126	60858	2	5170	4	60000	5000	miss	0
CI_9	93	Picture	delay	8984296	66028	2	12173	3	65000	20000	hit	265
CI_9	93	Response	2	8996448	78180	1
CI_9	94	Sound	0	9077165	60681	3			60000		miss	0
CI_9	94	Picture	delay	9082165	65681	181	20023	183	65000	20000	miss	0
CI_9	94	Response	2	9102345	85861	1
CI_9	95	Sound	2	9182718	60529	3			60000		miss	0
CI_9	95	Picture	delay	9187718	65529	180	9684	181	65000	20000	hit	271
CI_9	95	Response	1	9197268	75079	1
CI_9	96	Sound	7	9278098	60681	3			60000		miss	0
CI_9	96	Picture	delay	9283098	65681	181	16688	182	65000	20000	hit	274
CI_9	96	Response	1	9299720	82303	1
CI_9	97	Picture	5	9380659	60858	2	5169	4	60000	5000	miss	0
CI_9	97	Picture	delay	9385828	66027	2	6504	3	65000	20000	hit	277
CI_9	97	Response	1	9392167	72366	1
CI_9	98	Picture	4	9472872	60705	1	5169	2	60000	5000	miss	0
CI_9	98	Picture	delay	9478041	65874	1	9838	3	65000	20000	hit	280
CI_9	98	Response	2	9487814	75647	1
CI_9	99	Picture	3	9568753	60859	1	5169	2	60000	5000	miss	0
CI_9	99	Picture	delay	9573922	66028	1	6336	3	65000	20000	hit	283
CI_9	99	Response	1	9580181	72287	1
CI_9	100	Picture	1	9661132	60859	1	5169	2	60000	5000	miss	0
CI_9	100	Picture	delay	9666301	66028	1	10491	184	65000	20000	hit	286
CI_9	100	Response	2	9676791	76518	1
CI_9	101	Picture	5	9757680	60859	1	5169	2	60000	5000	miss	0
CI_9	101	Picture	delay	9762849	66028	1	7337	2	65000	20000	hit	289
CI_9	101	Response	1	9770036	73215	1
CI_9	102	Sound	2	9850883	60682	3			60000		miss	0
CI_9	102	Picture	delay	9855883	65682	180	9850	182	65000	20000	hit	292
CI_9	102	Response	1	9865603	75402	1
CI_9	103	Picture	4	9946607	60859	1	5168	4	60000	5000	miss	0
CI_9	103	Picture	delay	9951775	66027	3	15175	5	65000	20000	hit	295
CI_9	103	Response	2	9966775	81027	1
CI_9	104	Sound	6	10047480	60682	3			60000		miss	0
CI_9	104	Picture	delay	10052480	65682	181	14020	182	65000	20000	hit	298
CI_9	104	Response	2	10066345	79547	1
CI_9	105	Response	2	10095961	29461	1
CI_9	106	Sound	2	10176711	60682	7			60000		miss	0
CI_9	106	Picture	delay	10181711	65682	181	11852	182	65000	20000	hit	302
CI_9	106	Response	1	10193531	77502	1
CI_9	107	Picture	4	10274259	60681	179	5000	360	60000	5000	miss	0
CI_9	107	Picture	delay	10279259	65681	181	7850	182	65000	20000	incorrect	305
CI_9	107	Response	1	10286936	73358	1
CI_9	107	Response	2	10300545	86967	1
CI_9	108	Sound	0	10367639	60684	3			60000		miss	0
CI_9	108	Picture	delay	10372639	65684	181	10184	183	65000	20000	hit	309
CI_9	108	Response	2	10382664	75709	1
CI_9	109	Sound	0	10463520	60682	3			60000		miss	0
CI_9	109	Picture	delay	10468520	65682	181	10673	361	65000	20000	hit	312
CI_9	109	Response	2	10479192	76354	1
CI_9	110	Sound	0	10559901	60682	3			60000		miss	0
CI_9	110	Picture	delay	10564901	65682	181	11185	182	65000	20000	hit	315
CI_9	110	Response	2	10576043	76824	1
CI_9	111	Picture	4	10656780	60679	181	5000	364	60000	5000	miss	0
CI_9	111	Picture	delay	10661780	65679	183	9353	184	65000	20000	hit	318
CI_9	111	Response	2	10671050	74949	1
CI_9	112	Picture	1	10752006	60858	2	5169	4	60000	5000	miss	0
CI_9	112	Picture	delay	10757175	66027	2	7338	3	65000	20000	hit	321
CI_9	112	Response	2	10764459	73311	1
CI_9	113	Sound	0	10845209	60682	3			60000		miss	0
CI_9	113	Picture	delay	10850209	65682	181	10684	183	65000	20000	hit	324
CI_9	113	Response	2	10860748	76221	1
CI_9	114	Picture	5	10941767	60859	2	5169	4	60000	5000	miss	0
CI_9	114	Picture	delay	10946936	66028	2	9338	4	65000	20000	hit	327
CI_9	114	Response	1	10956153	75245	1
CI_9	115	Sound	6	11036971	60682	3			60000		miss	0
CI_9	115	Picture	delay	11041971	65682	181	10851	183	65000	20000	hit	330
CI_9	115	Response	2	11052763	76474	1
CI_9	116	Sound	7	11133519	60682	3			60000		miss	0
CI_9	116	Picture	delay	11138519	65682	181	17855	182	65000	20000	hit	333
CI_9	116	Response	1	11156253	83416	1
CI_9	117	Sound	6	11237070	60681	4			60000		miss	0
CI_9	117	Picture	delay	11242070	65681	181	14520	182	65000	20000	hit	336
CI_9	117	Response	2	11256544	80155	1
CI_9	118	Sound	7	11337287	60682	3			60000		miss	0
CI_9	118	Picture	delay	11342287	65682	180	19688	182	65000	20000	hit	339
CI_9	118	Response	1	11361798	85193	1
CI_9	119	Picture	1	11442682	60858	2	5169	4	60000	5000	miss	0
CI_9	119	Picture	delay	11447851	66027	2	8838	4	65000	20000	hit	342
CI_9	119	Response	2	11456646	74822	1
CI_9	120	Picture	5	11537563	60859	1	5169	2	60000	5000	miss	0
CI_9	120	Picture	delay	11542732	66028	1	7837	3	65000	20000	hit	345
CI_9	120	Response	1	11550531	73827	1
CI_9	121	Sound	7	11631266	60682	3			60000		miss	0
CI_9	121	Picture	delay	11636266	65682	181	14353	182	65000	20000	hit	348
CI_9	121	Response	1	11650582	79998	1
CI_9	122	Sound	2	11731316	60682	4			60000		miss	0
CI_9	122	Picture	delay	11736316	65682	180	20000	204	65000	20000	miss	0
CI_9	122	Response	2	11761920	91286	1
CI_9	123	Sound	2	11837033	60694	4			60000		miss	0
CI_9	123	Picture	delay	11842033	65694	182	20023	185	65000	20000	miss	0
CI_9	123	Response	1	11863409	87070	1
CI_9	124	Sound	7	11942754	60695	3			60000		miss	0
CI_9	124	Picture	delay	11947754	65695	181	17521	182	65000	20000	hit	357
CI_9	124	Response	1	11965139	83080	1
CI_9	125	Picture	4	12046148	60858	2	5169	4	60000	5000	miss	0
CI_9	125	Picture	delay	12051317	66027	2	12173	4	65000	20000	hit	360
CI_9	125	Response	2	12063341	78051	9
CI_9	126	Sound	0	12144187	60682	3			60000		miss	0
CI_9	126	Picture	delay	12149187	65682	181	12852	183	65000	20000	hit	363
CI_9	126	Response	2	12161960	78455	1
CI_9	127	Picture	4	12242913	60859	1	5169	2	60000	5000	miss	0
CI_9	127	Picture	delay	12248082	66028	1	10338	3	65000	20000	hit	366
CI_9	127	Response	2	12258328	76274	1
CI_9	128	Picture	5	12339294	60859	1	5169	2	60000	5000	miss	0
CI_9	128	Picture	delay	12344463	66028	1	6670	2	65000	20000	hit	369
CI_9	128	Response	1	12351014	72579	1
CI_9	129	Picture	5	12432006	60858	2	5170	3	60000	5000	miss	0
CI_9	129	Picture	delay	12437176	66028	1	6503	2	65000	20000	hit	372
CI_9	129	Response	1	12443541	72393	1
CI_9	130	Picture	1	12524552	60858	2	5170	3	60000	5000	miss	0
CI_9	130	Picture	delay	12529722	66028	1	12005	3	65000	20000	incorrect	375
CI_9	130	Response	1	12541591	77897	1
CI_9	131	Sound	7	12622424	60681	4			60000		miss	0
CI_9	131	Picture	delay	12627424	65681	181	20023	182	65000	20000	miss	0
CI_9	131	Response	1	12648046	86303	1
CI_9	132	Picture	5	12728152	60705	3	5171	4	60000	5000	miss	0
CI_9	132	Picture	delay	12733323	65876	1	11339	2	65000	20000	hit	381
CI_9	132	Response	1	12744572	77125	1
CI_9	133	Sound	2	12825358	60682	3			60000		miss	0
CI_9	133	Picture	delay	12830358	65682	181	9017	183	65000	20000	hit	384
CI_9	133	Response	1	12839262	74586	1
CI_9	134	Picture	3	12920249	60859	2	5169	4	60000	5000	miss	0
CI_9	134	Picture	delay	12925418	66028	2	7837	4	65000	20000	hit	387
CI_9	134	Response	1	12933227	73837	1
CI_9	135	Picture	5	13014129	60859	1	5169	2	60000	5000	miss	0
CI_9	135	Picture	delay	13019298	66028	1	7003	3	65000	20000	hit	390
CI_9	135	Response	1	13026235	72965	1
CI_9	136	Sound	6	13106998	60682	3			60000		miss	0
CI_9	136	Picture	delay	13111998	65682	181	15520	183	65000	20000	hit	393
CI_9	136	Response	2	13127405	81089	1
CI_9	137	Picture	3	13208392	60859	1	5169	2	60000	5000	miss	0
CI_9	137	Picture	delay	13213561	66028	1	7503	3	65000	20000	hit	396
CI_9	137	Response	1	13220891	73358	1
CI_9	138	Sound	2	13301595	60683	3			60000		miss	0
CI_9	138	Picture	delay	13306595	65683	180	9850	182	65000	20000	hit	399
CI_9	138	Response	1	13316301	75389	1
CI_9	139	Picture	1	13397319	60859	1	5169	2	60000	5000	miss	0
CI_9	139	Picture	delay	13402488	66028	1	10505	3	65000	20000	hit	402
CI_9	139	Response	2	13412828	76368	1
CI_9	140	Sound	6	13493356	60528	4			60000		miss	0
CI_9	140	Picture	delay	13498356	65528	181	9684	183	65000	20000	hit	405
CI_9	140	Response	2	13507999	75171	1
CI_9	141	Sound	6	13588735	60680	3			60000		miss	0
CI_9	141	Picture	delay	13593735	65680	183	11687	184	65000	20000	hit	408
CI_9	141	Response	2	13605246	77191	1
CI_9	142	Sound	2	13685952	60682	3			60000		miss	0
CI_9	142	Picture	delay	13690952	65682	181	10351	182	65000	20000	hit	411
CI_9	142	Response	1	13701133	75863	1
CI_9	143	Picture	4	13781843	60709	2	5169	4	60000	5000	miss	0
CI_9	143	Picture	delay	13787012	65878	2	11338	4	65000	20000	hit	414
CI_9	143	Response	2	13798222	77088	1
CI_9	144	Picture	3	13879224	60858	2	5169	5	60000	5000	miss	0
CI_9	144	Picture	delay	13884393	66027	3	15008	5	65000	20000	hit	417
CI_9	144	Response	1	13899313	80947	1
CI_9	145	Picture	3	13980275	60859	1	5169	2	60000	5000	miss	0
CI_9	145	Picture	delay	13985444	66028	1	8159	181	65000	20000	hit	420
CI_9	145	Response	1	13993602	74186	1
CI_9	146	Picture	4	14074311	60682	178	5000	359	60000	5000	miss	0
CI_9	146	Picture	delay	14079311	65682	181	20023	182	65000	20000	miss	0
CI_9	146	Response	1	14113900	100271	1
CI_9	147	Picture	1	14180040	60706	2	5170	3	60000	5000	miss	0
CI_9	147	Picture	delay	14185210	65876	1	12172	3	65000	20000	hit	426
CI_9	147	Response	2	14197224	77890	1
CI_9	148	Picture	3	14278256	60859	1	5169	2	60000	5000	miss	0
CI_9	148	Picture	delay	14283425	66028	1	7170	3	65000	20000	hit	429
CI_9	148	Response	1	14290472	73075	1
CI_9	149	Sound	0	14371292	60682	3			60000		miss	0
CI_9	149	Picture	delay	14376292	65682	181	12018	183	65000	20000	hit	432
CI_9	149	Response	2	14388280	77670	1
CI_9	150	Sound	6	14469007	60682	3			60000		miss	0
CI_9	150	Picture	delay	14474007	65682	181	10684	183	65000	20000	hit	435
CI_9	150	Response	2	14484568	76243	1
CI_9	151	Sound	7	14565388	60682	3			60000		miss	0
CI_9	151	Picture	delay	14570388	65682	181	15854	182	65000	20000	incorrect	438
CI_9	151	Response	2	14586141	81435	1
CI_9	152	Picture	3	14666937	60680	180	5000	362	60000	5000	miss	0
CI_9	152	Picture	delay	14671937	65680	182	8685	183	65000	20000	hit	441
CI_9	152	Response	1	14680587	74330	1
CI_9	153	Picture	1	14761495	60858	2	5170	3	60000	5000	miss	0
CI_9	153	Picture	delay	14766665	66028	1	7490	183	65000	20000	hit	444
CI_9	153	Response	2	14774153	73516	1
CI_9	154	Response	2	14827059	52904	1
Event Type	Code	Type	Response	RT	RT Uncertainty	Time	Uncertainty	Duration	Uncertainty	ReqTime	ReqDur
Sound	1000	miss				401855	2			60000
Picture	delay	hit	2	18961	183	406855	182	19022	184	65000	20000
Sound	7	miss				627467	3			60000
Picture	delay	miss				632467	181	20023	182	65000	20000
Sound	0	miss				733020	3			60000
Picture	delay	hit	2	16202	182	738020	181	16354	182	65000	20000
Sound	6	miss				835071	3			60000
Picture	delay	hit	2	12200	181	840071	180	12352	181	65000	20000
Picture	4	miss				933296	2	5170	3	60000	5000
Picture	delay	miss				938466	1	20176	3	65000	20000
Sound	7	miss				1039172	3			60000
Picture	delay	miss				1044172	181	20023	182	65000	20000
Sound	0	miss				1144725	3			60000
Picture	delay	hit	2	11101	182	1149725	181	11185	182	65000	20000
Picture	3	miss				1241606	179	5000	360	60000	5000
Picture	delay	hit	1	8587	182	1246606	181	8684	182	65000	20000
Sound	0	miss				1335987	2			60000
Picture	delay	hit	2	14096	182	1340987	181	14186	182	65000	20000
Picture	3	miss				1436046	2	5169	4	60000	5000
Picture	delay	hit	1	7754	3	1441215	2	7838	3	65000	20000
Sound	2	miss				1529750	3			60000
Picture	delay	hit	1	12350	182	1534750	181	12517	184	65000	20000
Picture	5	miss				1627808	3	5170	4	60000	5000
Picture	delay	miss				1632978	1	20177	2	65000	20000
Sound	2	miss				1733685	3			60000
Picture	delay	hit	1	12118	182	1738685	181	12185	183	65000	20000
Sound	2	miss				1831567	3			60000
Picture	delay	hit	1	10283	181	1836567	180	10351	181	65000	20000
Picture	4	miss				1927614	178	5000	359	60000	5000
Picture	delay	hit	2	18773	182	1932614	181	18855	183	65000	20000
Sound	0	miss				2032166	3			60000
Picture	delay	hit	2	10427	182	2037166	181	10518	182	65000	20000
Picture	1	miss				2128558	1	5169	2	60000	5000
Picture	delay	hit	2	6554	2	2133727	1	6670	2	65000	20000
Picture	4	miss				2221093	179	5000	360	60000	5000
Picture	delay	hit	2	11435	182	2226093	181	11519	182	65000	20000
Picture	5	miss				2318308	179	5000	360	60000	5000
Picture	delay	hit	1	13388	183	2323308	181	13520	182	65000	20000
Sound	2	miss				2417525	3			60000
Picture	delay	hit	1	12621	181	2422525	180	12685	181	65000	20000
Sound	6	miss				2515907	2			60000
Picture	delay	miss				2520907	181	20000	205	65000	20000
Picture	4	miss				2621626	178	5000	359	60000	5000
Picture	delay	miss				2626626	181	20022	183	65000	20000
Sound	6	miss				2727179	3			60000
Picture	delay	hit	2	12805	181	2732179	180	12851	183	65000	20000
Sound	6	miss				2825727	3			60000
Picture	delay	hit	2	16707	182	2830727	181	16855	183	65000	20000
Sound	0	miss				2928278	2			60000
Picture	delay	hit	2	12286	182	2933278	181	12352	183	65000	20000
Picture	1	miss				3026327	178	5000	359	60000	5000
Picture	delay	hit	2	9246	182	3031327	181	9351	182	65000	20000
Picture	5	miss				3121551	2	5169	4	60000	5000
Picture	delay	hit	1	17183	3	3126720	2	17342	4	65000	20000
Picture	1	miss				3224759	178	5000	359	60000	5000
Picture	delay	hit	2	9473	182	3229759	181	9517	183	65000	20000
Picture	5	miss				3320150	1	5168	5	60000	5000
Picture	delay	hit	1	9644	5	3325318	4	9673	5	65000	20000
Sound	2	miss				3415687	3			60000
Picture	delay	hit	1	9519	182	3420687	181	9684	183	65000	20000
Sound	7	miss				3510901	2			60000
Picture	delay	miss				3515901	181	20023	182	65000	20000
Picture	1	miss				3616629	3	5171	4	60000	5000
Picture	delay	hit	2	12032	2	3621800	1	12173	2	65000	20000
Picture	4	miss				3714668	180	5000	362	60000	5000
Picture	delay	miss				3719668	182	20024	183	65000	20000
Sound	0	miss				3820222	2			60000
Picture	delay	hit	2	9269	181	3825222	180	9350	182	65000	20000
Sound	7	miss				3915269	3			60000
Picture	delay	incorrect	2	16113	182	3920269	181	16187	183	65000	20000
Sound	6	miss				4017153	3			60000
Picture	delay	hit	2	13878	182	4022153	181	14019	183	65000	20000
Sound	6	miss				4116869	3			60000
Picture	delay	hit	2	12053	182	4121869	181	12185	183	65000	20000
Picture	3	miss				4214928	2	5169	4	60000	5000
Picture	delay	hit	1	11475	3	4220097	2	11506	3	65000	20000
Sound	7	miss				4312300	3			60000
Picture	delay	incorrect	2	18483	181	4317300	180	18521	182	65000	20000
Picture	3	miss				4416518	179	5000	360	60000	5000
Picture	delay	hit	1	8873	182	4421518	181	9017	183	65000	20000
Picture	4	miss				4511232	178	5000	359	60000	5000
Picture	delay	hit	2	17651	182	4516232	181	17688	182	65000	20000
Sound	2	miss				4614617	2			60000
Picture	delay	hit	1	15596	181	4619617	180	15686	182	65000	20000
Sound	7	miss				4716000	3			60000
Picture	delay	hit	1	15304	182	4721000	181	15354	182	65000	20000
Picture	5	miss				4817227	2	5169	4	60000	5000
Picture	delay	miss				4822396	2	20000	181	65000	20000
Picture	5	miss				4923280	1	5168	5	60000	5000
Picture	delay	hit	1	14762	5	4928448	4	14842	5	65000	20000
Picture	3	miss				5023986	179	5000	360	60000	5000
Picture	delay	hit	1	15155	182	5028986	181	15187	183	65000	20000
Picture	3	miss				5125047	1	5169	3	60000	5000
Picture	delay	hit	1	8691	3	5130216	2	8838	3	65000	20000
Picture	1	miss				5219927	2	5169	4	60000	5000
Picture	delay	miss				5225096	2	20000	181	65000	20000
Picture	1	miss				5325803	179	5000	360	60000	5000
Picture	delay	hit	2	10124	182	5330803	181	10184	183	65000	20000
Picture	1	miss				5440370	2	5169	4	60000	5000
Picture	delay	hit	2	7366	3	5445539	2	7504	4	65000	20000
Sound	2	miss				5533739	2			60000
Picture	delay	hit	1	16296	183	5538739	182	16355	183	65000	20000
Sound	7	miss				5635791	2			60000
Picture	delay	hit	1	10934	182	5640791	181	11017	183	65000	20000
Picture	4	miss				5732682	1	5169	3	60000	5000
Picture	delay	hit	2	15527	3	5737851	2	15675	3	65000	20000
Picture	5	miss				5834222	179	5000	360	60000	5000
Picture	delay	hit	1	11243	182	5839222	181	11352	182	65000	20000
Sound	7	miss				5931271	2			60000
Picture	delay	miss				5936271	180	20022	181	65000	20000
Sound	0	miss				6036990	3			60000
Picture	delay	hit	2	13061	182	6041990	181	13185	183	65000	20000
Sound	2	miss				6135872	3			60000
Picture	delay	miss				6140872	181	20023	182	65000	20000
Sound	6	miss				6241425	3			60000
Picture	delay	miss				6246425	180	20022	181	65000	20000
Picture	5	miss				6347154	1	5169	3	60000	5000
Picture	delay	hit	1	13760	3	6352323	2	13840	4	65000	20000
Sound	6	miss				6446860	3			60000
Picture	delay	hit	2	11154	182	6451860	181	11185	182	65000	20000
Picture	3	miss				6543918	1	5169	3	60000	5000
Picture	delay	hit	1	7412	3	6549087	2	7504	4	65000	20000
Picture	1	miss				6637465	1	5169	2	60000	5000
Picture	delay	hit	2	19839	2	6642634	1	20010	2	65000	20000
Sound	0	miss				6743007	3			60000
Picture	delay	hit	2	12595	182	6748007	181	12685	183	65000	20000
Picture	1	miss				6841566	1	5169	3	60000	5000
Picture	delay	hit	2	13519	3	6846735	2	13673	4	65000	20000
Picture	5	miss				6941282	2	5169	4	60000	5000
Picture	delay	hit	1	8972	3	6946451	2	9005	3	65000	20000
Sound	6	miss				7036152	4			60000
Picture	delay	hit	2	11357	183	7041152	182	11519	183	65000	20000
Sound	7	miss				7133367	3			60000
Picture	delay	incorrect	2	13793	182	7138367	181	13853	182	65000	20000
Sound	7	miss				7232917	3			60000
Picture	delay	hit	1	17654	181	7237917	180	17688	181	65000	20000
Sound	6	miss				7336302	3			60000
Picture	delay	hit	2	12080	181	7341302	180	12184	182	65000	20000
Sound	2	miss				7434183	3			60000
Picture	delay	hit	1	9764	182	7439183	181	9851	182	65000	20000
Sound	6	miss				7529731	3			60000
Picture	delay	hit	2	16351	182	7534731	181	16520	183	65000	20000
Picture	1	miss				7631791	2	5170	3	60000	5000
Picture	delay	incorrect	1	14249	2	7636961	1	14340	3	65000	20000
Sound	2	miss				7731998	4			60000
Picture	delay	hit	1	8340	182	7736998	181	8516	183	65000	20000
Picture	4	miss				7826221	2	5168	5	60000	5000
Picture	delay	incorrect	1	9117	4	7831389	3	9173	4	65000	20000
Picture	3	miss				7921258	179	5000	360	60000	5000
Picture	delay	hit	1	7174	182	7926258	181	7350	182	65000	20000
Picture	5	miss				8014315	1	5168	4	60000	5000
Picture	delay	hit	1	9519	4	8019483	3	9672	5	65000	20000
Sound	0	miss				8109852	3			60000
Picture	delay	hit	2	11397	182	8114852	181	11518	183	65000	20000
Sound	0	miss				8207067	4			60000
Picture	delay	hit	2	10231	182	8212067	181	10351	182	65000	20000
Picture	3	miss				8303291	2	5169	4	60000	5000
Picture	delay	hit	1	7885	3	8308460	2	8005	3	65000	20000
Picture	4	miss				8397161	179	5000	360	60000	5000
Picture	delay	miss				8402161	181	20023	182	65000	20000
Picture	1	miss				8502891	1	5169	2	60000	5000
Picture	delay	hit	2	8625	2	8508060	1	8670	3	65000	20000
Picture	3	miss				8597604	2	5169	4	60000	5000
Picture	delay	hit	1	3878	3	8602773	2	4002	4	65000	20000
Sound	7	miss				8687472	3			60000
Picture	delay	hit	1	17671	182	8692472	181	17672	365	65000	20000
Sound	0	miss				8790857	3			60000
Picture	delay	hit	2	11054	181	8795857	180	11184	182	65000	20000
Picture	3	miss				8887915	1	5169	2	60000	5000
Picture	delay	hit	1	5155	2	8893084	1	5155	183	65000	20000
Picture	4	miss				8979126	2	5170	4	60000	5000
Picture	delay	hit	2	12152	3	8984296	2	12173	3	65000	20000
Sound	0	miss				9077165	3			60000
Picture	delay	miss				9082165	181	20023	183	65000	20000
Sound	2	miss				9182718	3			60000
Picture	delay	hit	1	9550	181	9187718	180	9684	181	65000	20000
Sound	7	miss				9278098	3			60000
Picture	delay	hit	1	16622	182	9283098	181	16688	182	65000	20000
Picture	5	miss				9380659	2	5169	4	60000	5000
Picture	delay	hit	1	6339	3	9385828	2	6504	3	65000	20000
Picture	4	miss				9472872	1	5169	2	60000	5000
Picture	delay	hit	2	9773	2	9478041	1	9838	3	65000	20000
Picture	3	miss				9568753	1	5169	2	60000	5000
Picture	delay	hit	1	6259	2	9573922	1	6336	3	65000	20000
Picture	1	miss				9661132	1	5169	2	60000	5000
Picture	delay	hit	2	10490	2	9666301	1	10491	184	65000	20000
Picture	5	miss				9757680	1	5169	2	60000	5000
Picture	delay	hit	1	7187	2	9762849	1	7337	2	65000	20000
Sound	2	miss				9850883	3			60000
Picture	delay	hit	1	9720	181	9855883	180	9850	182	65000	20000
Picture	4	miss				9946607	1	5168	4	60000	5000
Picture	delay	hit	2	15000	4	9951775	3	15175	5	65000	20000
Sound	6	miss				10047480	3			60000
Picture	delay	hit	2	13865	182	10052480	181	14020	182	65000	20000
Sound	2	miss				10176711	7			60000
Picture	delay	hit	1	11820	182	10181711	181	11852	182	65000	20000
Picture	4	miss				10274259	179	5000	360	60000	5000
Picture	delay	incorrect	1	7677	182	10279259	181	7850	182	65000	20000
Sound	0	miss				10367639	3			60000
Picture	delay	hit	2	10025	182	10372639	181	10184	183	65000	20000
Sound	0	miss				10463520	3			60000
Picture	delay	hit	2	10672	182	10468520	181	10673	361	65000	20000
Sound	0	miss				10559901	3			60000
Picture	delay	hit	2	11142	182	10564901	181	11185	182	65000	20000
Picture	4	miss				10656780	181	5000	364	60000	5000
Picture	delay	hit	2	9270	184	10661780	183	9353	184	65000	20000
Picture	1	miss				10752006	2	5169	4	60000	5000
Picture	delay	hit	2	7284	3	10757175	2	7338	3	65000	20000
Sound	0	miss				10845209	3			60000
Picture	delay	hit	2	10539	182	10850209	181	10684	183	65000	20000
Picture	5	miss				10941767	2	5169	4	60000	5000
Picture	delay	hit	1	9217	3	10946936	2	9338	4	65000	20000
Sound	6	miss				11036971	3			60000
Picture	delay	hit	2	10792	182	11041971	181	10851	183	65000	20000
Sound	7	miss				11133519	3			60000
Picture	delay	hit	1	17734	182	11138519	181	17855	182	65000	20000
Sound	6	miss				11237070	4			60000
Picture	delay	hit	2	14474	182	11242070	181	14520	182	65000	20000
Sound	7	miss				11337287	3			60000
Picture	delay	hit	1	19511	181	11342287	180	19688	182	65000	20000
Picture	1	miss				11442682	2	5169	4	60000	5000
Picture	delay	hit	2	8795	3	11447851	2	8838	4	65000	20000
Picture	5	miss				11537563	1	5169	2	60000	5000
Picture	delay	hit	1	7799	2	11542732	1	7837	3	65000	20000
Sound	7	miss				11631266	3			60000
Picture	delay	hit	1	14316	182	11636266	181	14353	182	65000	20000
Sound	2	miss				11731316	4			60000
Picture	delay	miss				11736316	180	20000	204	65000	20000
Sound	2	miss				11837033	4			60000
Picture	delay	miss				11842033	182	20023	185	65000	20000
Sound	7	miss				11942754	3			60000
Picture	delay	hit	1	17385	182	11947754	181	17521	182	65000	20000
Picture	4	miss				12046148	2	5169	4	60000	5000
Picture	delay	hit	2	12024	11	12051317	2	12173	4	65000	20000
Sound	0	miss				12144187	3			60000
Picture	delay	hit	2	12773	182	12149187	181	12852	183	65000	20000
Picture	4	miss				12242913	1	5169	2	60000	5000
Picture	delay	hit	2	10246	2	12248082	1	10338	3	65000	20000
Picture	5	miss				12339294	1	5169	2	60000	5000
Picture	delay	hit	1	6551	2	12344463	1	6670	2	65000	20000
Picture	5	miss				12432006	2	5170	3	60000	5000
Picture	delay	hit	1	6365	2	12437176	1	6503	2	65000	20000
Picture	1	miss				12524552	2	5170	3	60000	5000
Picture	delay	incorrect	1	11869	2	12529722	1	12005	3	65000	20000
Sound	7	miss				12622424	4			60000
Picture	delay	miss				12627424	181	20023	182	65000	20000
Picture	5	miss				12728152	3	5171	4	60000	5000
Picture	delay	hit	1	11249	2	12733323	1	11339	2	65000	20000
Sound	2	miss				12825358	3			60000
Picture	delay	hit	1	8904	182	12830358	181	9017	183	65000	20000
Picture	3	miss				12920249	2	5169	4	60000	5000
Picture	delay	hit	1	7809	3	12925418	2	7837	4	65000	20000
Picture	5	miss				13014129	1	5169	2	60000	5000
Picture	delay	hit	1	6937	2	13019298	1	7003	3	65000	20000
Sound	6	miss				13106998	3			60000
Picture	delay	hit	2	15407	182	13111998	181	15520	183	65000	20000
Picture	3	miss				13208392	1	5169	2	60000	5000
Picture	delay	hit	1	7330	2	13213561	1	7503	3	65000	20000
Sound	2	miss				13301595	3			60000
Picture	delay	hit	1	9706	181	13306595	180	9850	182	65000	20000
Picture	1	miss				13397319	1	5169	2	60000	5000
Picture	delay	hit	2	10340	2	13402488	1	10505	3	65000	20000
Sound	6	miss				13493356	4			60000
Picture	delay	hit	2	9643	182	13498356	181	9684	183	65000	20000
Sound	6	miss				13588735	3			60000
Picture	delay	hit	2	11511	184	13593735	183	11687	184	65000	20000
Sound	2	miss				13685952	3			60000
Picture	delay	hit	1	10181	182	13690952	181	10351	182	65000	20000
Picture	4	miss				13781843	2	5169	4	60000	5000
Picture	delay	hit	2	11210	3	13787012	2	11338	4	65000	20000
Picture	3	miss				13879224	2	5169	5	60000	5000
Picture	delay	hit	1	14920	4	13884393	3	15008	5	65000	20000
Picture	3	miss				13980275	1	5169	2	60000	5000
Picture	delay	hit	1	8158	2	13985444	1	8159	181	65000	20000
Picture	4	miss				14074311	178	5000	359	60000	5000
Picture	delay	miss				14079311	181	20023	182	65000	20000
Picture	1	miss				14180040	2	5170	3	60000	5000
Picture	delay	hit	2	12014	2	14185210	1	12172	3	65000	20000
Picture	3	miss				14278256	1	5169	2	60000	5000
Picture	delay	hit	1	7047	2	14283425	1	7170	3	65000	20000
Sound	0	miss				14371292	3			60000
Picture	delay	hit	2	11988	182	14376292	181	12018	183	65000	20000
Sound	6	miss				14469007	3			60000
Picture	delay	hit	2	10561	182	14474007	181	10684	183	65000	20000
Sound	7	miss				14565388	3			60000
Picture	delay	incorrect	2	15753	182	14570388	181	15854	182	65000	20000
Picture	3	miss				14666937	180	5000	362	60000	5000
Picture	delay	hit	1	8650	183	14671937	182	8685	183	65000	20000
Picture	1	miss				14761495	2	5170	3	60000	5000
Picture	delay	hit	2	7488	2	14766665	1	7490	183	65000	20000

## Sheet: CI_10
Scenario - Scenario 1
Logfile written - 09/14/2022 14:34:38
Subject	Trial	Event Type	Code	Time	TTime	Uncertainty	Duration	Uncertainty	ReqTime	ReqDur	Stim Type	Pair Index
CI_10	1	Response	2	42395	42293	1
CI_10	2	Response	2	133640	91243	1
CI_10	4	Response	2	262185	68091	1
CI_10	5	Response	2	383846	121552	1
CI_10	6	Sound	1000	464552	60689	4			60000		miss	0
CI_10	6	Picture	delay	469552	65689	180	9684	181	65000	20000	hit	7
CI_10	6	Response	2	479174	75311	1
CI_10	7	Response	1	527197	37789	1
CI_10	8	Picture	3	608134	60859	1	5169	2	60000	5000	miss	0
CI_10	8	Picture	delay	613303	66028	1	7337	2	65000	20000	hit	11
CI_10	8	Response	1	620525	73250	1
CI_10	9	Picture	4	701513	60858	2	5170	3	60000	5000	miss	0
CI_10	9	Picture	delay	706683	66028	1	20176	3	65000	20000	miss	0
CI_10	9	Response	1	735542	94887	1
CI_10	10	Picture	3	807389	60529	179	5000	360	60000	5000	miss	0
CI_10	10	Picture	delay	812389	65529	181	6183	182	65000	20000	hit	17
CI_10	10	Response	1	818545	71685	1
CI_10	11	Sound	7	899269	60682	3			60000		miss	0
CI_10	11	Picture	delay	904269	65682	180	17187	182	65000	20000	hit	20
CI_10	11	Response	1	921398	82811	1
CI_10	12	Sound	2	1002153	60682	3			60000		miss	0
CI_10	12	Picture	delay	1007153	65682	183	16353	186	65000	20000	hit	23
CI_10	12	Response	1	1023448	81977	1
CI_10	13	Picture	5	1104374	60853	9	5176	11	60000	5000	miss	0
CI_10	13	Picture	delay	1109550	66029	2	7337	4	65000	20000	hit	26
CI_10	13	Response	1	1116858	73337	1
CI_10	14	Sound	2	1197583	60681	3			60000		miss	0
CI_10	14	Picture	delay	1202583	65681	182	5515	185	65000	20000	incorrect	29
CI_10	14	Response	2	1207940	71038	1
CI_10	15	Picture	5	1288796	60682	178	5000	359	60000	5000	miss	0
CI_10	15	Picture	delay	1293796	65682	181	9517	183	65000	20000	hit	32
CI_10	15	Response	1	1303268	75154	1
CI_10	16	Sound	7	1384010	60682	2			60000		miss	0
CI_10	16	Picture	delay	1389010	65682	187	20000	379	65000	20000	miss	0
CI_10	16	Response	1	1413645	90317	1
CI_10	17	Picture	5	1490073	60872	2	5169	4	60000	5000	miss	0
CI_10	17	Picture	delay	1495242	66041	2	9838	4	65000	20000	hit	38
CI_10	17	Response	1	1505051	75850	1
CI_10	18	Picture	4	1585777	60681	179	5000	360	60000	5000	miss	0
CI_10	18	Picture	delay	1590777	65681	181	9849	187	65000	20000	hit	41
CI_10	18	Response	2	1600459	75363	1
CI_10	19	Picture	1	1680991	60532	179	5000	360	60000	5000	miss	0
CI_10	19	Picture	delay	1685991	65532	181	8836	364	65000	20000	hit	44
CI_10	19	Response	2	1694826	74367	1
CI_10	20	Sound	7	1775539	60682	2			60000		miss	0
CI_10	20	Picture	delay	1780539	65682	180	12683	184	65000	20000	incorrect	47
CI_10	20	Response	2	1793196	78339	1
CI_10	21	Sound	0	1873921	60682	2			60000		miss	0
CI_10	21	Picture	delay	1878921	65682	181	13519	183	65000	20000	hit	50
CI_10	21	Response	2	1892367	79128	1
CI_10	22	Picture	3	1973314	60859	1	5169	3	60000	5000	miss	0
CI_10	22	Picture	delay	1978483	66028	2	9167	11	65000	20000	hit	53
CI_10	22	Response	1	1987612	75157	1
CI_10	23	Sound	0	2068351	60682	3			60000		miss	0
CI_10	23	Picture	delay	2073351	65682	181	7683	183	65000	20000	hit	56
CI_10	23	Response	2	2080940	73271	1
CI_10	24	Picture	5	2161908	60859	1	5169	3	60000	5000	miss	0
CI_10	24	Picture	delay	2167077	66028	2	7003	4	65000	20000	hit	59
CI_10	24	Response	1	2174027	72978	1
CI_10	25	Picture	1	2254777	60682	179	5000	360	60000	5000	miss	0
CI_10	25	Picture	delay	2259777	65682	181	8350	183	65000	20000	hit	62
CI_10	25	Response	2	2267995	73900	1
CI_10	26	Picture	4	2349001	60859	1	5169	3	60000	5000	miss	0
CI_10	26	Picture	delay	2354170	66028	2	15341	4	65000	20000	hit	65
CI_10	26	Response	2	2369485	81343	1
CI_10	27	Picture	5	2450385	60859	1	5169	2	60000	5000	miss	0
CI_10	27	Picture	delay	2455554	66028	1	5818	21	65000	20000	hit	68
CI_10	27	Response	1	2461371	71845	1
CI_10	28	Picture	3	2542264	60860	1	5168	4	60000	5000	miss	0
CI_10	28	Picture	delay	2547432	66028	3	7499	11	65000	20000	hit	71
CI_10	28	Response	1	2554860	73456	1
CI_10	29	Picture	5	2635810	60859	2	5165	11	60000	5000	miss	0
CI_10	29	Picture	delay	2640975	66024	9	20000	192	65000	20000	miss	0
CI_10	29	Response	1	2662272	87321	1
CI_10	30	Picture	1	2741686	60529	179	5000	360	60000	5000	miss	0
CI_10	30	Picture	delay	2746686	65529	181	7346	190	65000	20000	hit	77
CI_10	30	Response	2	2753920	72763	1
CI_10	31	Picture	3	2834909	60858	2	5170	3	60000	5000	miss	0
CI_10	31	Picture	delay	2840079	66028	1	8504	3	65000	20000	hit	80
CI_10	31	Response	1	2848450	74399	1
CI_10	32	Picture	1	2929456	60858	2	5170	3	60000	5000	miss	0
CI_10	32	Picture	delay	2934626	66028	1	5002	3	65000	20000	hit	83
CI_10	32	Response	2	2939532	70934	1
CI_10	33	Sound	7	3020325	60682	3			60000		miss	0
CI_10	33	Picture	delay	3025325	65682	181	8850	183	65000	20000	incorrect	86
CI_10	33	Response	2	3034063	74420	1
CI_10	34	Sound	0	3114872	60682	3			60000		miss	0
CI_10	34	Picture	delay	3119872	65682	181	16187	183	65000	20000	hit	89
CI_10	34	Response	2	3136030	81840	1
CI_10	35	Sound	2	3216756	60682	2			60000		miss	0
CI_10	35	Picture	delay	3221756	65682	181	16021	182	65000	20000	incorrect	92
CI_10	35	Response	2	3237601	81527	1
CI_10	36	Sound	6	3318307	60682	2			60000		miss	0
CI_10	36	Picture	delay	3323307	65682	180	8183	181	65000	20000	hit	95
CI_10	36	Response	2	3331328	73703	1
CI_10	37	Picture	4	3412363	60858	2	5169	4	60000	5000	miss	0
CI_10	37	Picture	delay	3417532	66027	2	6170	4	65000	20000	hit	98
CI_10	37	Response	2	3423615	72110	1
CI_10	38	Sound	0	3504399	60682	3			60000		miss	0
CI_10	38	Picture	delay	3509399	65682	181	14186	183	65000	20000	hit	101
CI_10	38	Response	2	3523506	79789	1
CI_10	39	Sound	2	3604282	60682	2			60000		miss	0
CI_10	39	Picture	delay	3609282	65682	181	15687	182	65000	20000	incorrect	104
CI_10	39	Response	2	3624917	81317	1
CI_10	40	Sound	2	3705665	60681	2			60000		miss	0
CI_10	40	Picture	delay	3710665	65681	182	15354	184	65000	20000	incorrect	107
CI_10	40	Response	2	3725848	80864	1
CI_10	41	Sound	0	3806549	60683	3			60000		miss	0
CI_10	41	Picture	delay	3811549	65683	181	4348	183	65000	20000	hit	110
CI_10	41	Response	2	3815814	69948	1
CI_10	42	Sound	7	3896594	60682	2			60000		miss	0
CI_10	42	Picture	delay	3901594	65682	181	19022	183	65000	20000	hit	113
CI_10	42	Response	1	3920505	84593	1
CI_10	43	Picture	1	4001490	60859	1	5169	2	60000	5000	miss	0
CI_10	43	Picture	delay	4006659	66028	1	5002	3	65000	20000	hit	116
CI_10	43	Response	2	4011592	70961	1
CI_10	44	Sound	6	4092358	60682	2			60000		miss	0
CI_10	44	Picture	delay	4097358	65682	181	10514	191	65000	20000	hit	119
CI_10	44	Response	2	4107719	76043	1
CI_10	45	Sound	6	4188573	60682	3			60000		miss	0
CI_10	45	Picture	delay	4193573	65682	181	12018	183	65000	20000	hit	122
CI_10	45	Response	2	4205528	77637	1
CI_10	46	Sound	6	4286288	60682	3			60000		miss	0
CI_10	46	Picture	delay	4291288	65682	181	8517	182	65000	20000	hit	125
CI_10	46	Response	2	4299738	74132	1
CI_10	47	Sound	6	4380501	60682	4			60000		miss	0
CI_10	47	Picture	delay	4385501	65682	181	12186	182	65000	20000	hit	128
CI_10	47	Response	2	4397626	77807	1
CI_10	48	Picture	4	4478383	60682	179	5000	360	60000	5000	miss	0
CI_10	48	Picture	delay	4483383	65682	181	6016	182	65000	20000	hit	131
CI_10	48	Response	2	4489272	71571	2
CI_10	49	Picture	4	4570272	60858	2	5170	3	60000	5000	miss	0
CI_10	49	Picture	delay	4575442	66028	1	14673	3	65000	20000	hit	134
CI_10	49	Response	2	4589963	80549	1
CI_10	50	Sound	6	4670812	60682	2			60000		miss	0
CI_10	50	Picture	delay	4675812	65682	181	6016	183	65000	20000	hit	137
CI_10	50	Response	2	4681687	71557	1
CI_10	51	Sound	0	4762524	60683	7			60000		miss	0
CI_10	51	Picture	delay	4767524	65683	181	11185	183	65000	20000	hit	140
CI_10	51	Response	2	4778536	76695	1
CI_10	52	Picture	1	4859072	60527	179	5000	360	60000	5000	miss	0
CI_10	52	Picture	delay	4864072	65527	181	10018	182	65000	20000	hit	143
CI_10	52	Response	2	4874024	75479	1
CI_10	53	Picture	3	4954963	60858	3	5170	4	60000	5000	miss	0
CI_10	53	Picture	delay	4960133	66028	1	9671	3	65000	20000	hit	146
CI_10	53	Response	1	4969753	75648	1
CI_10	54	Sound	2	5050501	60682	3			60000		miss	0
CI_10	54	Picture	delay	5055501	65682	181	16521	182	65000	20000	incorrect	149
CI_10	54	Response	2	5071886	82067	1
CI_10	55	Sound	7	5152719	60682	2			60000		miss	0
CI_10	55	Picture	delay	5157719	65682	180	12185	181	65000	20000	hit	152
CI_10	55	Response	1	5169775	77738	1
CI_10	56	Response	2	5186738	16834	4
CI_10	57	Sound	7	5267275	60533	2			60000		miss	0
CI_10	57	Picture	delay	5272275	65533	181	8835	365	65000	20000	incorrect	156
CI_10	57	Response	2	5281109	74367	1
CI_10	58	Sound	0	5361822	60682	3			60000		miss	0
CI_10	58	Picture	delay	5366822	65682	181	9684	183	65000	20000	hit	159
CI_10	58	Response	2	5376439	75299	1
CI_10	59	Picture	5	5457380	60859	1	5169	3	60000	5000	miss	0
CI_10	59	Picture	delay	5462549	66028	2	12659	184	65000	20000	hit	162
CI_10	59	Response	1	5475208	78687	1
CI_10	60	Sound	7	5555919	60682	2			60000		miss	0
CI_10	60	Picture	delay	5560919	65682	181	20000	371	65000	20000	miss	0
CI_10	60	Response	1	5582382	87145	1
CI_10	61	Sound	0	5661638	60529	3			60000		miss	0
CI_10	61	Picture	delay	5666638	65529	181	5515	183	65000	20000	hit	168
CI_10	61	Response	2	5672107	70998	1
CI_10	62	Sound	6	5752850	60682	3			60000		miss	0
CI_10	62	Picture	delay	5757850	65682	181	8517	182	65000	20000	hit	171
CI_10	62	Response	2	5766314	74146	1
CI_10	63	Picture	5	5847063	60681	179	5000	360	60000	5000	miss	0
CI_10	63	Picture	delay	5852063	65681	181	4515	183	65000	20000	hit	174
CI_10	63	Response	1	5856519	70137	1
CI_10	64	Picture	3	5937275	60683	178	5000	359	60000	5000	miss	0
CI_10	64	Picture	delay	5942275	65683	181	9684	182	65000	20000	hit	177
CI_10	64	Response	1	5951847	75255	1
CI_10	65	Picture	4	6032655	60682	179	5000	360	60000	5000	miss	0
CI_10	65	Picture	delay	6037655	65682	181	6850	182	65000	20000	hit	180
CI_10	65	Response	2	6044453	72480	1
CI_10	66	Picture	5	6125378	60858	2	5170	3	60000	5000	miss	0
CI_10	66	Picture	delay	6130548	66028	1	14340	3	65000	20000	incorrect	183
CI_10	66	Response	2	6144742	80222	2
CI_10	67	Sound	2	6225585	60682	3			60000		miss	0
CI_10	67	Picture	delay	6230585	65682	181	11518	183	65000	20000	incorrect	186
CI_10	67	Response	2	6241993	77090	1
CI_10	68	Sound	2	6322800	60682	3			60000		miss	0
CI_10	68	Picture	delay	6327800	65682	181	15187	182	65000	20000	incorrect	189
CI_10	68	Response	2	6342843	80725	1
CI_10	69	Picture	1	6423860	60859	2	5169	4	60000	5000	miss	0
CI_10	69	Picture	delay	6429029	66028	2	6170	4	65000	20000	hit	192
CI_10	69	Response	2	6435130	72129	1
CI_10	70	Sound	7	6515896	60682	2			60000		miss	0
CI_10	70	Picture	delay	6520896	65682	180	20022	182	65000	20000	miss	0
CI_10	70	Response	2	6545346	90132	1
CI_10	71	Picture	3	6621281	60362	179	5000	360	60000	5000	miss	0
CI_10	71	Picture	delay	6626281	65362	181	9518	182	65000	20000	incorrect	198
CI_10	71	Response	2	6635711	74792	1
CI_10	72	Picture	5	6716495	60681	179	5000	360	60000	5000	miss	0
CI_10	72	Picture	delay	6721495	65681	181	20023	182	65000	20000	miss	0
CI_10	72	Response	1	6746887	91073	1
CI_10	73	Picture	4	6822225	60707	1	5169	2	60000	5000	miss	0
CI_10	73	Picture	delay	6827394	65876	1	7835	4	65000	20000	hit	204
CI_10	73	Response	2	6835171	73653	1
CI_10	74	Picture	1	6916104	60858	2	5170	3	60000	5000	miss	0
CI_10	74	Picture	delay	6921274	66028	1	8838	2	65000	20000	hit	207
CI_10	74	Response	2	6929940	74694	1
CI_10	75	Sound	0	7010468	60528	3			60000		miss	0
CI_10	75	Picture	delay	7015487	65547	2	11339	4	65000	20000	hit	210
CI_10	75	Response	2	7026711	76771	1
CI_10	76	Picture	5	7107700	60859	1	5169	3	60000	5000	miss	0
CI_10	76	Picture	delay	7112869	66028	2	20177	3	65000	20000	miss	0
CI_10	77	Sound	6	7213742	60696	3			60000		miss	0
CI_10	77	Picture	delay	7218742	65696	181	9351	182	65000	20000	hit	215
CI_10	77	Response	2	7227929	74883	1
CI_10	78	Picture	1	7308633	60704	1	5169	3	60000	5000	miss	0
CI_10	78	Picture	delay	7313802	65873	2	4336	3	65000	20000	hit	218
CI_10	78	Response	2	7318054	70125	1
CI_10	79	Picture	4	7399011	60858	2	5169	4	60000	5000	miss	0
CI_10	79	Picture	delay	7404180	66027	2	6837	4	65000	20000	hit	221
CI_10	79	Response	2	7410900	72747	1
CI_10	80	Sound	6	7491714	60682	3			60000		miss	0
CI_10	80	Picture	delay	7496714	65682	181	14019	183	65000	20000	hit	224
CI_10	80	Response	2	7510631	79599	1
CI_10	81	Sound	6	7591430	60682	3			60000		miss	0
CI_10	81	Picture	delay	7596430	65682	181	5015	183	65000	20000	hit	227
CI_10	81	Response	2	7601320	70572	1
CI_10	82	Sound	0	7682142	60682	2			60000		miss	0
CI_10	82	Picture	delay	7687142	65682	181	7683	182	65000	20000	hit	230
CI_10	82	Response	2	7694727	73267	1
CI_10	83	Picture	4	7775521	60681	179	5000	360	60000	5000	miss	0
CI_10	83	Picture	delay	7780521	65681	181	6683	182	65000	20000	hit	233
CI_10	83	Response	2	7787171	72331	1
CI_10	84	Sound	2	7867901	60682	2			60000		miss	0
CI_10	84	Picture	delay	7872901	65682	181	5015	182	65000	20000	incorrect	236
CI_10	84	Response	2	7877857	70638	1
CI_10	85	Sound	6	7958613	60682	3			60000		miss	0
CI_10	85	Picture	delay	7963613	65682	180	6015	181	65000	20000	hit	239
CI_10	85	Response	2	7969502	71571	1
CI_10	86	Picture	1	8050501	60858	2	5170	3	60000	5000	miss	0
CI_10	86	Picture	delay	8055671	66028	1	15674	3	65000	20000	hit	242
CI_10	86	Response	2	8071314	81671	1
CI_10	87	Picture	3	8152219	60859	1	5169	2	60000	5000	miss	0
CI_10	87	Picture	delay	8157388	66028	1	16174	4	65000	20000	incorrect	245
CI_10	87	Response	2	8173526	82166	1
CI_10	88	Sound	7	8254259	60682	2			60000		miss	0
CI_10	88	Picture	delay	8259259	65682	181	8017	182	65000	20000	incorrect	248
CI_10	88	Response	2	8267172	73595	1
CI_10	89	Sound	7	8347973	60682	3			60000		miss	0
CI_10	89	Picture	delay	8352973	65682	180	6849	181	65000	20000	incorrect	251
CI_10	89	Response	2	8359698	72407	1
CI_10	90	Sound	0	8440518	60681	3			60000		miss	0
CI_10	90	Picture	delay	8445518	65681	181	12186	182	65000	20000	hit	254
CI_10	90	Response	2	8457669	77832	1
CI_10	91	Picture	3	8538400	60681	179	5000	364	60000	5000	miss	0
CI_10	91	Picture	delay	8543400	65681	185	9684	187	65000	20000	hit	257
CI_10	91	Response	1	8552995	75276	1
CI_10	92	Sound	2	8633781	60682	3			60000		miss	0
CI_10	92	Picture	delay	8638781	65682	181	12185	183	65000	20000	incorrect	260
CI_10	92	Response	2	8650804	77705	1
CI_10	93	Sound	2	8731663	60682	3			60000		miss	0
CI_10	93	Picture	delay	8736663	65682	181	6111	421	65000	20000	incorrect	263
CI_10	93	Response	2	8742772	71791	1
CI_10	94	Picture	3	8823718	60858	3	5170	5	60000	5000	miss	0
CI_10	94	Picture	delay	8828888	66028	2	6003	3	65000	20000	hit	266
CI_10	94	Response	1	8834819	71959	1
CI_10	95	Picture	4	8915764	60858	2	5170	3	60000	5000	miss	0
CI_10	95	Picture	delay	8920934	66028	1	9671	3	65000	20000	hit	269
CI_10	95	Response	2	8930546	75640	1
CI_10	96	Sound	0	9011302	60682	3			60000		miss	0
CI_10	96	Picture	delay	9016302	65682	181	11518	182	65000	20000	hit	272
CI_10	96	Response	2	9027715	77095	1
CI_10	97	Picture	1	9108693	60858	2	5170	3	60000	5000	miss	0
CI_10	97	Picture	delay	9113863	66028	1	10171	3	65000	20000	hit	275
CI_10	97	Response	2	9124004	76169	1
CI_10	98	Picture	3	9204731	60682	178	5000	359	60000	5000	miss	0
CI_10	98	Picture	delay	9209731	65682	181	7683	183	65000	20000	hit	278
CI_10	98	Response	1	9217248	73199	3
CI_10	99	Sound	6	9297944	60694	3			60000		miss	0
CI_10	99	Picture	delay	9302944	65694	181	10351	183	65000	20000	hit	281
CI_10	99	Response	2	9313218	75968	1
CI_10	100	Picture	1	9394169	60859	1	5169	2	60000	5000	miss	0
CI_10	100	Picture	delay	9399338	66028	1	7337	2	65000	20000	hit	284
CI_10	100	Response	2	9406545	73235	1
CI_10	101	Picture	4	9487548	60858	2	5169	4	60000	5000	miss	0
CI_10	101	Picture	delay	9492717	66027	2	11673	4	65000	20000	hit	287
CI_10	101	Response	2	9504275	77585	1
CI_10	102	Sound	7	9585087	60682	2			60000		miss	0
CI_10	102	Picture	delay	9590087	65682	181	13681	190	65000	20000	incorrect	290
CI_10	102	Response	2	9603604	79199	1
CI_10	103	Picture	5	9684480	60859	1	5169	2	60000	5000	miss	0
CI_10	103	Picture	delay	9689649	66028	1	4502	3	65000	20000	hit	293
CI_10	103	Response	1	9694130	70509	1
CI_10	104	Sound	2	9774848	60682	3			60000		miss	0
CI_10	104	Picture	delay	9779848	65682	181	9350	183	65000	20000	incorrect	296
CI_10	104	Response	2	9789137	74971	1
CI_10	105	Response	2	9832119	42921	1
CI_10	106	Sound	7	9912916	60688	3			60000		miss	0
CI_10	106	Picture	delay	9917916	65688	181	6349	183	65000	20000	incorrect	300
CI_10	106	Response	2	9924245	72017	1
CI_10	107	Picture	1	10004962	60682	179	5000	360	60000	5000	miss	0
CI_10	107	Picture	delay	10009962	65682	181	5348	183	65000	20000	hit	303
CI_10	107	Response	2	10015172	70892	1
CI_10	108	Picture	3	10096007	60682	178	5000	359	60000	5000	miss	0
CI_10	108	Picture	delay	10101007	65682	181	14687	182	65000	20000	incorrect	306
CI_10	108	Response	2	10115621	80296	1
CI_10	109	Picture	3	10196390	60681	179	5000	361	60000	5000	miss	0
CI_10	109	Picture	delay	10201390	65681	182	4348	184	65000	20000	hit	309
CI_10	109	Response	1	10205666	69957	1
CI_10	110	Sound	6	10286435	60682	2			60000		miss	0
CI_10	110	Picture	delay	10291435	65682	181	6349	183	65000	20000	hit	312
CI_10	110	Response	2	10297714	71961	1
CI_10	111	Sound	0	10378481	60682	3			60000		miss	0
CI_10	111	Picture	delay	10383481	65682	180	4999	364	65000	20000	hit	315
CI_10	111	Response	2	10388479	70680	1
CI_10	112	Sound	2	10469192	60681	2			60000		miss	0
CI_10	112	Picture	delay	10474192	65681	181	4182	182	65000	20000	incorrect	318
CI_10	112	Response	2	10478283	69772	1
CI_10	113	Picture	5	10559070	60681	179	5000	360	60000	5000	miss	0
CI_10	113	Picture	delay	10564070	65681	181	8684	184	65000	20000	hit	321
CI_10	113	Response	1	10572731	74342	1
CI_10	114	Picture	4	10653627	60858	2	5170	3	60000	5000	miss	0
CI_10	114	Picture	delay	10658797	66028	1	6002	3	65000	20000	hit	324
CI_10	114	Response	2	10664779	72010	1
CI_10	115	Picture	5	10745496	60682	178	5000	359	60000	5000	miss	0
CI_10	115	Picture	delay	10750496	65682	181	5349	182	65000	20000	hit	327
CI_10	115	Response	1	10755784	70970	1
CI_10	116	Sound	2	10836542	60682	3			60000		miss	0
CI_10	116	Picture	delay	10841542	65682	180	5348	181	65000	20000	incorrect	330
CI_10	116	Response	2	10846869	71009	1
CI_10	117	Picture	1	10927764	60859	1	5169	2	60000	5000	miss	0
CI_10	117	Picture	delay	10932933	66028	1	5002	3	65000	20000	hit	333
CI_10	117	Response	2	10937875	70970	1
CI_10	118	Sound	7	11018632	60682	3			60000		miss	0
CI_10	118	Picture	delay	11023632	65682	183	4348	185	65000	20000	incorrect	336
CI_10	118	Response	2	11027920	69970	1
CI_10	119	Picture	3	11108853	60858	2	5170	3	60000	5000	miss	0
CI_10	119	Picture	delay	11114023	66028	1	12005	3	65000	20000	incorrect	339
CI_10	119	Response	2	11125889	77894	1
CI_10	120	Picture	5	11206725	60682	179	5000	360	60000	5000	miss	0
CI_10	120	Picture	delay	11211725	65682	181	8017	183	65000	20000	hit	342
CI_10	120	Response	1	11219616	73573	1
CI_10	121	Sound	7	11300439	60682	3			60000		miss	0
CI_10	121	Picture	delay	11305439	65682	180	17521	181	65000	20000	hit	345
CI_10	121	Response	1	11322868	83111	1
CI_10	122	Sound	0	11403656	60681	3			60000		miss	0
CI_10	122	Picture	delay	11408656	65681	181	9518	182	65000	20000	hit	348
CI_10	122	Response	2	11418039	75064	1
CI_10	123	Picture	4	11499047	60858	2	5169	4	60000	5000	miss	0
CI_10	123	Picture	delay	11504216	66027	2	4988	185	65000	20000	hit	351
CI_10	123	Response	2	11509203	71014	1
CI_10	124	Picture	3	11590092	60858	2	5170	3	60000	5000	miss	0
CI_10	124	Picture	delay	11595262	66028	1	5169	2	65000	20000	hit	354
CI_10	124	Response	1	11600290	71056	1
CI_10	125	Picture	4	11681304	60859	2	5170	3	60000	5000	miss	0
CI_10	125	Picture	delay	11686474	66029	1	6836	3	65000	20000	hit	357
CI_10	125	Response	2	11693136	72691	1
CI_10	126	Picture	1	11773840	60682	179	5000	360	60000	5000	miss	0
CI_10	126	Picture	delay	11778840	65682	181	4662	369	65000	20000	hit	360
CI_10	126	Response	2	11783501	70343	1
CI_10	127	Sound	6	11864218	60681	3			60000		miss	0
CI_10	127	Picture	delay	11869218	65681	181	13186	183	65000	20000	hit	363
CI_10	127	Response	2	11882270	78733	1
CI_10	128	Picture	1	11963278	60859	1	5169	3	60000	5000	miss	0
CI_10	128	Picture	delay	11968447	66028	2	11006	3	65000	20000	hit	366
CI_10	128	Response	2	11979363	76944	1
CI_10	129	Sound	0	12060148	60681	3			60000		miss	0
CI_10	129	Picture	delay	12065148	65681	182	7017	184	65000	20000	hit	369
CI_10	129	Response	2	12072045	72578	2
CI_10	130	Sound	2	12152862	60687	3			60000		miss	0
CI_10	130	Picture	delay	12157862	65687	181	6848	184	65000	20000	incorrect	372
CI_10	130	Response	2	12164571	72396	1
CI_10	131	Sound	0	12245408	60683	2			60000		miss	0
CI_10	131	Picture	delay	12250408	65683	181	6182	183	65000	20000	hit	375
CI_10	131	Response	2	12256540	71815	1
CI_10	132	Sound	7	12337287	60682	3			60000		miss	0
CI_10	132	Picture	delay	12342287	65682	181	5849	182	65000	20000	incorrect	378
CI_10	132	Response	2	12348104	71499	1
CI_10	133	Sound	6	12428832	60682	3			60000		miss	0
CI_10	133	Picture	delay	12433832	65682	181	9017	183	65000	20000	hit	381
CI_10	133	Response	2	12442713	74563	1
CI_10	134	Sound	0	12523546	60682	4			60000		miss	0
CI_10	134	Picture	delay	12528546	65682	181	3514	183	65000	20000	hit	384
CI_10	134	Response	2	12531957	69093	1
CI_10	135	Sound	7	12612757	60683	3			60000		miss	0
CI_10	135	Picture	delay	12617757	65683	181	6015	183	65000	20000	incorrect	387
CI_10	135	Response	2	12623604	71530	1
CI_10	136	Sound	7	12704136	60532	3			60000		miss	0
CI_10	136	Picture	delay	12709136	65532	180	12852	181	65000	20000	incorrect	390
CI_10	136	Response	2	12721893	78289	1
CI_10	137	Picture	1	12802684	60681	179	5000	360	60000	5000	miss	0
CI_10	137	Picture	delay	12807684	65681	181	8851	182	65000	20000	hit	393
CI_10	137	Response	2	12816420	74417	1
CI_10	138	Picture	4	12897408	60858	2	5169	4	60000	5000	miss	0
CI_10	138	Picture	delay	12902577	66027	2	5503	4	65000	20000	hit	396
CI_10	138	Response	2	12907905	71355	1
CI_10	139	Sound	2	12988610	60682	3			60000		miss	0
CI_10	139	Picture	delay	12993610	65682	181	3348	182	65000	20000	incorrect	399
CI_10	139	Response	2	12996911	68983	1
CI_10	140	Picture	5	13077831	60858	2	5169	4	60000	5000	miss	0
CI_10	140	Picture	delay	13083000	66027	2	10672	5	65000	20000	hit	402
CI_10	140	Response	1	13093520	76547	1
CI_10	141	Sound	0	13174368	60681	2			60000		miss	0
CI_10	141	Picture	delay	13179368	65681	182	13687	184	65000	20000	hit	405
CI_10	141	Response	2	13193009	79322	1
CI_10	142	Picture	5	13273928	60858	2	5170	3	60000	5000	miss	0
CI_10	142	Picture	delay	13279098	66028	1	16175	2	65000	20000	hit	408
CI_10	142	Response	1	13295141	82071	1
CI_10	143	Picture	4	13375969	60682	179	5000	360	60000	5000	miss	0
CI_10	143	Picture	delay	13380969	65682	181	9017	183	65000	20000	hit	411
CI_10	143	Response	2	13389828	74541	1
CI_10	144	Picture	3	13470860	60859	1	5169	3	60000	5000	miss	0
CI_10	144	Picture	delay	13476029	66028	2	11339	3	65000	20000	incorrect	414
CI_10	144	Response	2	13487238	77237	1
CI_10	145	Sound	2	13568065	60682	3			60000		miss	0
CI_10	145	Picture	delay	13573065	65682	180	8683	182	65000	20000	incorrect	417
CI_10	145	Response	2	13581605	74222	1
CI_10	146	Picture	1	13662621	60858	2	5170	3	60000	5000	miss	0
CI_10	146	Picture	delay	13667791	66028	1	8337	3	65000	20000	hit	420
CI_10	146	Response	2	13675973	74210	1
CI_10	147	Sound	6	13756825	60682	3			60000		miss	0
CI_10	147	Picture	delay	13761825	65682	181	3848	182	65000	20000	hit	423
CI_10	147	Response	2	13765537	69394	1
CI_10	148	Sound	6	13846369	60682	2			60000		miss	0
CI_10	148	Picture	delay	13851369	65682	181	847	182	65000	20000	hit	426
CI_10	148	Response	2	13852062	66375	1
CI_10	149	Sound	6	13932913	60683	3			60000		miss	0
CI_10	149	Picture	delay	13937913	65683	180	10017	181	65000	20000	hit	429
CI_10	149	Response	2	13947789	75559	1
CI_10	150	Picture	5	14028803	60858	2	5169	4	60000	5000	miss	0
CI_10	150	Picture	delay	14033972	66027	2	6837	4	65000	20000	hit	432
CI_10	150	Response	1	14040636	72691	1
CI_10	151	Sound	2	14121173	60535	6			60000		miss	0
CI_10	151	Picture	delay	14126173	65535	180	5347	183	65000	20000	hit	435
CI_10	151	Response	1	14131486	70848	1
CI_10	152	Picture	4	14212394	60859	2	5169	4	60000	5000	miss	0
CI_10	152	Picture	delay	14217563	66028	2	8172	3	65000	20000	hit	438
CI_10	152	Response	2	14225610	74075	1
CI_10	153	Picture	3	14306608	60859	2	5169	4	60000	5000	miss	0
CI_10	153	Picture	delay	14311777	66028	2	8338	4	65000	20000	incorrect	441
CI_10	153	Response	2	14320058	74309	1
CI_10	154	Response	2	14362318	42203	1
Event Type	Code	Type	Response	RT	RT Uncertainty	Time	Uncertainty	Duration	Uncertainty	ReqTime	ReqDur
Sound	1000	miss				464552	4			60000
Picture	delay	hit	2	9622	181	469552	180	9684	181	65000	20000
Picture	3	miss				608134	1	5169	2	60000	5000
Picture	delay	hit	1	7222	2	613303	1	7337	2	65000	20000
Picture	4	miss				701513	2	5170	3	60000	5000
Picture	delay	miss				706683	1	20176	3	65000	20000
Picture	3	miss				807389	179	5000	360	60000	5000
Picture	delay	hit	1	6156	182	812389	181	6183	182	65000	20000
Sound	7	miss				899269	3			60000
Picture	delay	hit	1	17129	181	904269	180	17187	182	65000	20000
Sound	2	miss				1002153	3			60000
Picture	delay	hit	1	16295	184	1007153	183	16353	186	65000	20000
Picture	5	miss				1104374	9	5176	11	60000	5000
Picture	delay	hit	1	7308	3	1109550	2	7337	4	65000	20000
Sound	2	miss				1197583	3			60000
Picture	delay	incorrect	2	5357	183	1202583	182	5515	185	65000	20000
Picture	5	miss				1288796	178	5000	359	60000	5000
Picture	delay	hit	1	9472	182	1293796	181	9517	183	65000	20000
Sound	7	miss				1384010	2			60000
Picture	delay	miss				1389010	187	20000	379	65000	20000
Picture	5	miss				1490073	2	5169	4	60000	5000
Picture	delay	hit	1	9809	3	1495242	2	9838	4	65000	20000
Picture	4	miss				1585777	179	5000	360	60000	5000
Picture	delay	hit	2	9682	182	1590777	181	9849	187	65000	20000
Picture	1	miss				1680991	179	5000	360	60000	5000
Picture	delay	hit	2	8835	182	1685991	181	8836	364	65000	20000
Sound	7	miss				1775539	2			60000
Picture	delay	incorrect	2	12657	181	1780539	180	12683	184	65000	20000
Sound	0	miss				1873921	2			60000
Picture	delay	hit	2	13446	182	1878921	181	13519	183	65000	20000
Picture	3	miss				1973314	1	5169	3	60000	5000
Picture	delay	hit	1	9129	3	1978483	2	9167	11	65000	20000
Sound	0	miss				2068351	3			60000
Picture	delay	hit	2	7589	182	2073351	181	7683	183	65000	20000
Picture	5	miss				2161908	1	5169	3	60000	5000
Picture	delay	hit	1	6950	3	2167077	2	7003	4	65000	20000
Picture	1	miss				2254777	179	5000	360	60000	5000
Picture	delay	hit	2	8218	182	2259777	181	8350	183	65000	20000
Picture	4	miss				2349001	1	5169	3	60000	5000
Picture	delay	hit	2	15315	3	2354170	2	15341	4	65000	20000
Picture	5	miss				2450385	1	5169	2	60000	5000
Picture	delay	hit	1	5817	2	2455554	1	5818	21	65000	20000
Picture	3	miss				2542264	1	5168	4	60000	5000
Picture	delay	hit	1	7428	4	2547432	3	7499	11	65000	20000
Picture	5	miss				2635810	2	5165	11	60000	5000
Picture	delay	miss				2640975	9	20000	192	65000	20000
Picture	1	miss				2741686	179	5000	360	60000	5000
Picture	delay	hit	2	7234	182	2746686	181	7346	190	65000	20000
Picture	3	miss				2834909	2	5170	3	60000	5000
Picture	delay	hit	1	8371	2	2840079	1	8504	3	65000	20000
Picture	1	miss				2929456	2	5170	3	60000	5000
Picture	delay	hit	2	4906	2	2934626	1	5002	3	65000	20000
Sound	7	miss				3020325	3			60000
Picture	delay	incorrect	2	8738	182	3025325	181	8850	183	65000	20000
Sound	0	miss				3114872	3			60000
Picture	delay	hit	2	16158	182	3119872	181	16187	183	65000	20000
Sound	2	miss				3216756	2			60000
Picture	delay	incorrect	2	15845	182	3221756	181	16021	182	65000	20000
Sound	6	miss				3318307	2			60000
Picture	delay	hit	2	8021	181	3323307	180	8183	181	65000	20000
Picture	4	miss				3412363	2	5169	4	60000	5000
Picture	delay	hit	2	6083	3	3417532	2	6170	4	65000	20000
Sound	0	miss				3504399	3			60000
Picture	delay	hit	2	14107	182	3509399	181	14186	183	65000	20000
Sound	2	miss				3604282	2			60000
Picture	delay	incorrect	2	15635	182	3609282	181	15687	182	65000	20000
Sound	2	miss				3705665	2			60000
Picture	delay	incorrect	2	15183	183	3710665	182	15354	184	65000	20000
Sound	0	miss				3806549	3			60000
Picture	delay	hit	2	4265	182	3811549	181	4348	183	65000	20000
Sound	7	miss				3896594	2			60000
Picture	delay	hit	1	18911	182	3901594	181	19022	183	65000	20000
Picture	1	miss				4001490	1	5169	2	60000	5000
Picture	delay	hit	2	4933	2	4006659	1	5002	3	65000	20000
Sound	6	miss				4092358	2			60000
Picture	delay	hit	2	10361	182	4097358	181	10514	191	65000	20000
Sound	6	miss				4188573	3			60000
Picture	delay	hit	2	11955	182	4193573	181	12018	183	65000	20000
Sound	6	miss				4286288	3			60000
Picture	delay	hit	2	8450	182	4291288	181	8517	182	65000	20000
Sound	6	miss				4380501	4			60000
Picture	delay	hit	2	12125	182	4385501	181	12186	182	65000	20000
Picture	4	miss				4478383	179	5000	360	60000	5000
Picture	delay	hit	2	5889	183	4483383	181	6016	182	65000	20000
Picture	4	miss				4570272	2	5170	3	60000	5000
Picture	delay	hit	2	14521	2	4575442	1	14673	3	65000	20000
Sound	6	miss				4670812	2			60000
Picture	delay	hit	2	5875	182	4675812	181	6016	183	65000	20000
Sound	0	miss				4762524	7			60000
Picture	delay	hit	2	11012	182	4767524	181	11185	183	65000	20000
Picture	1	miss				4859072	179	5000	360	60000	5000
Picture	delay	hit	2	9952	182	4864072	181	10018	182	65000	20000
Picture	3	miss				4954963	3	5170	4	60000	5000
Picture	delay	hit	1	9620	2	4960133	1	9671	3	65000	20000
Sound	2	miss				5050501	3			60000
Picture	delay	incorrect	2	16385	182	5055501	181	16521	182	65000	20000
Sound	7	miss				5152719	2			60000
Picture	delay	hit	1	12056	181	5157719	180	12185	181	65000	20000
Sound	7	miss				5267275	2			60000
Picture	delay	incorrect	2	8834	182	5272275	181	8835	365	65000	20000
Sound	0	miss				5361822	3			60000
Picture	delay	hit	2	9617	182	5366822	181	9684	183	65000	20000
Picture	5	miss				5457380	1	5169	3	60000	5000
Picture	delay	hit	1	12659	3	5462549	2	12659	184	65000	20000
Sound	7	miss				5555919	2			60000
Picture	delay	miss				5560919	181	20000	371	65000	20000
Sound	0	miss				5661638	3			60000
Picture	delay	hit	2	5469	182	5666638	181	5515	183	65000	20000
Sound	6	miss				5752850	3			60000
Picture	delay	hit	2	8464	182	5757850	181	8517	182	65000	20000
Picture	5	miss				5847063	179	5000	360	60000	5000
Picture	delay	hit	1	4456	182	5852063	181	4515	183	65000	20000
Picture	3	miss				5937275	178	5000	359	60000	5000
Picture	delay	hit	1	9572	182	5942275	181	9684	182	65000	20000
Picture	4	miss				6032655	179	5000	360	60000	5000
Picture	delay	hit	2	6798	182	6037655	181	6850	182	65000	20000
Picture	5	miss				6125378	2	5170	3	60000	5000
Picture	delay	incorrect	2	14194	3	6130548	1	14340	3	65000	20000
Sound	2	miss				6225585	3			60000
Picture	delay	incorrect	2	11408	182	6230585	181	11518	183	65000	20000
Sound	2	miss				6322800	3			60000
Picture	delay	incorrect	2	15043	182	6327800	181	15187	182	65000	20000
Picture	1	miss				6423860	2	5169	4	60000	5000
Picture	delay	hit	2	6101	3	6429029	2	6170	4	65000	20000
Sound	7	miss				6515896	2			60000
Picture	delay	miss				6520896	180	20022	182	65000	20000
Picture	3	miss				6621281	179	5000	360	60000	5000
Picture	delay	incorrect	2	9430	182	6626281	181	9518	182	65000	20000
Picture	5	miss				6716495	179	5000	360	60000	5000
Picture	delay	miss				6721495	181	20023	182	65000	20000
Picture	4	miss				6822225	1	5169	2	60000	5000
Picture	delay	hit	2	7777	2	6827394	1	7835	4	65000	20000
Picture	1	miss				6916104	2	5170	3	60000	5000
Picture	delay	hit	2	8666	2	6921274	1	8838	2	65000	20000
Sound	0	miss				7010468	3			60000
Picture	delay	hit	2	11224	3	7015487	2	11339	4	65000	20000
Picture	5	miss				7107700	1	5169	3	60000	5000
Picture	delay	miss				7112869	2	20177	3	65000	20000
Sound	6	miss				7213742	3			60000
Picture	delay	hit	2	9187	182	7218742	181	9351	182	65000	20000
Picture	1	miss				7308633	1	5169	3	60000	5000
Picture	delay	hit	2	4252	3	7313802	2	4336	3	65000	20000
Picture	4	miss				7399011	2	5169	4	60000	5000
Picture	delay	hit	2	6720	3	7404180	2	6837	4	65000	20000
Sound	6	miss				7491714	3			60000
Picture	delay	hit	2	13917	182	7496714	181	14019	183	65000	20000
Sound	6	miss				7591430	3			60000
Picture	delay	hit	2	4890	182	7596430	181	5015	183	65000	20000
Sound	0	miss				7682142	2			60000
Picture	delay	hit	2	7585	182	7687142	181	7683	182	65000	20000
Picture	4	miss				7775521	179	5000	360	60000	5000
Picture	delay	hit	2	6650	182	7780521	181	6683	182	65000	20000
Sound	2	miss				7867901	2			60000
Picture	delay	incorrect	2	4956	182	7872901	181	5015	182	65000	20000
Sound	6	miss				7958613	3			60000
Picture	delay	hit	2	5889	181	7963613	180	6015	181	65000	20000
Picture	1	miss				8050501	2	5170	3	60000	5000
Picture	delay	hit	2	15643	2	8055671	1	15674	3	65000	20000
Picture	3	miss				8152219	1	5169	2	60000	5000
Picture	delay	incorrect	2	16138	2	8157388	1	16174	4	65000	20000
Sound	7	miss				8254259	2			60000
Picture	delay	incorrect	2	7913	182	8259259	181	8017	182	65000	20000
Sound	7	miss				8347973	3			60000
Picture	delay	incorrect	2	6725	181	8352973	180	6849	181	65000	20000
Sound	0	miss				8440518	3			60000
Picture	delay	hit	2	12151	182	8445518	181	12186	182	65000	20000
Picture	3	miss				8538400	179	5000	364	60000	5000
Picture	delay	hit	1	9595	186	8543400	185	9684	187	65000	20000
Sound	2	miss				8633781	3			60000
Picture	delay	incorrect	2	12023	182	8638781	181	12185	183	65000	20000
Sound	2	miss				8731663	3			60000
Picture	delay	incorrect	2	6109	182	8736663	181	6111	421	65000	20000
Picture	3	miss				8823718	3	5170	5	60000	5000
Picture	delay	hit	1	5931	3	8828888	2	6003	3	65000	20000
Picture	4	miss				8915764	2	5170	3	60000	5000
Picture	delay	hit	2	9612	2	8920934	1	9671	3	65000	20000
Sound	0	miss				9011302	3			60000
Picture	delay	hit	2	11413	182	9016302	181	11518	182	65000	20000
Picture	1	miss				9108693	2	5170	3	60000	5000
Picture	delay	hit	2	10141	2	9113863	1	10171	3	65000	20000
Picture	3	miss				9204731	178	5000	359	60000	5000
Picture	delay	hit	1	7517	184	9209731	181	7683	183	65000	20000
Sound	6	miss				9297944	3			60000
Picture	delay	hit	2	10274	182	9302944	181	10351	183	65000	20000
Picture	1	miss				9394169	1	5169	2	60000	5000
Picture	delay	hit	2	7207	2	9399338	1	7337	2	65000	20000
Picture	4	miss				9487548	2	5169	4	60000	5000
Picture	delay	hit	2	11558	3	9492717	2	11673	4	65000	20000
Sound	7	miss				9585087	2			60000
Picture	delay	incorrect	2	13517	182	9590087	181	13681	190	65000	20000
Picture	5	miss				9684480	1	5169	2	60000	5000
Picture	delay	hit	1	4481	2	9689649	1	4502	3	65000	20000
Sound	2	miss				9774848	3			60000
Picture	delay	incorrect	2	9289	182	9779848	181	9350	183	65000	20000
Sound	7	miss				9912916	3			60000
Picture	delay	incorrect	2	6329	182	9917916	181	6349	183	65000	20000
Picture	1	miss				10004962	179	5000	360	60000	5000
Picture	delay	hit	2	5210	182	10009962	181	5348	183	65000	20000
Picture	3	miss				10096007	178	5000	359	60000	5000
Picture	delay	incorrect	2	14614	182	10101007	181	14687	182	65000	20000
Picture	3	miss				10196390	179	5000	361	60000	5000
Picture	delay	hit	1	4276	183	10201390	182	4348	184	65000	20000
Sound	6	miss				10286435	2			60000
Picture	delay	hit	2	6279	182	10291435	181	6349	183	65000	20000
Sound	0	miss				10378481	3			60000
Picture	delay	hit	2	4998	181	10383481	180	4999	364	65000	20000
Sound	2	miss				10469192	2			60000
Picture	delay	incorrect	2	4091	182	10474192	181	4182	182	65000	20000
Picture	5	miss				10559070	179	5000	360	60000	5000
Picture	delay	hit	1	8661	182	10564070	181	8684	184	65000	20000
Picture	4	miss				10653627	2	5170	3	60000	5000
Picture	delay	hit	2	5982	2	10658797	1	6002	3	65000	20000
Picture	5	miss				10745496	178	5000	359	60000	5000
Picture	delay	hit	1	5288	182	10750496	181	5349	182	65000	20000
Sound	2	miss				10836542	3			60000
Picture	delay	incorrect	2	5327	181	10841542	180	5348	181	65000	20000
Picture	1	miss				10927764	1	5169	2	60000	5000
Picture	delay	hit	2	4942	2	10932933	1	5002	3	65000	20000
Sound	7	miss				11018632	3			60000
Picture	delay	incorrect	2	4288	184	11023632	183	4348	185	65000	20000
Picture	3	miss				11108853	2	5170	3	60000	5000
Picture	delay	incorrect	2	11866	2	11114023	1	12005	3	65000	20000
Picture	5	miss				11206725	179	5000	360	60000	5000
Picture	delay	hit	1	7891	182	11211725	181	8017	183	65000	20000
Sound	7	miss				11300439	3			60000
Picture	delay	hit	1	17429	181	11305439	180	17521	181	65000	20000
Sound	0	miss				11403656	3			60000
Picture	delay	hit	2	9383	182	11408656	181	9518	182	65000	20000
Picture	4	miss				11499047	2	5169	4	60000	5000
Picture	delay	hit	2	4987	3	11504216	2	4988	185	65000	20000
Picture	3	miss				11590092	2	5170	3	60000	5000
Picture	delay	hit	1	5028	2	11595262	1	5169	2	65000	20000
Picture	4	miss				11681304	2	5170	3	60000	5000
Picture	delay	hit	2	6662	2	11686474	1	6836	3	65000	20000
Picture	1	miss				11773840	179	5000	360	60000	5000
Picture	delay	hit	2	4661	182	11778840	181	4662	369	65000	20000
Sound	6	miss				11864218	3			60000
Picture	delay	hit	2	13052	182	11869218	181	13186	183	65000	20000
Picture	1	miss				11963278	1	5169	3	60000	5000
Picture	delay	hit	2	10916	3	11968447	2	11006	3	65000	20000
Sound	0	miss				12060148	3			60000
Picture	delay	hit	2	6897	184	12065148	182	7017	184	65000	20000
Sound	2	miss				12152862	3			60000
Picture	delay	incorrect	2	6709	182	12157862	181	6848	184	65000	20000
Sound	0	miss				12245408	2			60000
Picture	delay	hit	2	6132	182	12250408	181	6182	183	65000	20000
Sound	7	miss				12337287	3			60000
Picture	delay	incorrect	2	5817	182	12342287	181	5849	182	65000	20000
Sound	6	miss				12428832	3			60000
Picture	delay	hit	2	8881	182	12433832	181	9017	183	65000	20000
Sound	0	miss				12523546	4			60000
Picture	delay	hit	2	3411	182	12528546	181	3514	183	65000	20000
Sound	7	miss				12612757	3			60000
Picture	delay	incorrect	2	5847	182	12617757	181	6015	183	65000	20000
Sound	7	miss				12704136	3			60000
Picture	delay	incorrect	2	12757	181	12709136	180	12852	181	65000	20000
Picture	1	miss				12802684	179	5000	360	60000	5000
Picture	delay	hit	2	8736	182	12807684	181	8851	182	65000	20000
Picture	4	miss				12897408	2	5169	4	60000	5000
Picture	delay	hit	2	5328	3	12902577	2	5503	4	65000	20000
Sound	2	miss				12988610	3			60000
Picture	delay	incorrect	2	3301	182	12993610	181	3348	182	65000	20000
Picture	5	miss				13077831	2	5169	4	60000	5000
Picture	delay	hit	1	10520	3	13083000	2	10672	5	65000	20000
Sound	0	miss				13174368	2			60000
Picture	delay	hit	2	13641	183	13179368	182	13687	184	65000	20000
Picture	5	miss				13273928	2	5170	3	60000	5000
Picture	delay	hit	1	16043	2	13279098	1	16175	2	65000	20000
Picture	4	miss				13375969	179	5000	360	60000	5000
Picture	delay	hit	2	8859	182	13380969	181	9017	183	65000	20000
Picture	3	miss				13470860	1	5169	3	60000	5000
Picture	delay	incorrect	2	11209	3	13476029	2	11339	3	65000	20000
Sound	2	miss				13568065	3			60000
Picture	delay	incorrect	2	8540	181	13573065	180	8683	182	65000	20000
Picture	1	miss				13662621	2	5170	3	60000	5000
Picture	delay	hit	2	8182	2	13667791	1	8337	3	65000	20000
Sound	6	miss				13756825	3			60000
Picture	delay	hit	2	3712	182	13761825	181	3848	182	65000	20000
Sound	6	miss				13846369	2			60000
Picture	delay	hit	2	693	182	13851369	181	847	182	65000	20000
Sound	6	miss				13932913	3			60000
Picture	delay	hit	2	9876	181	13937913	180	10017	181	65000	20000
Picture	5	miss				14028803	2	5169	4	60000	5000
Picture	delay	hit	1	6664	3	14033972	2	6837	4	65000	20000
Sound	2	miss				14121173	6			60000
Picture	delay	hit	1	5313	181	14126173	180	5347	183	65000	20000
Picture	4	miss				14212394	2	5169	4	60000	5000
Picture	delay	hit	2	8047	3	14217563	2	8172	3	65000	20000
Picture	3	miss				14306608	2	5169	4	60000	5000
Picture	delay	incorrect	2	8281	3	14311777	2	8338	4	65000	20000

## Sheet: CI_11
Scenario - Scenario 1
Logfile written - 10/03/2022 12:40:21
Subject	Trial	Event Type	Code	Time	TTime	Uncertainty	Duration	Uncertainty	ReqTime	ReqDur	Stim Type	Pair Index
CI_11	1	Response	2	34892	34728	1
CI_11	2	Response	2	51221	16326	1
CI_11	4	Response	2	244198	132479	1
CI_11	5	Response	2	280536	36250	1
CI_11	6	Sound	1000	361334	60682	3			60000		miss	0
CI_11	6	Picture	delay	366334	65682	181	20023	182	65000	20000	miss	0
CI_11	6A	Response	2	387149	626	1
CI_11	7	Response	2	629914	233219	1
CI_11	7	Response	1	686499	289804	1
CI_11	8	Picture	4	767203	60682	179	5000	360	60000	5000	miss	0
CI_11	8	Picture	delay	772203	65682	181	513	183	65000	20000	hit	12
CI_11	8	Response	2	772624	66103	1
CI_11	9	Sound	0	853413	60682	3			60000		hit	14
CI_11	9	Response	2	854745	62014	1
CI_11	10	Picture	3	935451	60679	181	5000	365	60000	5000	miss	0
CI_11	10	Picture	delay	940451	65679	184	6519	185	65000	20000	hit	17
CI_11	10	Response	1	946871	72099	1
CI_11	11	Picture	1	1027843	60858	2	5170	3	60000	5000	miss	0
CI_11	11	Picture	delay	1033013	66028	1	3331	8	65000	20000	hit	20
CI_11	11	Response	2	1036199	69214	1
CI_11	12	Sound	7	1117044	60681	3			60000		miss	0
CI_11	12	Picture	delay	1122044	65681	181	10685	182	65000	20000	hit	23
CI_11	12	Response	1	1132564	76201	1
CI_11	13	Picture	5	1213092	60528	179	5000	360	60000	5000	miss	0
CI_11	13	Picture	delay	1218092	65528	181	6849	183	65000	20000	hit	26
CI_11	13	Response	1	1224771	72207	1
CI_11	14	Sound	7	1305305	60534	2			60000		miss	0
CI_11	14	Picture	delay	1310305	65534	181	7183	183	65000	20000	hit	29
CI_11	14	Response	1	1317377	72606	1
CI_11	15	Picture	1	1398361	60858	2	5170	4	60000	5000	miss	0
CI_11	15	Picture	delay	1403531	66028	2	6836	4	65000	20000	hit	32
CI_11	15	Response	2	1410228	72725	1
CI_11	16	Sound	2	1491064	60682	2			60000		miss	0
CI_11	16	Picture	delay	1496064	65682	181	11018	183	65000	20000	hit	35
CI_11	16	Response	1	1506913	76531	1
CI_11	17	Sound	2	1587612	60682	2			60000		miss	0
CI_11	17	Picture	delay	1592612	65682	181	12019	182	65000	20000	incorrect	38
CI_11	17	Response	2	1604562	77632	1
CI_11	18	Sound	2	1685328	60683	2			60000		miss	0
CI_11	18	Picture	delay	1690328	65683	180	3847	182	65000	20000	hit	41
CI_11	18	Response	1	1694126	69481	1
CI_11	19	Picture	5	1774872	60682	178	5000	359	60000	5000	miss	0
CI_11	19	Picture	delay	1779872	65682	181	5015	183	65000	20000	hit	44
CI_11	19	Response	1	1784733	70543	1
CI_11	20	Picture	3	1865761	60859	1	5169	3	60000	5000	miss	0
CI_11	20	Picture	delay	1870930	66028	2	3335	3	65000	20000	hit	47
CI_11	20	Response	1	1874217	69315	1
CI_11	21	Picture	5	1955138	60858	2	5170	3	60000	5000	miss	0
CI_11	21	Picture	delay	1960308	66028	1	11159	182	65000	20000	hit	50
CI_11	21	Response	1	1971466	77186	1
CI_11	22	Sound	2	2052177	60682	3			60000		miss	0
CI_11	22	Picture	delay	2057177	65682	181	16521	182	65000	20000	incorrect	53
CI_11	22	Response	2	2073598	82103	1
CI_11	23	Sound	6	2154394	60682	3			60000		miss	0
CI_11	23	Picture	delay	2159394	65682	181	8851	182	65000	20000	hit	56
CI_11	23	Response	2	2168207	74495	1
CI_11	24	Picture	3	2248941	60681	179	5000	360	60000	5000	miss	0
CI_11	24	Picture	delay	2253941	65681	181	5683	182	65000	20000	hit	59
CI_11	24	Response	1	2259531	71271	1
CI_11	25	Picture	3	2340320	60682	179	5000	360	60000	5000	miss	0
CI_11	25	Picture	delay	2345320	65682	181	12352	183	65000	20000	hit	62
CI_11	25	Response	1	2357501	77863	1
CI_11	26	Sound	6	2438203	60684	3			60000		miss	0
CI_11	26	Picture	delay	2443203	65684	180	5014	182	65000	20000	hit	65
CI_11	26	Response	2	2448186	70667	1
CI_11	27	Sound	7	2528914	60682	3			60000		miss	0
CI_11	27	Picture	delay	2533914	65682	181	9518	182	65000	20000	hit	68
CI_11	27	Response	1	2543353	75121	1
CI_11	28	Sound	6	2624128	60681	3			60000		miss	0
CI_11	28	Picture	delay	2629128	65681	183	10184	186	65000	20000	hit	71
CI_11	28	Response	2	2639162	75715	1
CI_11	29	Picture	1	2720009	60682	179	5000	360	60000	5000	miss	0
CI_11	29	Picture	delay	2725009	65682	181	5349	184	65000	20000	incorrect	74
CI_11	29	Response	1	2730328	71001	1
CI_11	30	Sound	2	2811055	60682	2			60000		miss	0
CI_11	30	Picture	delay	2816055	65682	181	8850	183	65000	20000	hit	77
CI_11	30	Response	1	2824775	74402	1
CI_11	31	Picture	1	2905778	60858	2	5170	3	60000	5000	miss	0
CI_11	31	Picture	delay	2910948	66028	1	7170	3	65000	20000	hit	80
CI_11	31	Response	2	2918022	73102	1
CI_11	32	Picture	4	2998992	60859	6	5169	8	60000	5000	miss	0
CI_11	32	Picture	delay	3004161	66028	2	6503	4	65000	20000	hit	83
CI_11	32	Response	2	3010629	72496	1
CI_11	33	Picture	4	3091538	60859	1	5169	3	60000	5000	miss	0
CI_11	33	Picture	delay	3096707	66028	2	5503	3	65000	20000	hit	86
CI_11	33	Response	2	3102116	71437	1
CI_11	34	Sound	0	3182907	60682	2			60000		miss	0
CI_11	34	Picture	delay	3187907	65682	180	12018	181	65000	20000	hit	89
CI_11	34	Response	2	3199764	77539	1
CI_11	35	Sound	0	3280622	60682	3			60000		miss	0
CI_11	35	Picture	delay	3285622	65682	181	9684	182	65000	20000	hit	92
CI_11	35	Response	2	3295172	75232	1
CI_11	36	Sound	0	3376003	60682	4			60000		miss	0
CI_11	36	Picture	delay	3381003	65682	180	13852	182	65000	20000	hit	95
CI_11	36	Response	2	3394823	79502	1
CI_11	37	Picture	5	3475552	60682	178	5000	359	60000	5000	miss	0
CI_11	37	Picture	delay	3480552	65682	181	6849	183	65000	20000	hit	98
CI_11	37	Response	1	3487269	72399	1
CI_11	38	Sound	7	3568098	60682	4			60000		miss	0
CI_11	38	Picture	delay	3573098	65682	181	7683	183	65000	20000	hit	101
CI_11	38	Response	1	3580675	73259	1
CI_11	39	Sound	6	3661478	60682	2			60000		miss	0
CI_11	39	Picture	delay	3666478	65682	181	9184	182	65000	20000	hit	104
CI_11	39	Response	2	3675523	74727	1
CI_11	40	Sound	7	3756358	60681	3			60000		miss	0
CI_11	40	Picture	delay	3761358	65681	181	8851	182	65000	20000	hit	107
CI_11	40	Response	1	3770050	74373	1
CI_11	41	Picture	3	3851082	60859	2	5169	4	60000	5000	miss	0
CI_11	41	Picture	delay	3856251	66028	2	8505	3	65000	20000	hit	110
CI_11	41	Response	1	3864658	74435	1
CI_11	42	Picture	5	3945452	60682	180	5000	362	60000	5000	miss	0
CI_11	42	Picture	delay	3950452	65682	182	6683	184	65000	20000	hit	113
CI_11	42	Response	1	3957025	72255	1
CI_11	43	Sound	0	4037832	60682	3			60000		miss	0
CI_11	43	Picture	delay	4042832	65682	180	9183	182	65000	20000	hit	116
CI_11	43	Response	2	4051958	74808	1
CI_11	44	Picture	3	4132889	60859	1	5169	3	60000	5000	miss	0
CI_11	44	Picture	delay	4138058	66028	2	6170	3	65000	20000	hit	119
CI_11	44	Response	1	4144079	72049	1
CI_11	45	Sound	6	4224925	60682	2			60000		miss	0
CI_11	45	Picture	delay	4229925	65682	180	10184	181	65000	20000	hit	122
CI_11	45	Response	2	4239967	75724	1
CI_11	46	Sound	2	4320805	60681	2			60000		miss	0
CI_11	46	Picture	delay	4325805	65681	181	8684	183	65000	20000	hit	125
CI_11	46	Response	1	4334416	74292	1
CI_11	47	Picture	5	4415363	60859	1	5169	2	60000	5000	miss	0
CI_11	47	Picture	delay	4420532	66028	1	5336	2	65000	20000	hit	128
CI_11	47	Response	1	4425741	71237	1
CI_11	48	Picture	4	4506741	60858	2	5170	3	60000	5000	miss	0
CI_11	48	Picture	delay	4511911	66028	1	11505	3	65000	20000	hit	131
CI_11	48	Response	2	4523391	77508	1
CI_11	49	Picture	1	4604113	60682	178	5000	359	60000	5000	miss	0
CI_11	49	Picture	delay	4609113	65682	181	6516	182	65000	20000	hit	134
CI_11	49	Response	2	4615517	72086	1
CI_11	50	Picture	4	4696502	60858	2	5169	4	60000	5000	miss	0
CI_11	50	Picture	delay	4701671	66027	2	7671	4	65000	20000	hit	137
CI_11	50	Response	2	4709244	73600	1
CI_11	51	Sound	6	4790039	60682	3			60000		miss	0
CI_11	51	Picture	delay	4795039	65682	181	9684	182	65000	20000	hit	140
CI_11	51	Response	2	4804651	75294	1
CI_11	52	Sound	0	4885420	60682	2			60000		miss	0
CI_11	52	Picture	delay	4890420	65682	180	7848	183	65000	20000	hit	143
CI_11	52	Response	2	4898220	73482	1
CI_11	53	Sound	7	4978966	60683	3			60000		miss	0
CI_11	53	Picture	delay	4983966	65683	181	20023	182	65000	20000	miss	0
CI_11	53	Response	1	5004432	86149	1
CI_11	54	Picture	4	5084695	60706	2	5170	3	60000	5000	miss	0
CI_11	54	Picture	delay	5089865	65876	1	5669	3	65000	20000	hit	149
CI_11	54	Response	2	5095359	71370	1
CI_11	55	Picture	1	5176241	60859	1	5169	3	60000	5000	miss	0
CI_11	55	Picture	delay	5181410	66028	2	4154	185	65000	20000	hit	152
CI_11	55	Response	2	5185563	70181	1
CI_11	56	Response	2	5195487	9923	1
CI_11	57	Picture	3	5276457	60858	2	5169	4	60000	5000	miss	0
CI_11	57	Picture	delay	5281626	66027	2	6671	3	65000	20000	hit	156
CI_11	57	Response	1	5288176	72577	1
CI_11	58	Picture	1	5369170	60859	2	5169	4	60000	5000	miss	0
CI_11	58	Picture	delay	5374339	66028	2	4002	4	65000	20000	hit	159
CI_11	58	Response	2	5378220	69909	1
CI_11	59	Sound	0	5459078	60722	3			60000		miss	0
CI_11	59	Picture	delay	5464217	65861	2	14341	3	65000	20000	hit	162
CI_11	59	Response	2	5478510	80154	1
CI_11	60	Picture	4	5559431	60858	2	5169	4	60000	5000	miss	0
CI_11	60	Picture	delay	5564600	66027	2	5170	3	65000	20000	hit	165
CI_11	60	Response	2	5569596	71023	1
CI_11	61	Sound	2	5650300	60682	2			60000		miss	0
CI_11	61	Picture	delay	5655300	65682	180	8845	188	65000	20000	hit	168
CI_11	61	Response	1	5664124	74506	1
CI_11	62	Picture	4	5745024	60859	1	5169	2	60000	5000	miss	0
CI_11	62	Picture	delay	5750193	66028	1	4669	2	65000	20000	hit	171
CI_11	62	Response	2	5754731	70566	1
CI_11	63	Picture	3	5835735	60858	2	5170	3	60000	5000	miss	0
CI_11	63	Picture	delay	5840905	66028	1	5836	2	65000	20000	hit	174
CI_11	63	Response	1	5846696	71819	1
CI_11	64	Sound	6	5927437	60682	3			60000		miss	0
CI_11	64	Picture	delay	5932437	65682	181	9351	182	65000	20000	hit	177
CI_11	64	Response	2	5941622	74867	1
CI_11	65	Sound	7	6022151	60528	3			60000		miss	0
CI_11	65	Picture	delay	6027151	65528	181	12686	182	65000	20000	hit	180
CI_11	65	Response	1	6039752	78129	1
CI_11	66	Picture	4	6120533	60681	179	5000	360	60000	5000	miss	0
CI_11	66	Picture	delay	6125533	65681	181	6666	366	65000	20000	hit	183
CI_11	66	Response	2	6132198	72346	1
CI_11	67	Picture	5	6213090	60859	2	5168	4	60000	5000	miss	0
CI_11	67	Picture	delay	6218258	66027	2	6003	4	65000	20000	hit	186
CI_11	67	Response	1	6224165	71934	1
CI_11	68	Sound	7	6304958	60682	2			60000		miss	0
CI_11	68	Picture	delay	6309958	65682	181	7850	183	65000	20000	hit	189
CI_11	68	Response	1	6317732	73456	1
CI_11	69	Sound	0	6398505	60682	3			60000		miss	0
CI_11	69	Picture	delay	6403505	65682	181	8183	183	65000	20000	hit	192
CI_11	69	Response	2	6411621	73798	1
CI_11	70	Picture	1	6492562	60859	1	5169	3	60000	5000	miss	0
CI_11	70	Picture	delay	6497731	66028	2	4169	3	65000	20000	hit	195
CI_11	70	Response	2	6501825	70122	1
CI_11	71	Sound	2	6582596	60682	3			60000		miss	0
CI_11	71	Picture	delay	6587596	65682	181	17021	183	65000	20000	incorrect	198
CI_11	71	Response	2	6604517	82603	1
CI_11	72	Picture	1	6685491	60859	1	5169	2	60000	5000	miss	0
CI_11	72	Picture	delay	6690660	66028	1	3822	183	65000	20000	hit	201
CI_11	72	Response	2	6694481	69849	1
CI_11	73	Picture	4	6775369	60859	1	5169	2	60000	5000	miss	0
CI_11	73	Picture	delay	6780538	66028	1	7170	3	65000	20000	hit	204
CI_11	73	Response	2	6787568	73058	1
CI_11	74	Sound	0	6868405	60682	2			60000		miss	0
CI_11	74	Picture	delay	6873405	65682	181	9017	182	65000	20000	hit	207
CI_11	74	Response	2	6882336	74613	1
CI_11	75	Picture	4	6963295	60858	2	5170	3	60000	5000	miss	0
CI_11	75	Picture	delay	6968465	66028	1	4835	3	65000	20000	hit	210
CI_11	75	Response	2	6973262	70825	1
CI_11	76	Picture	1	7054174	60859	1	5169	3	60000	5000	miss	0
CI_11	76	Picture	delay	7059343	66028	2	4336	3	65000	20000	hit	213
CI_11	76	Response	2	7063628	70313	1
CI_11	77	Sound	2	7144375	60683	3			60000		miss	0
CI_11	77	Picture	delay	7149375	65683	181	6349	183	65000	20000	hit	216
CI_11	77	Response	1	7155594	71902	1
CI_11	78	Sound	7	7236421	60682	2			60000		miss	0
CI_11	78	Picture	delay	7241421	65682	181	17521	183	65000	20000	hit	219
CI_11	78	Response	1	7258846	83107	1
CI_11	79	Picture	1	7339816	60859	1	5169	2	60000	5000	miss	0
CI_11	79	Picture	delay	7344985	66028	1	4335	3	65000	20000	hit	222
CI_11	79	Response	2	7349212	70255	1
CI_11	80	Sound	0	7430017	60682	3			60000		miss	0
CI_11	80	Picture	delay	7435017	65682	181	7516	183	65000	20000	hit	225
CI_11	80	Response	2	7442459	73124	1
CI_11	81	Picture	3	7523407	60858	2	5169	4	60000	5000	miss	0
CI_11	81	Picture	delay	7528576	66027	2	8171	3	65000	20000	incorrect	228
CI_11	81	Response	2	7536585	74036	1
CI_11	82	Sound	6	7617444	60682	3			60000		miss	0
CI_11	82	Picture	delay	7622444	65682	180	8850	181	65000	20000	hit	231
CI_11	82	Response	2	7631193	74431	1
CI_11	83	Sound	6	7711991	60682	3			60000		miss	0
CI_11	83	Picture	delay	7716991	65682	180	8850	181	65000	20000	hit	234
CI_11	83	Response	2	7725720	74411	1
CI_11	84	Sound	2	7806538	60682	2			60000		miss	0
CI_11	84	Picture	delay	7811538	65682	180	8016	182	65000	20000	hit	237
CI_11	84	Response	1	7819528	73672	1
CI_11	85	Picture	5	7900427	60858	2	5170	3	60000	5000	miss	0
CI_11	85	Picture	delay	7905597	66028	1	7337	2	65000	20000	hit	240
CI_11	85	Response	1	7912854	73285	1
CI_11	86	Picture	3	7993807	60858	2	5170	3	60000	5000	miss	0
CI_11	86	Picture	delay	7998977	66028	1	5502	3	65000	20000	hit	243
CI_11	86	Response	1	8004421	71472	1
CI_11	87	Sound	7	8085176	60682	2			60000		miss	0
CI_11	87	Picture	delay	8090176	65682	181	8350	183	65000	20000	hit	246
CI_11	87	Response	1	8098468	73974	1
CI_11	88	Picture	5	8179398	60857	4	5171	5	60000	5000	miss	0
CI_11	88	Picture	delay	8184569	66028	1	6835	4	65000	20000	hit	249
CI_11	88	Response	1	8191234	72693	1
CI_11	89	Sound	0	8271935	60683	3			60000		miss	0
CI_11	89	Picture	delay	8276935	65683	181	8668	198	65000	20000	hit	252
CI_11	89	Response	2	8285602	74350	1
CI_11	90	Picture	1	8366492	60858	3	5169	5	60000	5000	miss	0
CI_11	90	Picture	delay	8371661	66027	2	11173	3	65000	20000	hit	255
CI_11	90	Response	2	8382772	77138	1
CI_11	91	Sound	6	8463531	60682	3			60000		miss	0
CI_11	91	Picture	delay	8468531	65682	180	8850	181	65000	20000	hit	258
CI_11	91	Response	2	8477298	74449	1
CI_11	92	Sound	2	8558077	60681	2			60000		miss	0
CI_11	92	Picture	delay	8563077	65681	181	9184	183	65000	20000	incorrect	261
CI_11	92	Response	2	8572146	74750	1
CI_11	93	Picture	5	8653135	60859	1	5169	2	60000	5000	miss	0
CI_11	93	Picture	delay	8658304	66028	1	7170	3	65000	20000	hit	264
CI_11	93	Response	1	8665392	73116	1
CI_11	94	Sound	7	8746171	60682	2			60000		miss	0
CI_11	94	Picture	delay	8751171	65682	181	16020	183	65000	20000	hit	267
CI_11	94	Response	1	8767124	81635	1
CI_11	95	Sound	2	8847888	60682	3			60000		miss	0
CI_11	95	Picture	delay	8852888	65682	181	7016	183	65000	20000	hit	270
CI_11	95	Response	1	8859731	72525	1
CI_11	96	Sound	6	8940434	60683	3			60000		miss	0
CI_11	96	Picture	delay	8945434	65683	181	9684	182	65000	20000	hit	273
CI_11	96	Response	2	8954978	75227	1
CI_11	97	Picture	5	9035991	60858	2	5170	3	60000	5000	miss	0
CI_11	97	Picture	delay	9041161	66028	1	6003	2	65000	20000	hit	276
CI_11	97	Response	1	9047105	71972	1
CI_11	98	Sound	0	9127861	60682	2			60000		miss	0
CI_11	98	Picture	delay	9132862	65683	179	7848	180	65000	20000	hit	279
CI_11	98	Response	2	9140672	73493	1
CI_11	99	Sound	7	9221407	60682	2			60000		miss	0
CI_11	99	Picture	delay	9226407	65682	181	9017	182	65000	20000	hit	282
CI_11	99	Response	1	9235359	74634	1
CI_11	100	Sound	6	9316120	60681	2			60000		miss	0
CI_11	100	Picture	delay	9321120	65681	181	13353	182	65000	20000	hit	285
CI_11	100	Response	2	9334450	79011	1
CI_11	101	Picture	5	9415346	60858	2	5170	3	60000	5000	miss	0
CI_11	101	Picture	delay	9420516	66028	1	6336	3	65000	20000	hit	288
CI_11	101	Response	1	9426738	72250	1
CI_11	102	Picture	4	9507726	60859	1	5169	2	60000	5000	miss	0
CI_11	102	Picture	delay	9512895	66028	1	5169	3	65000	20000	hit	291
CI_11	102	Response	2	9517982	71115	1
CI_11	103	Picture	3	9598937	60858	2	5170	3	60000	5000	miss	0
CI_11	103	Picture	delay	9604107	66028	1	10672	2	65000	20000	incorrect	294
CI_11	103	Response	2	9614750	76671	1
CI_11	104	Picture	3	9695652	60859	2	5169	4	60000	5000	miss	0
CI_11	104	Picture	delay	9700821	66028	2	5503	4	65000	20000	hit	297
CI_11	104	Response	1	9706151	71358	6
CI_11	105	Response	2	9878563	172239	1
CI_11	106	Picture	4	9959450	60859	1	5169	3	60000	5000	miss	0
CI_11	106	Picture	delay	9964619	66028	2	5169	4	65000	20000	hit	301
CI_11	106	Response	2	9969649	71058	1
CI_11	107	Sound	6	10050485	60682	3			60000		miss	0
CI_11	107	Picture	delay	10055485	65682	181	10351	183	65000	20000	hit	304
CI_11	107	Response	2	10065697	75894	1
CI_11	108	Sound	6	10146533	60682	3			60000		miss	0
CI_11	108	Picture	delay	10151533	65682	181	9017	182	65000	20000	hit	307
CI_11	108	Response	2	10160464	74613	1
CI_11	109	Sound	0	10241245	60680	3			60000		miss	0
CI_11	109	Picture	delay	10246245	65680	182	10686	184	65000	20000	hit	310
CI_11	109	Response	2	10256913	76348	1
CI_11	110	Picture	5	10337804	60858	3	5170	4	60000	5000	miss	0
CI_11	110	Picture	delay	10342974	66028	1	6169	3	65000	20000	hit	313
CI_11	110	Response	1	10349039	72093	1
CI_11	111	Picture	3	10430017	60859	1	5169	2	60000	5000	miss	0
CI_11	111	Picture	delay	10435186	66028	1	10339	2	65000	20000	incorrect	316
CI_11	111	Response	2	10445488	76330	1
CI_11	112	Sound	7	10526221	60682	2			60000		miss	0
CI_11	112	Picture	delay	10531221	65682	181	17355	182	65000	20000	hit	319
CI_11	112	Response	1	10548501	82962	1
CI_11	113	Picture	5	10629449	60858	2	5169	4	60000	5000	miss	0
CI_11	113	Picture	delay	10634618	66027	2	5836	4	65000	20000	hit	322
CI_11	113	Response	1	10640305	71714	1
CI_11	114	Sound	6	10721150	60680	2			60000		miss	0
CI_11	114	Picture	delay	10726150	65680	182	9004	364	65000	20000	hit	325
CI_11	114	Response	2	10735153	74683	1
CI_11	115	Sound	6	10815865	60682	3			60000		miss	0
CI_11	115	Picture	delay	10820865	65682	181	9517	183	65000	20000	hit	328
CI_11	115	Response	2	10830243	75060	1
CI_11	116	Sound	6	10911079	60682	2			60000		miss	0
CI_11	116	Picture	delay	10916079	65682	181	10017	183	65000	20000	hit	331
CI_11	116	Response	2	10926049	75652	1
CI_11	117	Sound	0	11006793	60682	3			60000		miss	0
CI_11	117	Picture	delay	11011793	65682	181	9351	182	65000	20000	hit	334
CI_11	117	Response	2	11021057	74946	1
CI_11	118	Picture	5	11101840	60681	179	5000	360	60000	5000	miss	0
CI_11	118	Picture	delay	11106840	65681	181	5515	183	65000	20000	hit	337
CI_11	118	Response	1	11112303	71144	1
CI_11	119	Picture	4	11193052	60682	179	5000	360	60000	5000	miss	0
CI_11	119	Picture	delay	11198052	65682	181	6516	182	65000	20000	hit	340
CI_11	119	Response	2	11204510	72140	1
CI_11	120	Picture	3	11285440	60857	3	5171	4	60000	5000	miss	0
CI_11	120	Picture	delay	11290611	66028	1	6825	181	65000	20000	hit	343
CI_11	120	Response	1	11297436	72853	1
CI_11	121	Sound	7	11378144	60682	3			60000		miss	0
CI_11	121	Picture	delay	11383144	65682	181	12686	183	65000	20000	hit	346
CI_11	121	Response	1	11395806	78344	1
CI_11	122	Picture	3	11476526	60681	179	5000	360	60000	5000	miss	0
CI_11	122	Picture	delay	11481526	65681	181	8017	182	65000	20000	incorrect	349
CI_11	122	Response	2	11489376	73531	1
CI_11	123	Sound	2	11570073	60697	3			60000		miss	0
CI_11	123	Picture	delay	11575073	65697	181	20022	183	65000	20000	miss	0
CI_11	123	Response	2	11596708	87332	1
CI_11	124	Sound	2	11675625	60529	3			60000		miss	0
CI_11	124	Picture	delay	11680625	65529	181	20022	183	65000	20000	miss	0
CI_11	124	Response	2	11708364	93268	1
CI_11	125	Picture	3	11781177	60529	179	5000	360	60000	5000	miss	0
CI_11	125	Picture	delay	11786177	65529	181	13686	184	65000	20000	hit	358
CI_11	125	Response	1	11799768	79120	1
CI_11	126	Sound	6	11880560	60682	3			60000		miss	0
CI_11	126	Picture	delay	11885560	65682	181	8183	183	65000	20000	hit	361
CI_11	126	Response	2	11893576	73698	1
CI_11	127	Picture	4	11974450	60859	2	5169	4	60000	5000	miss	0
CI_11	127	Picture	delay	11979619	66028	2	7837	4	65000	20000	hit	364
CI_11	127	Response	2	11987383	73792	1
CI_11	128	Picture	1	12068153	60681	179	5000	360	60000	5000	miss	0
CI_11	128	Picture	delay	12073153	65681	181	5182	183	65000	20000	hit	367
CI_11	128	Response	2	12078229	70757	1
CI_11	129	Picture	4	12159030	60680	180	5000	362	60000	5000	miss	0
CI_11	129	Picture	delay	12164030	65680	182	4850	183	65000	20000	hit	370
CI_11	129	Response	2	12168755	70405	1
CI_11	130	Sound	0	12249577	60682	3			60000		miss	0
CI_11	130	Picture	delay	12254577	65682	180	9017	181	65000	20000	hit	373
CI_11	130	Response	2	12263523	74628	1
CI_11	131	Picture	5	12344467	60859	2	5169	4	60000	5000	miss	0
CI_11	131	Picture	delay	12349636	66028	2	6003	4	65000	20000	hit	376
CI_11	131	Response	1	12355492	71884	1
CI_11	132	Sound	2	12436336	60682	3			60000		miss	0
CI_11	132	Picture	delay	12441336	65682	181	8683	183	65000	20000	hit	379
CI_11	132	Response	1	12449936	74282	1
CI_11	133	Picture	1	12530893	60859	2	5169	4	60000	5000	miss	0
CI_11	133	Picture	delay	12536062	66028	2	5503	3	65000	20000	hit	382
CI_11	133	Response	2	12541423	71389	1
CI_11	134	Sound	2	12622262	60682	3			60000		miss	0
CI_11	134	Picture	delay	12627262	65682	181	11018	182	65000	20000	hit	385
CI_11	134	Response	1	12638190	76610	1
CI_11	135	Picture	5	12719153	60859	2	5169	4	60000	5000	miss	0
CI_11	135	Picture	delay	12724322	66028	2	10005	4	65000	20000	hit	388
CI_11	135	Response	1	12734159	75865	1
CI_11	136	Sound	7	12814691	60532	3			60000		miss	0
CI_11	136	Picture	delay	12819691	65532	180	20022	182	65000	20000	miss	0
CI_11	136	Response	1	12847657	93498	1
CI_11	137	Picture	3	12920420	60706	1	5169	2	60000	5000	miss	0
CI_11	137	Picture	delay	12925589	65875	1	7337	3	65000	20000	hit	394
CI_11	137	Response	1	12932899	73185	1
CI_11	138	Picture	1	13013799	60858	2	5170	3	60000	5000	miss	0
CI_11	138	Picture	delay	13018969	66028	1	5002	3	65000	20000	hit	397
CI_11	138	Response	2	13023906	70965	1
CI_11	139	Picture	5	13104838	60852	8	5176	9	60000	5000	miss	0
CI_11	139	Picture	delay	13110014	66028	1	7170	3	65000	20000	hit	400
CI_11	139	Response	1	13117071	73085	1
CI_11	140	Sound	2	13197881	60682	3			60000		miss	0
CI_11	140	Picture	delay	13202881	65682	181	9517	183	65000	20000	hit	403
CI_11	140	Response	1	13212240	75041	1
CI_11	141	Picture	3	13293271	60858	2	5170	3	60000	5000	miss	0
CI_11	141	Picture	delay	13298441	66028	1	6169	3	65000	20000	hit	406
CI_11	141	Response	1	13304445	72032	1
CI_11	142	Sound	0	13384974	60528	3			60000		miss	0
CI_11	142	Picture	delay	13389974	65528	180	8683	182	65000	20000	hit	409
CI_11	142	Response	2	13398493	74047	1
CI_11	143	Sound	7	13479062	60569	4			60000		miss	0
CI_11	143	Picture	delay	13484200	65707	1	9338	2	65000	20000	incorrect	412
CI_11	143	Response	2	13493422	74929	1
CI_11	144	Picture	4	13574234	60681	179	5000	360	60000	5000	miss	0
CI_11	144	Picture	delay	13579234	65681	181	6016	182	65000	20000	hit	415
CI_11	144	Response	2	13585147	71594	1
CI_11	145	Picture	1	13666123	60859	2	5169	4	60000	5000	miss	0
CI_11	145	Picture	delay	13671292	66028	2	4169	4	65000	20000	hit	418
CI_11	145	Response	2	13675432	70168	1
CI_11	146	Sound	7	13756158	60682	3			60000		miss	0
CI_11	146	Picture	delay	13761158	65682	181	9183	183	65000	20000	hit	421
CI_11	146	Response	1	13770284	74808	1
CI_11	147	Sound	0	13851038	60681	4			60000		miss	0
CI_11	147	Picture	delay	13856038	65681	181	9684	183	65000	20000	hit	424
CI_11	147	Response	2	13865688	75331	1
CI_11	148	Sound	7	13946419	60682	3			60000		miss	0
CI_11	148	Picture	delay	13951419	65682	181	11351	183	65000	20000	hit	427
CI_11	148	Response	1	13962616	76879	1
CI_11	149	Picture	4	14043467	60681	180	5000	361	60000	5000	miss	0
CI_11	149	Picture	delay	14048467	65681	181	5015	183	65000	20000	hit	430
CI_11	149	Response	2	14053383	70597	1
CI_11	150	Picture	1	14134356	60859	1	5169	2	60000	5000	miss	0
CI_11	150	Picture	delay	14139525	66028	1	4835	3	65000	20000	hit	433
CI_11	150	Response	2	14144229	70732	1
CI_11	151	Sound	0	14225058	60682	3			60000		miss	0
CI_11	151	Picture	delay	14230058	65682	180	8683	181	65000	20000	hit	436
CI_11	151	Response	2	14238677	74301	1
CI_11	152	Picture	1	14319614	60858	2	5170	3	60000	5000	miss	0
CI_11	152	Picture	delay	14324784	66028	1	4502	2	65000	20000	hit	439
CI_11	152	Response	2	14329201	70445	1
CI_11	153	Sound	2	14409982	60682	3			60000		miss	0
CI_11	153	Picture	delay	14414982	65682	181	8851	182	65000	20000	incorrect	442
CI_11	153	Response	2	14423810	74510	1
CI_11	154	Response	2	14493686	69853	1
Event Type	Code	Type	Response	RT	RT Uncertainty	Time	Uncertainty	Duration	Uncertainty	ReqTime	ReqDur
Sound	1000	miss				361334	3			60000
Picture	delay	miss				366334	181	20023	182	65000	20000
Picture	4	miss				767203	179	5000	360	60000	5000
Picture	delay	hit	2	421	182	772203	181	513	183	65000	20000
Sound	0	hit	2	1332	4	853413	3			60000
Picture	3	miss				935451	181	5000	365	60000	5000
Picture	delay	hit	1	6420	185	940451	184	6519	185	65000	20000
Picture	1	miss				1027843	2	5170	3	60000	5000
Picture	delay	hit	2	3186	2	1033013	1	3331	8	65000	20000
Sound	7	miss				1117044	3			60000
Picture	delay	hit	1	10520	182	1122044	181	10685	182	65000	20000
Picture	5	miss				1213092	179	5000	360	60000	5000
Picture	delay	hit	1	6679	182	1218092	181	6849	183	65000	20000
Sound	7	miss				1305305	2			60000
Picture	delay	hit	1	7072	182	1310305	181	7183	183	65000	20000
Picture	1	miss				1398361	2	5170	4	60000	5000
Picture	delay	hit	2	6697	3	1403531	2	6836	4	65000	20000
Sound	2	miss				1491064	2			60000
Picture	delay	hit	1	10849	182	1496064	181	11018	183	65000	20000
Sound	2	miss				1587612	2			60000
Picture	delay	incorrect	2	11950	182	1592612	181	12019	182	65000	20000
Sound	2	miss				1685328	2			60000
Picture	delay	hit	1	3798	181	1690328	180	3847	182	65000	20000
Picture	5	miss				1774872	178	5000	359	60000	5000
Picture	delay	hit	1	4861	182	1779872	181	5015	183	65000	20000
Picture	3	miss				1865761	1	5169	3	60000	5000
Picture	delay	hit	1	3287	3	1870930	2	3335	3	65000	20000
Picture	5	miss				1955138	2	5170	3	60000	5000
Picture	delay	hit	1	11158	2	1960308	1	11159	182	65000	20000
Sound	2	miss				2052177	3			60000
Picture	delay	incorrect	2	16421	182	2057177	181	16521	182	65000	20000
Sound	6	miss				2154394	3			60000
Picture	delay	hit	2	8813	182	2159394	181	8851	182	65000	20000
Picture	3	miss				2248941	179	5000	360	60000	5000
Picture	delay	hit	1	5590	182	2253941	181	5683	182	65000	20000
Picture	3	miss				2340320	179	5000	360	60000	5000
Picture	delay	hit	1	12181	182	2345320	181	12352	183	65000	20000
Sound	6	miss				2438203	3			60000
Picture	delay	hit	2	4983	181	2443203	180	5014	182	65000	20000
Sound	7	miss				2528914	3			60000
Picture	delay	hit	1	9439	182	2533914	181	9518	182	65000	20000
Sound	6	miss				2624128	3			60000
Picture	delay	hit	2	10034	184	2629128	183	10184	186	65000	20000
Picture	1	miss				2720009	179	5000	360	60000	5000
Picture	delay	incorrect	1	5319	182	2725009	181	5349	184	65000	20000
Sound	2	miss				2811055	2			60000
Picture	delay	hit	1	8720	182	2816055	181	8850	183	65000	20000
Picture	1	miss				2905778	2	5170	3	60000	5000
Picture	delay	hit	2	7074	2	2910948	1	7170	3	65000	20000
Picture	4	miss				2998992	6	5169	8	60000	5000
Picture	delay	hit	2	6468	3	3004161	2	6503	4	65000	20000
Picture	4	miss				3091538	1	5169	3	60000	5000
Picture	delay	hit	2	5409	3	3096707	2	5503	3	65000	20000
Sound	0	miss				3182907	2			60000
Picture	delay	hit	2	11857	181	3187907	180	12018	181	65000	20000
Sound	0	miss				3280622	3			60000
Picture	delay	hit	2	9550	182	3285622	181	9684	182	65000	20000
Sound	0	miss				3376003	4			60000
Picture	delay	hit	2	13820	181	3381003	180	13852	182	65000	20000
Picture	5	miss				3475552	178	5000	359	60000	5000
Picture	delay	hit	1	6717	182	3480552	181	6849	183	65000	20000
Sound	7	miss				3568098	4			60000
Picture	delay	hit	1	7577	182	3573098	181	7683	183	65000	20000
Sound	6	miss				3661478	2			60000
Picture	delay	hit	2	9045	182	3666478	181	9184	182	65000	20000
Sound	7	miss				3756358	3			60000
Picture	delay	hit	1	8692	182	3761358	181	8851	182	65000	20000
Picture	3	miss				3851082	2	5169	4	60000	5000
Picture	delay	hit	1	8407	3	3856251	2	8505	3	65000	20000
Picture	5	miss				3945452	180	5000	362	60000	5000
Picture	delay	hit	1	6573	183	3950452	182	6683	184	65000	20000
Sound	0	miss				4037832	3			60000
Picture	delay	hit	2	9126	181	4042832	180	9183	182	65000	20000
Picture	3	miss				4132889	1	5169	3	60000	5000
Picture	delay	hit	1	6021	3	4138058	2	6170	3	65000	20000
Sound	6	miss				4224925	2			60000
Picture	delay	hit	2	10042	181	4229925	180	10184	181	65000	20000
Sound	2	miss				4320805	2			60000
Picture	delay	hit	1	8611	182	4325805	181	8684	183	65000	20000
Picture	5	miss				4415363	1	5169	2	60000	5000
Picture	delay	hit	1	5209	2	4420532	1	5336	2	65000	20000
Picture	4	miss				4506741	2	5170	3	60000	5000
Picture	delay	hit	2	11480	2	4511911	1	11505	3	65000	20000
Picture	1	miss				4604113	178	5000	359	60000	5000
Picture	delay	hit	2	6404	182	4609113	181	6516	182	65000	20000
Picture	4	miss				4696502	2	5169	4	60000	5000
Picture	delay	hit	2	7573	3	4701671	2	7671	4	65000	20000
Sound	6	miss				4790039	3			60000
Picture	delay	hit	2	9612	182	4795039	181	9684	182	65000	20000
Sound	0	miss				4885420	2			60000
Picture	delay	hit	2	7800	181	4890420	180	7848	183	65000	20000
Sound	7	miss				4978966	3			60000
Picture	delay	miss				4983966	181	20023	182	65000	20000
Picture	4	miss				5084695	2	5170	3	60000	5000
Picture	delay	hit	2	5494	2	5089865	1	5669	3	65000	20000
Picture	1	miss				5176241	1	5169	3	60000	5000
Picture	delay	hit	2	4153	3	5181410	2	4154	185	65000	20000
Picture	3	miss				5276457	2	5169	4	60000	5000
Picture	delay	hit	1	6550	3	5281626	2	6671	3	65000	20000
Picture	1	miss				5369170	2	5169	4	60000	5000
Picture	delay	hit	2	3881	3	5374339	2	4002	4	65000	20000
Sound	0	miss				5459078	3			60000
Picture	delay	hit	2	14293	3	5464217	2	14341	3	65000	20000
Picture	4	miss				5559431	2	5169	4	60000	5000
Picture	delay	hit	2	4996	3	5564600	2	5170	3	65000	20000
Sound	2	miss				5650300	2			60000
Picture	delay	hit	1	8824	181	5655300	180	8845	188	65000	20000
Picture	4	miss				5745024	1	5169	2	60000	5000
Picture	delay	hit	2	4538	2	5750193	1	4669	2	65000	20000
Picture	3	miss				5835735	2	5170	3	60000	5000
Picture	delay	hit	1	5791	2	5840905	1	5836	2	65000	20000
Sound	6	miss				5927437	3			60000
Picture	delay	hit	2	9185	182	5932437	181	9351	182	65000	20000
Sound	7	miss				6022151	3			60000
Picture	delay	hit	1	12601	182	6027151	181	12686	182	65000	20000
Picture	4	miss				6120533	179	5000	360	60000	5000
Picture	delay	hit	2	6665	182	6125533	181	6666	366	65000	20000
Picture	5	miss				6213090	2	5168	4	60000	5000
Picture	delay	hit	1	5907	3	6218258	2	6003	4	65000	20000
Sound	7	miss				6304958	2			60000
Picture	delay	hit	1	7774	182	6309958	181	7850	183	65000	20000
Sound	0	miss				6398505	3			60000
Picture	delay	hit	2	8116	182	6403505	181	8183	183	65000	20000
Picture	1	miss				6492562	1	5169	3	60000	5000
Picture	delay	hit	2	4094	3	6497731	2	4169	3	65000	20000
Sound	2	miss				6582596	3			60000
Picture	delay	incorrect	2	16921	182	6587596	181	17021	183	65000	20000
Picture	1	miss				6685491	1	5169	2	60000	5000
Picture	delay	hit	2	3821	2	6690660	1	3822	183	65000	20000
Picture	4	miss				6775369	1	5169	2	60000	5000
Picture	delay	hit	2	7030	2	6780538	1	7170	3	65000	20000
Sound	0	miss				6868405	2			60000
Picture	delay	hit	2	8931	182	6873405	181	9017	182	65000	20000
Picture	4	miss				6963295	2	5170	3	60000	5000
Picture	delay	hit	2	4797	2	6968465	1	4835	3	65000	20000
Picture	1	miss				7054174	1	5169	3	60000	5000
Picture	delay	hit	2	4285	3	7059343	2	4336	3	65000	20000
Sound	2	miss				7144375	3			60000
Picture	delay	hit	1	6219	182	7149375	181	6349	183	65000	20000
Sound	7	miss				7236421	2			60000
Picture	delay	hit	1	17425	182	7241421	181	17521	183	65000	20000
Picture	1	miss				7339816	1	5169	2	60000	5000
Picture	delay	hit	2	4227	2	7344985	1	4335	3	65000	20000
Sound	0	miss				7430017	3			60000
Picture	delay	hit	2	7442	182	7435017	181	7516	183	65000	20000
Picture	3	miss				7523407	2	5169	4	60000	5000
Picture	delay	incorrect	2	8009	3	7528576	2	8171	3	65000	20000
Sound	6	miss				7617444	3			60000
Picture	delay	hit	2	8749	181	7622444	180	8850	181	65000	20000
Sound	6	miss				7711991	3			60000
Picture	delay	hit	2	8729	181	7716991	180	8850	181	65000	20000
Sound	2	miss				7806538	2			60000
Picture	delay	hit	1	7990	181	7811538	180	8016	182	65000	20000
Picture	5	miss				7900427	2	5170	3	60000	5000
Picture	delay	hit	1	7257	2	7905597	1	7337	2	65000	20000
Picture	3	miss				7993807	2	5170	3	60000	5000
Picture	delay	hit	1	5444	2	7998977	1	5502	3	65000	20000
Sound	7	miss				8085176	2			60000
Picture	delay	hit	1	8292	182	8090176	181	8350	183	65000	20000
Picture	5	miss				8179398	4	5171	5	60000	5000
Picture	delay	hit	1	6665	2	8184569	1	6835	4	65000	20000
Sound	0	miss				8271935	3			60000
Picture	delay	hit	2	8667	182	8276935	181	8668	198	65000	20000
Picture	1	miss				8366492	3	5169	5	60000	5000
Picture	delay	hit	2	11111	3	8371661	2	11173	3	65000	20000
Sound	6	miss				8463531	3			60000
Picture	delay	hit	2	8767	181	8468531	180	8850	181	65000	20000
Sound	2	miss				8558077	2			60000
Picture	delay	incorrect	2	9069	182	8563077	181	9184	183	65000	20000
Picture	5	miss				8653135	1	5169	2	60000	5000
Picture	delay	hit	1	7088	2	8658304	1	7170	3	65000	20000
Sound	7	miss				8746171	2			60000
Picture	delay	hit	1	15953	182	8751171	181	16020	183	65000	20000
Sound	2	miss				8847888	3			60000
Picture	delay	hit	1	6843	182	8852888	181	7016	183	65000	20000
Sound	6	miss				8940434	3			60000
Picture	delay	hit	2	9544	182	8945434	181	9684	182	65000	20000
Picture	5	miss				9035991	2	5170	3	60000	5000
Picture	delay	hit	1	5944	2	9041161	1	6003	2	65000	20000
Sound	0	miss				9127861	2			60000
Picture	delay	hit	2	7810	180	9132862	179	7848	180	65000	20000
Sound	7	miss				9221407	2			60000
Picture	delay	hit	1	8952	182	9226407	181	9017	182	65000	20000
Sound	6	miss				9316120	2			60000
Picture	delay	hit	2	13330	182	9321120	181	13353	182	65000	20000
Picture	5	miss				9415346	2	5170	3	60000	5000
Picture	delay	hit	1	6222	2	9420516	1	6336	3	65000	20000
Picture	4	miss				9507726	1	5169	2	60000	5000
Picture	delay	hit	2	5087	2	9512895	1	5169	3	65000	20000
Picture	3	miss				9598937	2	5170	3	60000	5000
Picture	delay	incorrect	2	10643	2	9604107	1	10672	2	65000	20000
Picture	3	miss				9695652	2	5169	4	60000	5000
Picture	delay	hit	1	5330	8	9700821	2	5503	4	65000	20000
Picture	4	miss				9959450	1	5169	3	60000	5000
Picture	delay	hit	2	5030	3	9964619	2	5169	4	65000	20000
Sound	6	miss				10050485	3			60000
Picture	delay	hit	2	10212	182	10055485	181	10351	183	65000	20000
Sound	6	miss				10146533	3			60000
Picture	delay	hit	2	8931	182	10151533	181	9017	182	65000	20000
Sound	0	miss				10241245	3			60000
Picture	delay	hit	2	10668	183	10246245	182	10686	184	65000	20000
Picture	5	miss				10337804	3	5170	4	60000	5000
Picture	delay	hit	1	6065	2	10342974	1	6169	3	65000	20000
Picture	3	miss				10430017	1	5169	2	60000	5000
Picture	delay	incorrect	2	10302	2	10435186	1	10339	2	65000	20000
Sound	7	miss				10526221	2			60000
Picture	delay	hit	1	17280	182	10531221	181	17355	182	65000	20000
Picture	5	miss				10629449	2	5169	4	60000	5000
Picture	delay	hit	1	5687	3	10634618	2	5836	4	65000	20000
Sound	6	miss				10721150	2			60000
Picture	delay	hit	2	9003	183	10726150	182	9004	364	65000	20000
Sound	6	miss				10815865	3			60000
Picture	delay	hit	2	9378	182	10820865	181	9517	183	65000	20000
Sound	6	miss				10911079	2			60000
Picture	delay	hit	2	9970	182	10916079	181	10017	183	65000	20000
Sound	0	miss				11006793	3			60000
Picture	delay	hit	2	9264	182	11011793	181	9351	182	65000	20000
Picture	5	miss				11101840	179	5000	360	60000	5000
Picture	delay	hit	1	5463	182	11106840	181	5515	183	65000	20000
Picture	4	miss				11193052	179	5000	360	60000	5000
Picture	delay	hit	2	6458	182	11198052	181	6516	182	65000	20000
Picture	3	miss				11285440	3	5171	4	60000	5000
Picture	delay	hit	1	6825	2	11290611	1	6825	181	65000	20000
Sound	7	miss				11378144	3			60000
Picture	delay	hit	1	12662	182	11383144	181	12686	183	65000	20000
Picture	3	miss				11476526	179	5000	360	60000	5000
Picture	delay	incorrect	2	7850	182	11481526	181	8017	182	65000	20000
Sound	2	miss				11570073	3			60000
Picture	delay	miss				11575073	181	20022	183	65000	20000
Sound	2	miss				11675625	3			60000
Picture	delay	miss				11680625	181	20022	183	65000	20000
Picture	3	miss				11781177	179	5000	360	60000	5000
Picture	delay	hit	1	13591	182	11786177	181	13686	184	65000	20000
Sound	6	miss				11880560	3			60000
Picture	delay	hit	2	8016	182	11885560	181	8183	183	65000	20000
Picture	4	miss				11974450	2	5169	4	60000	5000
Picture	delay	hit	2	7764	3	11979619	2	7837	4	65000	20000
Picture	1	miss				12068153	179	5000	360	60000	5000
Picture	delay	hit	2	5076	182	12073153	181	5182	183	65000	20000
Picture	4	miss				12159030	180	5000	362	60000	5000
Picture	delay	hit	2	4725	183	12164030	182	4850	183	65000	20000
Sound	0	miss				12249577	3			60000
Picture	delay	hit	2	8946	181	12254577	180	9017	181	65000	20000
Picture	5	miss				12344467	2	5169	4	60000	5000
Picture	delay	hit	1	5856	3	12349636	2	6003	4	65000	20000
Sound	2	miss				12436336	3			60000
Picture	delay	hit	1	8600	182	12441336	181	8683	183	65000	20000
Picture	1	miss				12530893	2	5169	4	60000	5000
Picture	delay	hit	2	5361	3	12536062	2	5503	3	65000	20000
Sound	2	miss				12622262	3			60000
Picture	delay	hit	1	10928	182	12627262	181	11018	182	65000	20000
Picture	5	miss				12719153	2	5169	4	60000	5000
Picture	delay	hit	1	9837	3	12724322	2	10005	4	65000	20000
Sound	7	miss				12814691	3			60000
Picture	delay	miss				12819691	180	20022	182	65000	20000
Picture	3	miss				12920420	1	5169	2	60000	5000
Picture	delay	hit	1	7310	2	12925589	1	7337	3	65000	20000
Picture	1	miss				13013799	2	5170	3	60000	5000
Picture	delay	hit	2	4937	2	13018969	1	5002	3	65000	20000
Picture	5	miss				13104838	8	5176	9	60000	5000
Picture	delay	hit	1	7057	2	13110014	1	7170	3	65000	20000
Sound	2	miss				13197881	3			60000
Picture	delay	hit	1	9359	182	13202881	181	9517	183	65000	20000
Picture	3	miss				13293271	2	5170	3	60000	5000
Picture	delay	hit	1	6004	2	13298441	1	6169	3	65000	20000
Sound	0	miss				13384974	3			60000
Picture	delay	hit	2	8519	181	13389974	180	8683	182	65000	20000
Sound	7	miss				13479062	4			60000
Picture	delay	incorrect	2	9222	2	13484200	1	9338	2	65000	20000
Picture	4	miss				13574234	179	5000	360	60000	5000
Picture	delay	hit	2	5913	182	13579234	181	6016	182	65000	20000
Picture	1	miss				13666123	2	5169	4	60000	5000
Picture	delay	hit	2	4140	3	13671292	2	4169	4	65000	20000
Sound	7	miss				13756158	3			60000
Picture	delay	hit	1	9126	182	13761158	181	9183	183	65000	20000
Sound	0	miss				13851038	4			60000
Picture	delay	hit	2	9650	182	13856038	181	9684	183	65000	20000
Sound	7	miss				13946419	3			60000
Picture	delay	hit	1	11197	182	13951419	181	11351	183	65000	20000
Picture	4	miss				14043467	180	5000	361	60000	5000
Picture	delay	hit	2	4916	182	14048467	181	5015	183	65000	20000
Picture	1	miss				14134356	1	5169	2	60000	5000
Picture	delay	hit	2	4704	2	14139525	1	4835	3	65000	20000
Sound	0	miss				14225058	3			60000
Picture	delay	hit	2	8619	181	14230058	180	8683	181	65000	20000
Picture	1	miss				14319614	2	5170	3	60000	5000
Picture	delay	hit	2	4417	2	14324784	1	4502	2	65000	20000
Sound	2	miss				14409982	3			60000
Picture	delay	incorrect	2	8828	182	14414982	181	8851	182	65000	20000

## Sheet: CI_12
Scenario - Scenario 1
Logfile written - 10/13/2022 10:42:13
Subject	Trial	Event Type	Code	Time	TTime	Uncertainty	Duration	Uncertainty	ReqTime	ReqDur	Stim Type	Pair Index
CI_12	1	Response	2	127906	127743	1
CI_12	2	Response	2	274381	146474	1
CI_12	4	Response	2	509777	174946	1
CI_12	5	Response	2	731250	221332	1
CI_12	6	Sound	1000	812059	60682	2			60000		miss	0
CI_12	6	Picture	delay	817059	65682	181	7183	183	65000	20000	hit	7
CI_12	6	Response	2	824175	72798	1
CI_12	7	Response	1	1005951	171537	1
CI_12	8	Sound	7	1086697	60682	3			60000		miss	0
CI_12	8	Picture	delay	1091697	65682	181	16854	182	65000	20000	hit	11
CI_12	8	Response	1	1108479	82464	1
CI_12	9	Sound	7	1189248	60682	2			60000		miss	0
CI_12	9	Picture	delay	1194248	65682	181	10184	183	65000	20000	hit	14
CI_12	9	Response	1	1204367	75801	1
CI_12	10	Picture	1	1285306	60859	1	5169	3	60000	5000	miss	0
CI_12	10	Picture	delay	1290475	66028	2	9505	4	65000	20000	hit	17
CI_12	10	Response	2	1299856	75409	1
CI_12	11	Picture	4	1380854	60859	1	5169	2	60000	5000	miss	0
CI_12	11	Picture	delay	1386023	66028	1	9838	3	65000	20000	hit	20
CI_12	11	Response	2	1395743	75748	1
CI_12	12	Sound	6	1476558	60682	3			60000		miss	0
CI_12	12	Picture	delay	1481558	65682	181	8017	182	65000	20000	hit	23
CI_12	12	Response	2	1489471	73595	1
CI_12	13	Picture	5	1570449	60859	1	5169	2	60000	5000	miss	0
CI_12	13	Picture	delay	1575618	66028	1	4836	2	65000	20000	hit	26
CI_12	13	Response	1	1580395	70805	1
CI_12	14	Picture	3	1661327	60858	2	5170	3	60000	5000	miss	0
CI_12	14	Picture	delay	1666497	66028	1	6169	3	65000	20000	hit	29
CI_12	14	Response	1	1672521	72052	1
CI_12	15	Sound	2	1753363	60682	2			60000		miss	0
CI_12	15	Picture	delay	1758363	65682	181	11019	182	65000	20000	incorrect	32
CI_12	15	Response	2	1769211	76530	1
CI_12	16	Sound	7	1849745	60534	4			60000		miss	0
CI_12	16	Picture	delay	1854745	65534	181	11518	183	65000	20000	hit	35
CI_12	16	Response	1	1866219	77008	1
CI_12	17	Picture	4	1946960	60682	179	5000	360	60000	5000	miss	0
CI_12	17	Picture	delay	1951960	65682	181	9017	183	65000	20000	hit	38
CI_12	17	Response	2	1960908	74630	1
CI_12	18	Sound	7	2041674	60682	3			60000		miss	0
CI_12	18	Picture	delay	2046674	65682	181	10185	182	65000	20000	incorrect	41
CI_12	18	Response	2	2056795	75803	1
CI_12	19	Picture	1	2137555	60682	179	5000	360	60000	5000	miss	0
CI_12	19	Picture	delay	2142555	65682	181	9351	183	65000	20000	hit	44
CI_12	19	Response	2	2151804	74931	1
CI_12	20	Picture	5	2232780	60859	1	5169	2	60000	5000	miss	0
CI_12	20	Picture	delay	2237949	66028	1	7170	3	65000	20000	hit	47
CI_12	20	Response	1	2245050	73129	1
CI_12	21	Sound	2	2325816	60682	3			60000		miss	0
CI_12	21	Picture	delay	2330816	65682	181	20022	183	65000	20000	miss	0
CI_12	21	Response	1	2351423	86289	1
CI_12	22	Sound	6	2431535	60696	3			60000		miss	0
CI_12	22	Picture	delay	2436535	65696	181	10185	183	65000	20000	hit	53
CI_12	22	Response	2	2446593	75754	1
CI_12	23	Picture	5	2527591	60856	5	5172	6	60000	5000	miss	0
CI_12	23	Picture	delay	2532763	66028	1	14174	2	65000	20000	hit	56
CI_12	23	Response	1	2546882	80147	1
CI_12	24	Picture	1	2627633	60681	179	5000	360	60000	5000	miss	0
CI_12	24	Picture	delay	2632633	65681	181	12186	183	65000	20000	hit	59
CI_12	24	Response	2	2644770	77818	1
CI_12	25	Picture	4	2725693	60859	2	5169	4	60000	5000	miss	0
CI_12	25	Picture	delay	2730862	66028	2	8504	4	65000	20000	hit	62
CI_12	25	Response	2	2739297	74463	1
CI_12	26	Picture	5	2820063	60682	179	5000	360	60000	5000	miss	0
CI_12	26	Picture	delay	2825063	65682	181	7350	182	65000	20000	hit	65
CI_12	26	Response	1	2832304	72923	1
CI_12	27	Sound	0	2913110	60682	2			60000		miss	0
CI_12	27	Picture	delay	2918110	65682	181	6015	183	65000	20000	hit	68
CI_12	27	Response	2	2924031	71603	1
CI_12	28	Picture	5	3004822	60682	179	5000	360	60000	5000	miss	0
CI_12	28	Picture	delay	3009822	65682	181	7183	183	65000	20000	hit	71
CI_12	28	Response	1	3016958	72818	1
CI_12	29	Sound	7	3097702	60682	3			60000		miss	0
CI_12	29	Picture	delay	3102702	65682	181	20022	183	65000	20000	miss	0
CI_12	29	Response	2	3125891	88871	1
CI_12	30	Sound	2	3203255	60530	2			60000		miss	0
CI_12	30	Picture	delay	3208255	65530	180	10184	182	65000	20000	hit	77
CI_12	30	Response	1	3218339	75614	1
CI_12	31	Sound	0	3299136	60682	3			60000		miss	0
CI_12	31	Picture	delay	3304136	65682	181	9851	182	65000	20000	hit	80
CI_12	31	Response	2	3313906	75452	1
CI_12	32	Sound	0	3394684	60682	3			60000		miss	0
CI_12	32	Picture	delay	3399684	65682	181	11351	183	65000	20000	hit	83
CI_12	32	Response	2	3410915	76913	1
CI_12	33	Picture	3	3491909	60859	2	5169	4	60000	5000	miss	0
CI_12	33	Picture	delay	3497078	66028	2	7671	4	65000	20000	hit	86
CI_12	33	Response	1	3504724	73674	1
CI_12	34	Sound	0	3585446	60682	3			60000		miss	0
CI_12	34	Picture	delay	3590446	65682	181	7349	183	65000	20000	hit	89
CI_12	34	Response	2	3597728	72964	1
CI_12	35	Sound	6	3678492	60682	3			60000		miss	0
CI_12	35	Picture	delay	3683492	65682	181	7016	183	65000	20000	hit	92
CI_12	35	Response	2	3690416	72606	1
CI_12	36	Sound	2	3771205	60682	2			60000		miss	0
CI_12	36	Picture	delay	3776205	65682	181	10518	183	65000	20000	hit	95
CI_12	36	Response	1	3786704	76181	1
CI_12	37	Picture	1	3867597	60859	1	5169	2	60000	5000	miss	0
CI_12	37	Picture	delay	3872766	66028	1	6170	2	65000	20000	hit	98
CI_12	37	Response	2	3878830	72092	1
CI_12	38	Picture	4	3959809	60858	2	5170	3	60000	5000	miss	0
CI_12	38	Picture	delay	3964979	66028	1	7337	2	65000	20000	hit	101
CI_12	38	Response	2	3972157	73206	1
CI_12	39	Picture	3	4053190	60859	1	5169	2	60000	5000	miss	0
CI_12	39	Picture	delay	4058359	66028	1	5836	2	65000	20000	hit	104
CI_12	39	Response	1	4064043	71712	1
CI_12	40	Picture	4	4145069	60859	1	5169	3	60000	5000	miss	0
CI_12	40	Picture	delay	4150238	66028	2	10005	4	65000	20000	hit	107
CI_12	40	Response	2	4160172	75962	1
CI_12	41	Picture	5	4241117	60859	1	5169	3	60000	5000	miss	0
CI_12	41	Picture	delay	4246286	66028	2	6170	3	65000	20000	hit	110
CI_12	41	Response	1	4252378	72120	1
CI_12	42	Picture	3	4333330	60859	1	5169	2	60000	5000	miss	0
CI_12	42	Picture	delay	4338499	66028	1	7503	3	65000	20000	incorrect	113
CI_12	42	Response	2	4345866	73395	1
CI_12	43	Sound	2	4426699	60682	3			60000		miss	0
CI_12	43	Picture	delay	4431699	65682	181	7350	183	65000	20000	incorrect	116
CI_12	43	Response	2	4438951	72934	1
CI_12	44	Picture	1	4519923	60859	1	5169	2	60000	5000	miss	0
CI_12	44	Picture	delay	4525092	66028	1	9671	3	65000	20000	hit	119
CI_12	44	Response	2	4534599	75535	1
CI_12	45	Sound	7	4615290	60690	4			60000		miss	0
CI_12	45	Picture	delay	4620290	65690	184	9854	186	65000	20000	hit	122
CI_12	45	Response	1	4630007	75407	1
CI_12	46	Sound	0	4710841	60682	3			60000		miss	0
CI_12	46	Picture	delay	4715841	65682	181	7850	183	65000	20000	hit	125
CI_12	46	Response	2	4723575	73416	1
CI_12	47	Picture	1	4804565	60859	1	5169	3	60000	5000	miss	0
CI_12	47	Picture	delay	4809734	66028	2	11673	3	65000	20000	hit	128
CI_12	47	Response	2	4821383	77677	1
CI_12	48	Picture	3	4902280	60858	2	5170	3	60000	5000	miss	0
CI_12	48	Picture	delay	4907450	66028	1	13673	3	65000	20000	hit	131
CI_12	48	Response	1	4920954	79532	1
CI_12	49	Picture	3	5001830	60859	2	5169	4	60000	5000	miss	0
CI_12	49	Picture	delay	5006999	66028	2	11840	3	65000	20000	incorrect	134
CI_12	49	Response	2	5018682	77711	1
CI_12	50	Sound	6	5099535	60681	3			60000		miss	0
CI_12	50	Picture	delay	5104535	65681	181	6835	364	65000	20000	hit	137
CI_12	50	Response	2	5111369	72515	1
CI_12	51	Picture	4	5192081	60681	180	5000	362	60000	5000	miss	0
CI_12	51	Picture	delay	5197081	65681	182	6350	183	65000	20000	hit	140
CI_12	51	Response	2	5203336	71936	1
CI_12	52	Sound	0	5284128	60682	2			60000		miss	0
CI_12	52	Picture	delay	5289128	65682	181	8517	184	65000	20000	hit	143
CI_12	52	Response	2	5297545	74099	1
CI_12	53	Sound	6	5378342	60683	2			60000		miss	0
CI_12	53	Picture	delay	5383342	65683	180	9350	181	65000	20000	hit	146
CI_12	53	Response	2	5392552	74893	1
CI_12	54	Sound	2	5473389	60682	4			60000		miss	0
CI_12	54	Picture	delay	5478389	65682	181	7183	182	65000	20000	hit	149
CI_12	54	Response	1	5485477	72770	1
CI_12	55	Sound	6	5566269	60682	2			60000		miss	0
CI_12	55	Picture	delay	5571269	65682	180	7850	181	65000	20000	hit	152
CI_12	55	Response	2	5579046	73459	1
CI_12	56	Response	2	5972682	393563	1
CI_12	57	Sound	6	6053512	60682	2			60000		miss	0
CI_12	57	Picture	delay	6058512	65682	181	7016	183	65000	20000	hit	156
CI_12	57	Response	2	6065448	72618	1
CI_12	58	Sound	6	6146225	60682	2			60000		miss	0
CI_12	58	Picture	delay	6151225	65682	181	6671	361	65000	20000	hit	159
CI_12	58	Response	2	6157895	72352	1
CI_12	59	Sound	0	6238605	60682	3			60000		miss	0
CI_12	59	Picture	delay	6243605	65682	180	7016	181	65000	20000	hit	162
CI_12	59	Response	2	6250582	72659	1
CI_12	60	Sound	7	6331318	60683	3			60000		miss	0
CI_12	60	Picture	delay	6336318	65683	180	16187	181	65000	20000	incorrect	165
CI_12	60	Response	2	6352395	81760	1
CI_12	61	Sound	7	6433202	60682	2			60000		miss	0
CI_12	61	Picture	delay	6438202	65682	181	20022	183	65000	20000	miss	0
CI_12	61	Response	1	6463252	90732	1
CI_12	62	Sound	2	6538754	60529	3			60000		miss	0
CI_12	62	Picture	delay	6543754	65529	181	9018	182	65000	20000	hit	171
CI_12	62	Response	1	6552733	74508	1
CI_12	63	Picture	3	6633645	60858	2	5169	4	60000	5000	miss	0
CI_12	63	Picture	delay	6638814	66027	2	5503	4	65000	20000	hit	174
CI_12	63	Response	1	6644139	71352	1
CI_12	64	Picture	3	6724847	60681	179	5000	360	60000	5000	miss	0
CI_12	64	Picture	delay	6729847	65681	181	11019	182	65000	20000	hit	177
CI_12	64	Response	1	6740748	76582	1
CI_12	65	Picture	3	6821739	60859	2	5170	3	60000	5000	miss	0
CI_12	65	Picture	delay	6826909	66029	1	5669	2	65000	20000	hit	180
CI_12	65	Response	1	6832553	71673	1
CI_12	66	Picture	4	6913452	60859	1	5169	2	60000	5000	miss	0
CI_12	66	Picture	delay	6918621	66028	1	6170	2	65000	20000	hit	183
CI_12	66	Response	2	6924760	72167	1
CI_12	67	Sound	6	7005488	60682	3			60000		miss	0
CI_12	67	Picture	delay	7010488	65682	180	9183	182	65000	20000	hit	186
CI_12	67	Response	2	7019608	74802	1
CI_12	68	Picture	5	7100368	60682	179	5000	360	60000	5000	miss	0
CI_12	68	Picture	delay	7105368	65682	181	8517	183	65000	20000	hit	189
CI_12	68	Response	1	7113815	74129	1
CI_12	69	Sound	2	7194582	60682	3			60000		miss	0
CI_12	69	Picture	delay	7199582	65682	181	9351	182	65000	20000	incorrect	192
CI_12	69	Response	2	7208824	74924	1
CI_12	70	Sound	2	7289629	60681	2			60000		miss	0
CI_12	70	Picture	delay	7294629	65681	181	14854	182	65000	20000	incorrect	195
CI_12	70	Response	2	7309436	80488	1
CI_12	71	Picture	1	7390356	60858	2	5170	3	60000	5000	miss	0
CI_12	71	Picture	delay	7395526	66028	1	5155	183	65000	20000	hit	198
CI_12	71	Response	2	7400679	71181	1
CI_12	72	Sound	2	7481390	60680	3			60000		miss	0
CI_12	72	Picture	delay	7486390	65680	183	8337	366	65000	20000	incorrect	201
CI_12	72	Response	2	7494726	74016	1
CI_12	73	Picture	1	7575616	60859	1	5169	2	60000	5000	miss	0
CI_12	73	Picture	delay	7580785	66028	1	10005	3	65000	20000	hit	204
CI_12	73	Response	2	7590695	75938	1
CI_12	74	Picture	3	7671663	60858	2	5170	3	60000	5000	miss	0
CI_12	74	Picture	delay	7676833	66028	1	15341	3	65000	20000	hit	207
CI_12	74	Response	1	7692106	81301	1
CI_12	75	Sound	6	7772871	60682	2			60000		miss	0
CI_12	75	Picture	delay	7777871	65682	181	6015	183	65000	20000	hit	210
CI_12	75	Response	2	7783831	71642	1
CI_12	76	Sound	2	7864584	60682	3			60000		miss	0
CI_12	76	Picture	delay	7869584	65682	180	15186	182	65000	20000	hit	213
CI_12	76	Response	1	7884601	80699	2
CI_12	77	Picture	3	7965477	60875	2	5170	3	60000	5000	miss	0
CI_12	77	Picture	delay	7970647	66045	1	7170	2	65000	20000	hit	216
CI_12	77	Response	1	7977689	73087	1
CI_12	78	Sound	7	8058514	60682	2			60000		miss	0
CI_12	78	Picture	delay	8063514	65682	181	10351	182	65000	20000	incorrect	219
CI_12	78	Response	2	8073737	75905	1
CI_12	79	Picture	3	8154738	60858	2	5170	3	60000	5000	miss	0
CI_12	79	Picture	delay	8159908	66028	1	8504	2	65000	20000	hit	222
CI_12	79	Response	1	8168347	74467	1
CI_12	80	Sound	0	8249109	60682	3			60000		miss	0
CI_12	80	Picture	delay	8254109	65682	181	8016	183	65000	20000	hit	225
CI_12	80	Response	2	8261992	73565	1
CI_12	81	Picture	1	8342822	60682	179	5000	360	60000	5000	miss	0
CI_12	81	Picture	delay	8347822	65682	181	7337	362	65000	20000	hit	228
CI_12	81	Response	2	8355158	73018	1
CI_12	82	Sound	7	8435869	60684	2			60000		miss	0
CI_12	82	Picture	delay	8440869	65684	181	20022	183	65000	20000	miss	0
CI_12	82	Response	1	8466495	91310	1
CI_12	83	Sound	0	8541422	60530	2			60000		miss	0
CI_12	83	Picture	delay	8546422	65530	180	8350	181	65000	20000	hit	234
CI_12	83	Response	2	8554699	73807	1
CI_12	84	Picture	4	8635468	60682	179	5000	360	60000	5000	miss	0
CI_12	84	Picture	delay	8640468	65682	181	6838	361	65000	20000	hit	237
CI_12	84	Response	2	8647305	72519	1
CI_12	85	Sound	0	8728015	60682	3			60000		miss	0
CI_12	85	Picture	delay	8733015	65682	181	7516	183	65000	20000	hit	240
CI_12	85	Response	2	8740472	73139	1
CI_12	86	Sound	7	8821228	60682	3			60000		miss	0
CI_12	86	Picture	delay	8826228	65682	181	8517	182	65000	20000	incorrect	243
CI_12	86	Response	2	8834681	74135	1
CI_12	87	Sound	2	8915442	60682	3			60000		miss	0
CI_12	87	Picture	delay	8920442	65682	180	8516	182	65000	20000	incorrect	246
CI_12	87	Response	2	8928889	74129	1
CI_12	88	Picture	4	9009832	60859	2	5169	4	60000	5000	miss	0
CI_12	88	Picture	delay	9015001	66028	2	7171	3	65000	20000	hit	249
CI_12	88	Response	2	9022053	73080	1
CI_12	89	Picture	1	9103045	60858	2	5170	3	60000	5000	miss	0
CI_12	89	Picture	delay	9108215	66028	1	9338	2	65000	20000	hit	252
CI_12	89	Response	2	9117383	75196	1
CI_12	90	Sound	7	9197916	60533	3			60000		miss	0
CI_12	90	Picture	delay	9202916	65533	181	14837	365	65000	20000	incorrect	255
CI_12	90	Response	2	9217752	80369	1
CI_12	91	Picture	5	9298466	60682	178	5000	359	60000	5000	miss	0
CI_12	91	Picture	delay	9303466	65682	181	6683	182	65000	20000	hit	258
CI_12	91	Response	1	9310038	72254	1
CI_12	92	Picture	5	9390845	60681	179	5000	361	60000	5000	miss	0
CI_12	92	Picture	delay	9395845	65681	182	5849	184	65000	20000	hit	261
CI_12	92	Response	1	9401605	71441	1
CI_12	93	Picture	4	9482391	60682	178	5000	359	60000	5000	miss	0
CI_12	93	Picture	delay	9487391	65682	181	6500	365	65000	20000	hit	264
CI_12	93	Response	2	9493891	72182	1
CI_12	94	Sound	0	9574603	60681	3			60000		miss	0
CI_12	94	Picture	delay	9579603	65681	182	8684	184	65000	20000	hit	267
CI_12	94	Response	2	9588179	74257	1
CI_12	95	Picture	4	9668984	60681	179	5000	360	60000	5000	miss	0
CI_12	95	Picture	delay	9673984	65681	181	6516	183	65000	20000	hit	270
CI_12	95	Response	2	9680383	72080	1
CI_12	96	Picture	1	9761374	60859	1	5169	3	60000	5000	miss	0
CI_12	96	Picture	delay	9766543	66028	2	6003	4	65000	20000	hit	273
CI_12	96	Response	2	9772431	71916	1
CI_12	97	Picture	5	9853420	60859	1	5169	2	60000	5000	miss	0
CI_12	97	Picture	delay	9858589	66028	1	8169	5	65000	20000	incorrect	276
CI_12	97	Response	2	9866639	74078	1
CI_12	98	Sound	6	9947457	60682	3			60000		miss	0
CI_12	98	Picture	delay	9952457	65682	180	7683	181	65000	20000	hit	279
CI_12	98	Response	2	9960045	73270	1
CI_12	99	Picture	4	10040836	60681	179	5000	360	60000	5000	miss	0
CI_12	99	Picture	delay	10045836	65681	181	6336	363	65000	20000	hit	282
CI_12	99	Response	2	10052171	72016	1
CI_12	100	Sound	6	10132882	60682	3			60000		miss	0
CI_12	100	Picture	delay	10137882	65682	181	5849	183	65000	20000	hit	285
CI_12	100	Response	2	10143659	71459	1
CI_12	101	Sound	0	10224428	60682	3			60000		miss	0
CI_12	101	Picture	delay	10229428	65682	181	6349	182	65000	20000	hit	288
CI_12	101	Response	2	10235623	71877	1
CI_12	102	Picture	5	10316651	60859	1	5169	2	60000	5000	miss	0
CI_12	102	Picture	delay	10321820	66028	1	11506	2	65000	20000	hit	291
CI_12	102	Response	1	10333193	77401	1
CI_12	103	Picture	5	10414199	60858	2	5170	3	60000	5000	miss	0
CI_12	103	Picture	delay	10419369	66028	1	8337	3	65000	20000	incorrect	294
CI_12	103	Response	2	10427640	74299	1
CI_12	104	Picture	1	10508580	60859	1	5169	2	60000	5000	miss	0
CI_12	104	Picture	delay	10513749	66028	1	6503	3	65000	20000	hit	297
CI_12	104	Response	2	10520166	72445	1
CI_12	105	Response	2	11338658	818406	1
CI_12	106	Picture	5	11419189	60530	179	5000	361	60000	5000	miss	0
CI_12	106	Picture	delay	11424189	65530	182	5683	183	65000	20000	hit	301
CI_12	106	Response	1	11429824	71165	1
CI_12	107	Sound	0	11510569	60682	3			60000		miss	0
CI_12	107	Picture	delay	11515569	65682	181	5501	364	65000	20000	hit	304
CI_12	107	Response	2	11521069	71182	1
CI_12	108	Sound	7	11601781	60682	3			60000		miss	0
CI_12	108	Picture	delay	11606781	65682	180	6349	181	65000	20000	incorrect	307
CI_12	108	Response	2	11613036	71937	1
CI_12	109	Sound	7	11693826	60681	3			60000		miss	0
CI_12	109	Picture	delay	11698826	65681	181	5349	182	65000	20000	incorrect	310
CI_12	109	Response	2	11704041	70896	1
CI_12	110	Picture	1	11785049	60859	1	5169	2	60000	5000	miss	0
CI_12	110	Picture	delay	11790218	66028	1	8504	3	65000	20000	incorrect	313
CI_12	110	Response	1	11798568	74378	1
CI_12	111	Picture	5	11879596	60859	1	5169	2	60000	5000	miss	0
CI_12	111	Picture	delay	11884765	66028	1	6503	3	65000	20000	hit	316
CI_12	111	Response	1	11891176	72439	1
CI_12	112	Sound	7	11971965	60682	3			60000		miss	0
CI_12	112	Picture	delay	11976965	65682	181	6682	183	65000	20000	incorrect	319
CI_12	112	Response	2	11983621	72338	1
CI_12	113	Sound	6	12064344	60682	3			60000		miss	0
CI_12	113	Picture	delay	12069344	65682	181	8517	182	65000	20000	hit	322
CI_12	113	Response	2	12077829	74167	1
CI_12	114	Sound	0	12158558	60682	2			60000		miss	0
CI_12	114	Picture	delay	12163558	65682	180	5181	182	65000	20000	hit	325
CI_12	114	Response	2	12168674	70798	1
CI_12	115	Sound	0	12249436	60682	3			60000		miss	0
CI_12	115	Picture	delay	12254436	65682	181	6849	183	65000	20000	hit	328
CI_12	115	Response	2	12261201	72447	1
CI_12	116	Picture	1	12342159	60859	2	5169	4	60000	5000	miss	0
CI_12	116	Picture	delay	12347328	66028	2	5336	4	65000	20000	hit	331
CI_12	116	Response	2	12352528	71228	1
CI_12	117	Sound	2	12433361	60682	2			60000		miss	0
CI_12	117	Picture	delay	12438361	65682	181	9017	183	65000	20000	incorrect	334
CI_12	117	Response	2	12447294	74615	1
CI_12	118	Sound	2	12528075	60682	2			60000		miss	0
CI_12	118	Picture	delay	12533075	65682	181	13352	183	65000	20000	incorrect	337
CI_12	118	Response	2	12546385	78992	1
CI_12	119	Sound	7	12627124	60682	2			60000		miss	0
CI_12	119	Picture	delay	12632124	65682	181	7850	182	65000	20000	incorrect	340
CI_12	119	Response	2	12639872	73430	1
CI_12	120	Picture	4	12720848	60859	1	5169	2	60000	5000	miss	0
CI_12	120	Picture	delay	12726017	66028	1	8837	3	65000	20000	hit	343
CI_12	120	Response	2	12734799	74810	1
CI_12	121	Sound	0	12815551	60682	2			60000		miss	0
CI_12	121	Picture	delay	12820551	65682	181	8183	183	65000	20000	hit	346
CI_12	121	Response	2	12828605	73736	1
CI_12	122	Picture	3	12909431	60682	179	5000	362	60000	5000	miss	0
CI_12	122	Picture	delay	12914431	65682	183	5182	185	65000	20000	incorrect	349
CI_12	122	Response	2	12919531	70782	1
CI_12	123	Picture	5	13000487	60859	1	5169	2	60000	5000	miss	0
CI_12	123	Picture	delay	13005656	66028	1	6669	4	65000	20000	hit	352
CI_12	123	Response	1	13012300	72672	1
CI_12	124	Picture	4	13093199	60858	2	5169	4	60000	5000	miss	0
CI_12	124	Picture	delay	13098368	66027	2	6837	4	65000	20000	hit	355
CI_12	124	Response	2	13105065	72724	1
CI_12	125	Picture	5	13186079	60859	1	5169	2	60000	5000	miss	0
CI_12	125	Picture	delay	13191248	66028	1	6503	3	65000	20000	hit	358
CI_12	125	Response	1	13197672	72452	1
CI_12	126	Sound	2	13278448	60682	2			60000		miss	0
CI_12	126	Picture	delay	13283448	65682	181	14520	182	65000	20000	hit	361
CI_12	126	Response	1	13297800	80034	1
CI_12	127	Sound	6	13378331	60530	2			60000		miss	0
CI_12	127	Picture	delay	13383331	65530	181	6682	183	65000	20000	hit	364
CI_12	127	Response	2	13389930	72129	1
CI_12	128	Sound	6	13470710	60682	3			60000		miss	0
CI_12	128	Picture	delay	13475710	65682	181	6182	183	65000	20000	hit	367
CI_12	128	Response	2	13481733	71705	1
CI_12	129	Picture	3	13562766	60859	2	5169	4	60000	5000	miss	0
CI_12	129	Picture	delay	13567935	66028	2	7504	3	65000	20000	hit	370
CI_12	129	Response	1	13575301	73394	1
CI_12	130	Picture	4	13656312	60858	2	5170	3	60000	5000	miss	0
CI_12	130	Picture	delay	13661482	66028	1	7670	2	65000	20000	hit	373
CI_12	130	Response	2	13669028	73574	1
CI_12	131	Picture	4	13750026	60859	1	5169	2	60000	5000	miss	0
CI_12	131	Picture	delay	13755195	66028	1	5669	3	65000	20000	hit	376
CI_12	131	Response	2	13760753	71586	1
CI_12	132	Sound	6	13841561	60682	2			60000		miss	0
CI_12	132	Picture	delay	13846740	65861	2	10839	3	65000	20000	hit	379
CI_12	132	Response	2	13857525	76646	1
CI_12	133	Sound	7	13938275	60685	3			60000		miss	0
CI_12	133	Picture	delay	13943275	65685	182	11018	184	65000	20000	incorrect	382
CI_12	133	Response	2	13954131	76541	1
CI_12	134	Sound	7	14034823	60692	3			60000		miss	0
CI_12	134	Picture	delay	14039823	65692	181	7684	182	65000	20000	incorrect	385
CI_12	134	Response	2	14047377	73246	1
CI_12	135	Sound	6	14128203	60681	2			60000		miss	0
CI_12	135	Picture	delay	14133203	65681	181	7183	183	65000	20000	hit	388
CI_12	135	Response	2	14140305	72783	1
CI_12	136	Sound	0	14221083	60682	2			60000		miss	0
CI_12	136	Picture	delay	14226083	65682	181	6516	182	65000	20000	hit	391
CI_12	136	Response	2	14232431	72030	1
CI_12	137	Picture	4	14313139	60707	1	5169	2	60000	5000	miss	0
CI_12	137	Picture	delay	14318308	65876	1	5169	3	65000	20000	hit	394
CI_12	137	Response	2	14323356	70924	1
CI_12	138	Picture	3	14404351	60859	1	5169	2	60000	5000	miss	0
CI_12	138	Picture	delay	14409520	66028	1	6003	2	65000	20000	hit	397
CI_12	138	Response	1	14415483	71991	1
CI_12	139	Picture	4	14496396	60858	2	5170	3	60000	5000	miss	0
CI_12	139	Picture	delay	14501566	66028	1	7170	2	65000	20000	hit	400
CI_12	139	Response	2	14508569	73031	1
CI_12	140	Sound	6	14589099	60530	2			60000		miss	0
CI_12	140	Picture	delay	14594099	65530	181	4997	367	65000	20000	hit	403
CI_12	140	Response	2	14599095	70526	1
CI_12	141	Picture	1	14679987	60858	2	5170	3	60000	5000	miss	0
CI_12	141	Picture	delay	14685157	66028	1	6336	3	65000	20000	hit	406
CI_12	141	Response	2	14691381	72252	1
CI_12	142	Picture	3	14772367	60859	1	5169	2	60000	5000	miss	0
CI_12	142	Picture	delay	14777536	66028	1	6169	3	65000	20000	hit	409
CI_12	142	Response	1	14783589	72081	1
CI_12	143	Sound	2	14864402	60682	3			60000		miss	0
CI_12	143	Picture	delay	14869402	65682	181	11185	183	65000	20000	incorrect	412
CI_12	143	Response	2	14880436	76716	1
CI_12	144	Sound	2	14961284	60682	2			60000		miss	0
CI_12	144	Picture	delay	14966284	65682	180	8850	181	65000	20000	incorrect	415
CI_12	144	Response	2	14975043	74441	1
CI_12	145	Picture	5	15056007	60858	2	5170	3	60000	5000	miss	0
CI_12	145	Picture	delay	15061177	66028	1	9671	3	65000	20000	incorrect	418
CI_12	145	Response	2	15070693	75544	1
CI_12	146	Picture	3	15151544	60681	179	5000	360	60000	5000	miss	0
CI_12	146	Picture	delay	15156544	65681	181	7517	183	65000	20000	hit	421
CI_12	146	Response	1	15164019	73156	1
CI_12	147	Picture	1	15244934	60859	2	5170	4	60000	5000	miss	0
CI_12	147	Picture	delay	15250104	66029	2	7670	4	65000	20000	hit	424
CI_12	147	Response	2	15257746	73671	1
CI_12	148	Picture	1	15338648	60859	1	5169	2	60000	5000	miss	0
CI_12	148	Picture	delay	15343817	66028	1	5336	2	65000	20000	hit	427
CI_12	148	Response	2	15348991	71202	1
CI_12	149	Picture	1	15430026	60858	2	5170	3	60000	5000	miss	0
CI_12	149	Picture	delay	15435196	66028	1	5836	2	65000	20000	hit	430
CI_12	149	Response	2	15440879	71711	1
CI_12	150	Sound	2	15521729	60682	2			60000		miss	0
CI_12	150	Picture	delay	15526729	65682	180	5014	182	65000	20000	incorrect	433
CI_12	150	Response	2	15531724	70677	1
CI_12	151	Picture	5	15612440	60682	178	5000	359	60000	5000	miss	0
CI_12	151	Picture	delay	15617440	65682	181	7350	182	65000	20000	incorrect	436
CI_12	151	Response	2	15624730	72972	1
CI_12	152	Picture	3	15705663	60859	2	5169	4	60000	5000	miss	0
CI_12	152	Picture	delay	15710832	66028	2	14841	3	65000	20000	hit	439
CI_12	152	Response	1	15725500	80696	1
CI_12	153	Sound	0	15806203	60684	3			60000		miss	0
CI_12	153	Picture	delay	15811203	65684	181	9851	182	65000	20000	hit	442
CI_12	153	Response	2	15820991	75472	1
CI_12	154	Response	2	16035497	214443	1
Event Type	Code	Type	Response	RT	RT Uncertainty	Time	Uncertainty	Duration	Uncertainty	ReqTime	ReqDur
Sound	1000	miss				812059	2			60000
Picture	delay	hit	2	7116	182	817059	181	7183	183	65000	20000
Sound	7	miss				1086697	3			60000
Picture	delay	hit	1	16782	182	1091697	181	16854	182	65000	20000
Sound	7	miss				1189248	2			60000
Picture	delay	hit	1	10119	182	1194248	181	10184	183	65000	20000
Picture	1	miss				1285306	1	5169	3	60000	5000
Picture	delay	hit	2	9381	3	1290475	2	9505	4	65000	20000
Picture	4	miss				1380854	1	5169	2	60000	5000
Picture	delay	hit	2	9720	2	1386023	1	9838	3	65000	20000
Sound	6	miss				1476558	3			60000
Picture	delay	hit	2	7913	182	1481558	181	8017	182	65000	20000
Picture	5	miss				1570449	1	5169	2	60000	5000
Picture	delay	hit	1	4777	2	1575618	1	4836	2	65000	20000
Picture	3	miss				1661327	2	5170	3	60000	5000
Picture	delay	hit	1	6024	2	1666497	1	6169	3	65000	20000
Sound	2	miss				1753363	2			60000
Picture	delay	incorrect	2	10848	182	1758363	181	11019	182	65000	20000
Sound	7	miss				1849745	4			60000
Picture	delay	hit	1	11474	182	1854745	181	11518	183	65000	20000
Picture	4	miss				1946960	179	5000	360	60000	5000
Picture	delay	hit	2	8948	182	1951960	181	9017	183	65000	20000
Sound	7	miss				2041674	3			60000
Picture	delay	incorrect	2	10121	182	2046674	181	10185	182	65000	20000
Picture	1	miss				2137555	179	5000	360	60000	5000
Picture	delay	hit	2	9249	182	2142555	181	9351	183	65000	20000
Picture	5	miss				2232780	1	5169	2	60000	5000
Picture	delay	hit	1	7101	2	2237949	1	7170	3	65000	20000
Sound	2	miss				2325816	3			60000
Picture	delay	miss				2330816	181	20022	183	65000	20000
Sound	6	miss				2431535	3			60000
Picture	delay	hit	2	10058	182	2436535	181	10185	183	65000	20000
Picture	5	miss				2527591	5	5172	6	60000	5000
Picture	delay	hit	1	14119	2	2532763	1	14174	2	65000	20000
Picture	1	miss				2627633	179	5000	360	60000	5000
Picture	delay	hit	2	12137	182	2632633	181	12186	183	65000	20000
Picture	4	miss				2725693	2	5169	4	60000	5000
Picture	delay	hit	2	8435	3	2730862	2	8504	4	65000	20000
Picture	5	miss				2820063	179	5000	360	60000	5000
Picture	delay	hit	1	7241	182	2825063	181	7350	182	65000	20000
Sound	0	miss				2913110	2			60000
Picture	delay	hit	2	5921	182	2918110	181	6015	183	65000	20000
Picture	5	miss				3004822	179	5000	360	60000	5000
Picture	delay	hit	1	7136	182	3009822	181	7183	183	65000	20000
Sound	7	miss				3097702	3			60000
Picture	delay	miss				3102702	181	20022	183	65000	20000
Sound	2	miss				3203255	2			60000
Picture	delay	hit	1	10084	181	3208255	180	10184	182	65000	20000
Sound	0	miss				3299136	3			60000
Picture	delay	hit	2	9770	182	3304136	181	9851	182	65000	20000
Sound	0	miss				3394684	3			60000
Picture	delay	hit	2	11231	182	3399684	181	11351	183	65000	20000
Picture	3	miss				3491909	2	5169	4	60000	5000
Picture	delay	hit	1	7646	3	3497078	2	7671	4	65000	20000
Sound	0	miss				3585446	3			60000
Picture	delay	hit	2	7282	182	3590446	181	7349	183	65000	20000
Sound	6	miss				3678492	3			60000
Picture	delay	hit	2	6924	182	3683492	181	7016	183	65000	20000
Sound	2	miss				3771205	2			60000
Picture	delay	hit	1	10499	182	3776205	181	10518	183	65000	20000
Picture	1	miss				3867597	1	5169	2	60000	5000
Picture	delay	hit	2	6064	2	3872766	1	6170	2	65000	20000
Picture	4	miss				3959809	2	5170	3	60000	5000
Picture	delay	hit	2	7178	2	3964979	1	7337	2	65000	20000
Picture	3	miss				4053190	1	5169	2	60000	5000
Picture	delay	hit	1	5684	2	4058359	1	5836	2	65000	20000
Picture	4	miss				4145069	1	5169	3	60000	5000
Picture	delay	hit	2	9934	3	4150238	2	10005	4	65000	20000
Picture	5	miss				4241117	1	5169	3	60000	5000
Picture	delay	hit	1	6092	3	4246286	2	6170	3	65000	20000
Picture	3	miss				4333330	1	5169	2	60000	5000
Picture	delay	incorrect	2	7367	2	4338499	1	7503	3	65000	20000
Sound	2	miss				4426699	3			60000
Picture	delay	incorrect	2	7252	182	4431699	181	7350	183	65000	20000
Picture	1	miss				4519923	1	5169	2	60000	5000
Picture	delay	hit	2	9507	2	4525092	1	9671	3	65000	20000
Sound	7	miss				4615290	4			60000
Picture	delay	hit	1	9717	185	4620290	184	9854	186	65000	20000
Sound	0	miss				4710841	3			60000
Picture	delay	hit	2	7734	182	4715841	181	7850	183	65000	20000
Picture	1	miss				4804565	1	5169	3	60000	5000
Picture	delay	hit	2	11649	3	4809734	2	11673	3	65000	20000
Picture	3	miss				4902280	2	5170	3	60000	5000
Picture	delay	hit	1	13504	2	4907450	1	13673	3	65000	20000
Picture	3	miss				5001830	2	5169	4	60000	5000
Picture	delay	incorrect	2	11683	3	5006999	2	11840	3	65000	20000
Sound	6	miss				5099535	3			60000
Picture	delay	hit	2	6834	182	5104535	181	6835	364	65000	20000
Picture	4	miss				5192081	180	5000	362	60000	5000
Picture	delay	hit	2	6255	183	5197081	182	6350	183	65000	20000
Sound	0	miss				5284128	2			60000
Picture	delay	hit	2	8417	182	5289128	181	8517	184	65000	20000
Sound	6	miss				5378342	2			60000
Picture	delay	hit	2	9210	181	5383342	180	9350	181	65000	20000
Sound	2	miss				5473389	4			60000
Picture	delay	hit	1	7088	182	5478389	181	7183	182	65000	20000
Sound	6	miss				5566269	2			60000
Picture	delay	hit	2	7777	181	5571269	180	7850	181	65000	20000
Sound	6	miss				6053512	2			60000
Picture	delay	hit	2	6936	182	6058512	181	7016	183	65000	20000
Sound	6	miss				6146225	2			60000
Picture	delay	hit	2	6670	182	6151225	181	6671	361	65000	20000
Sound	0	miss				6238605	3			60000
Picture	delay	hit	2	6977	181	6243605	180	7016	181	65000	20000
Sound	7	miss				6331318	3			60000
Picture	delay	incorrect	2	16077	181	6336318	180	16187	181	65000	20000
Sound	7	miss				6433202	2			60000
Picture	delay	miss				6438202	181	20022	183	65000	20000
Sound	2	miss				6538754	3			60000
Picture	delay	hit	1	8979	182	6543754	181	9018	182	65000	20000
Picture	3	miss				6633645	2	5169	4	60000	5000
Picture	delay	hit	1	5325	3	6638814	2	5503	4	65000	20000
Picture	3	miss				6724847	179	5000	360	60000	5000
Picture	delay	hit	1	10901	182	6729847	181	11019	182	65000	20000
Picture	3	miss				6821739	2	5170	3	60000	5000
Picture	delay	hit	1	5644	2	6826909	1	5669	2	65000	20000
Picture	4	miss				6913452	1	5169	2	60000	5000
Picture	delay	hit	2	6139	2	6918621	1	6170	2	65000	20000
Sound	6	miss				7005488	3			60000
Picture	delay	hit	2	9120	181	7010488	180	9183	182	65000	20000
Picture	5	miss				7100368	179	5000	360	60000	5000
Picture	delay	hit	1	8447	182	7105368	181	8517	183	65000	20000
Sound	2	miss				7194582	3			60000
Picture	delay	incorrect	2	9242	182	7199582	181	9351	182	65000	20000
Sound	2	miss				7289629	2			60000
Picture	delay	incorrect	2	14807	182	7294629	181	14854	182	65000	20000
Picture	1	miss				7390356	2	5170	3	60000	5000
Picture	delay	hit	2	5153	2	7395526	1	5155	183	65000	20000
Sound	2	miss				7481390	3			60000
Picture	delay	incorrect	2	8336	184	7486390	183	8337	366	65000	20000
Picture	1	miss				7575616	1	5169	2	60000	5000
Picture	delay	hit	2	9910	2	7580785	1	10005	3	65000	20000
Picture	3	miss				7671663	2	5170	3	60000	5000
Picture	delay	hit	1	15273	2	7676833	1	15341	3	65000	20000
Sound	6	miss				7772871	2			60000
Picture	delay	hit	2	5960	182	7777871	181	6015	183	65000	20000
Sound	2	miss				7864584	3			60000
Picture	delay	hit	1	15017	182	7869584	180	15186	182	65000	20000
Picture	3	miss				7965477	2	5170	3	60000	5000
Picture	delay	hit	1	7042	2	7970647	1	7170	2	65000	20000
Sound	7	miss				8058514	2			60000
Picture	delay	incorrect	2	10223	182	8063514	181	10351	182	65000	20000
Picture	3	miss				8154738	2	5170	3	60000	5000
Picture	delay	hit	1	8439	2	8159908	1	8504	2	65000	20000
Sound	0	miss				8249109	3			60000
Picture	delay	hit	2	7883	182	8254109	181	8016	183	65000	20000
Picture	1	miss				8342822	179	5000	360	60000	5000
Picture	delay	hit	2	7336	182	8347822	181	7337	362	65000	20000
Sound	7	miss				8435869	2			60000
Picture	delay	miss				8440869	181	20022	183	65000	20000
Sound	0	miss				8541422	2			60000
Picture	delay	hit	2	8277	181	8546422	180	8350	181	65000	20000
Picture	4	miss				8635468	179	5000	360	60000	5000
Picture	delay	hit	2	6837	182	8640468	181	6838	361	65000	20000
Sound	0	miss				8728015	3			60000
Picture	delay	hit	2	7457	182	8733015	181	7516	183	65000	20000
Sound	7	miss				8821228	3			60000
Picture	delay	incorrect	2	8453	182	8826228	181	8517	182	65000	20000
Sound	2	miss				8915442	3			60000
Picture	delay	incorrect	2	8447	181	8920442	180	8516	182	65000	20000
Picture	4	miss				9009832	2	5169	4	60000	5000
Picture	delay	hit	2	7052	3	9015001	2	7171	3	65000	20000
Picture	1	miss				9103045	2	5170	3	60000	5000
Picture	delay	hit	2	9168	2	9108215	1	9338	2	65000	20000
Sound	7	miss				9197916	3			60000
Picture	delay	incorrect	2	14836	182	9202916	181	14837	365	65000	20000
Picture	5	miss				9298466	178	5000	359	60000	5000
Picture	delay	hit	1	6572	182	9303466	181	6683	182	65000	20000
Picture	5	miss				9390845	179	5000	361	60000	5000
Picture	delay	hit	1	5760	183	9395845	182	5849	184	65000	20000
Picture	4	miss				9482391	178	5000	359	60000	5000
Picture	delay	hit	2	6500	182	9487391	181	6500	365	65000	20000
Sound	0	miss				9574603	3			60000
Picture	delay	hit	2	8576	183	9579603	182	8684	184	65000	20000
Picture	4	miss				9668984	179	5000	360	60000	5000
Picture	delay	hit	2	6399	182	9673984	181	6516	183	65000	20000
Picture	1	miss				9761374	1	5169	3	60000	5000
Picture	delay	hit	2	5888	3	9766543	2	6003	4	65000	20000
Picture	5	miss				9853420	1	5169	2	60000	5000
Picture	delay	incorrect	2	8050	2	9858589	1	8169	5	65000	20000
Sound	6	miss				9947457	3			60000
Picture	delay	hit	2	7588	181	9952457	180	7683	181	65000	20000
Picture	4	miss				10040836	179	5000	360	60000	5000
Picture	delay	hit	2	6335	182	10045836	181	6336	363	65000	20000
Sound	6	miss				10132882	3			60000
Picture	delay	hit	2	5777	182	10137882	181	5849	183	65000	20000
Sound	0	miss				10224428	3			60000
Picture	delay	hit	2	6195	182	10229428	181	6349	182	65000	20000
Picture	5	miss				10316651	1	5169	2	60000	5000
Picture	delay	hit	1	11373	2	10321820	1	11506	2	65000	20000
Picture	5	miss				10414199	2	5170	3	60000	5000
Picture	delay	incorrect	2	8271	2	10419369	1	8337	3	65000	20000
Picture	1	miss				10508580	1	5169	2	60000	5000
Picture	delay	hit	2	6417	2	10513749	1	6503	3	65000	20000
Picture	5	miss				11419189	179	5000	361	60000	5000
Picture	delay	hit	1	5635	183	11424189	182	5683	183	65000	20000
Sound	0	miss				11510569	3			60000
Picture	delay	hit	2	5500	182	11515569	181	5501	364	65000	20000
Sound	7	miss				11601781	3			60000
Picture	delay	incorrect	2	6255	181	11606781	180	6349	181	65000	20000
Sound	7	miss				11693826	3			60000
Picture	delay	incorrect	2	5215	182	11698826	181	5349	182	65000	20000
Picture	1	miss				11785049	1	5169	2	60000	5000
Picture	delay	incorrect	1	8350	2	11790218	1	8504	3	65000	20000
Picture	5	miss				11879596	1	5169	2	60000	5000
Picture	delay	hit	1	6411	2	11884765	1	6503	3	65000	20000
Sound	7	miss				11971965	3			60000
Picture	delay	incorrect	2	6656	182	11976965	181	6682	183	65000	20000
Sound	6	miss				12064344	3			60000
Picture	delay	hit	2	8485	182	12069344	181	8517	182	65000	20000
Sound	0	miss				12158558	2			60000
Picture	delay	hit	2	5116	181	12163558	180	5181	182	65000	20000
Sound	0	miss				12249436	3			60000
Picture	delay	hit	2	6765	182	12254436	181	6849	183	65000	20000
Picture	1	miss				12342159	2	5169	4	60000	5000
Picture	delay	hit	2	5200	3	12347328	2	5336	4	65000	20000
Sound	2	miss				12433361	2			60000
Picture	delay	incorrect	2	8933	182	12438361	181	9017	183	65000	20000
Sound	2	miss				12528075	2			60000
Picture	delay	incorrect	2	13310	182	12533075	181	13352	183	65000	20000
Sound	7	miss				12627124	2			60000
Picture	delay	incorrect	2	7748	182	12632124	181	7850	182	65000	20000
Picture	4	miss				12720848	1	5169	2	60000	5000
Picture	delay	hit	2	8782	2	12726017	1	8837	3	65000	20000
Sound	0	miss				12815551	2			60000
Picture	delay	hit	2	8054	182	12820551	181	8183	183	65000	20000
Picture	3	miss				12909431	179	5000	362	60000	5000
Picture	delay	incorrect	2	5100	184	12914431	183	5182	185	65000	20000
Picture	5	miss				13000487	1	5169	2	60000	5000
Picture	delay	hit	1	6644	2	13005656	1	6669	4	65000	20000
Picture	4	miss				13093199	2	5169	4	60000	5000
Picture	delay	hit	2	6697	3	13098368	2	6837	4	65000	20000
Picture	5	miss				13186079	1	5169	2	60000	5000
Picture	delay	hit	1	6424	2	13191248	1	6503	3	65000	20000
Sound	2	miss				13278448	2			60000
Picture	delay	hit	1	14352	182	13283448	181	14520	182	65000	20000
Sound	6	miss				13378331	2			60000
Picture	delay	hit	2	6599	182	13383331	181	6682	183	65000	20000
Sound	6	miss				13470710	3			60000
Picture	delay	hit	2	6023	182	13475710	181	6182	183	65000	20000
Picture	3	miss				13562766	2	5169	4	60000	5000
Picture	delay	hit	1	7366	3	13567935	2	7504	3	65000	20000
Picture	4	miss				13656312	2	5170	3	60000	5000
Picture	delay	hit	2	7546	2	13661482	1	7670	2	65000	20000
Picture	4	miss				13750026	1	5169	2	60000	5000
Picture	delay	hit	2	5558	2	13755195	1	5669	3	65000	20000
Sound	6	miss				13841561	2			60000
Picture	delay	hit	2	10785	3	13846740	2	10839	3	65000	20000
Sound	7	miss				13938275	3			60000
Picture	delay	incorrect	2	10856	183	13943275	182	11018	184	65000	20000
Sound	7	miss				14034823	3			60000
Picture	delay	incorrect	2	7554	182	14039823	181	7684	182	65000	20000
Sound	6	miss				14128203	2			60000
Picture	delay	hit	2	7102	182	14133203	181	7183	183	65000	20000
Sound	0	miss				14221083	2			60000
Picture	delay	hit	2	6348	182	14226083	181	6516	182	65000	20000
Picture	4	miss				14313139	1	5169	2	60000	5000
Picture	delay	hit	2	5048	2	14318308	1	5169	3	65000	20000
Picture	3	miss				14404351	1	5169	2	60000	5000
Picture	delay	hit	1	5963	2	14409520	1	6003	2	65000	20000
Picture	4	miss				14496396	2	5170	3	60000	5000
Picture	delay	hit	2	7003	2	14501566	1	7170	2	65000	20000
Sound	6	miss				14589099	2			60000
Picture	delay	hit	2	4996	182	14594099	181	4997	367	65000	20000
Picture	1	miss				14679987	2	5170	3	60000	5000
Picture	delay	hit	2	6224	2	14685157	1	6336	3	65000	20000
Picture	3	miss				14772367	1	5169	2	60000	5000
Picture	delay	hit	1	6053	2	14777536	1	6169	3	65000	20000
Sound	2	miss				14864402	3			60000
Picture	delay	incorrect	2	11034	182	14869402	181	11185	183	65000	20000
Sound	2	miss				14961284	2			60000
Picture	delay	incorrect	2	8759	181	14966284	180	8850	181	65000	20000
Picture	5	miss				15056007	2	5170	3	60000	5000
Picture	delay	incorrect	2	9516	2	15061177	1	9671	3	65000	20000
Picture	3	miss				15151544	179	5000	360	60000	5000
Picture	delay	hit	1	7475	182	15156544	181	7517	183	65000	20000
Picture	1	miss				15244934	2	5170	4	60000	5000
Picture	delay	hit	2	7642	3	15250104	2	7670	4	65000	20000
Picture	1	miss				15338648	1	5169	2	60000	5000
Picture	delay	hit	2	5174	2	15343817	1	5336	2	65000	20000
Picture	1	miss				15430026	2	5170	3	60000	5000
Picture	delay	hit	2	5683	2	15435196	1	5836	2	65000	20000
Sound	2	miss				15521729	2			60000
Picture	delay	incorrect	2	4995	181	15526729	180	5014	182	65000	20000
Picture	5	miss				15612440	178	5000	359	60000	5000
Picture	delay	incorrect	2	7290	182	15617440	181	7350	182	65000	20000
Picture	3	miss				15705663	2	5169	4	60000	5000
Picture	delay	hit	1	14668	3	15710832	2	14841	3	65000	20000
Sound	0	miss				15806203	3			60000
Picture	delay	hit	2	9788	182	15811203	181	9851	182	65000	20000

## Sheet: CI_13
Scenario - Scenario 1
Logfile written - 10/13/2022 13:15:26
Subject	Trial	Event Type	Code	Time	TTime	Uncertainty	Duration	Uncertainty	ReqTime	ReqDur	Stim Type	Pair Index
CI_13	1	Response	2	83935	83822	1
CI_13	2	Response	2	231530	147592	1
CI_13	4	Response	2	538965	247002	1
CI_13	5	Response	2	587468	48367	1
CI_13	6	Sound	1000	668322	60682	3			60000		miss	0
CI_13	6	Picture	delay	673322	65682	181	16021	183	65000	20000	hit	7
CI_13	6	Response	2	689199	81559	1
CI_13	7	Response	1	879614	180099	2
CI_13	8	Sound	7	960468	60682	2			60000		miss	0
CI_13	8	Picture	delay	965468	65682	181	17689	182	65000	20000	hit	11
CI_13	8	Response	1	983106	83320	1
CI_13	9	Picture	1	1064029	60858	5	5171	6	60000	5000	miss	0
CI_13	9	Picture	delay	1069200	66029	1	12005	3	65000	20000	hit	14
CI_13	9	Response	2	1081075	77904	1
CI_13	10	Picture	5	1161902	60681	179	5000	360	60000	5000	miss	0
CI_13	10	Picture	delay	1166902	65681	181	13353	183	65000	20000	incorrect	17
CI_13	10	Response	2	1180165	78944	1
CI_13	11	Sound	7	1260952	60682	2			60000		miss	0
CI_13	11	Picture	delay	1265952	65682	181	20023	182	65000	20000	miss	0
CI_13	11	Response	2	1288941	88671	1
CI_13	12	Sound	7	1366505	60530	3			60000		miss	0
CI_13	12	Picture	delay	1371505	65530	181	18021	183	65000	20000	hit	23
CI_13	12	Response	1	1389392	83417	1
CI_13	13	Picture	4	1470400	60859	1	5169	3	60000	5000	miss	0
CI_13	13	Picture	delay	1475569	66028	2	9005	3	65000	20000	hit	26
CI_13	13	Response	2	1484399	74858	1
CI_13	14	Sound	7	1564937	60537	3			60000		miss	0
CI_13	14	Picture	delay	1569937	65537	181	20023	182	65000	20000	miss	0
CI_13	14	Response	2	1601498	97098	1
CI_13	15	Sound	2	1670490	60530	3			60000		miss	0
CI_13	15	Picture	delay	1675490	65530	181	7183	182	65000	20000	hit	32
CI_13	15	Response	1	1682579	72619	1
CI_13	16	Picture	3	1763364	60676	18	5000	40	60000	5000	miss	0
CI_13	16	Picture	delay	1768364	65676	22	17694	23	65000	20000	hit	35
CI_13	16	Response	1	1785990	83302	1
CI_13	17	Sound	7	1866755	60682	4			60000		miss	0
CI_13	17	Picture	delay	1871755	65682	181	20022	183	65000	20000	miss	0
CI_13	17	Response	2	1907333	101260	1
CI_13	18	Sound	6	1972307	60529	2			60000		miss	0
CI_13	18	Picture	delay	1977307	65529	181	15687	183	65000	20000	hit	41
CI_13	18	Response	2	1992895	81117	1
CI_13	19	Sound	2	2073691	60681	3			60000		miss	0
CI_13	19	Picture	delay	2078691	65681	181	6683	182	65000	20000	hit	44
CI_13	19	Response	1	2085340	72330	1
CI_13	20	Picture	3	2166248	60859	1	5169	2	60000	5000	miss	0
CI_13	20	Picture	delay	2171417	66028	1	6503	3	65000	20000	hit	47
CI_13	20	Response	1	2177788	72399	1
CI_13	21	Picture	4	2258794	60859	1	5169	4	60000	5000	miss	0
CI_13	21	Picture	delay	2263963	66028	3	12173	4	65000	20000	hit	50
CI_13	21	Response	2	2275997	78062	1
CI_13	22	Sound	2	2356833	60682	2			60000		miss	0
CI_13	22	Picture	delay	2361833	65682	181	7016	182	65000	20000	hit	53
CI_13	22	Response	1	2368683	72532	1
CI_13	23	Sound	6	2449379	60696	3			60000		miss	0
CI_13	23	Picture	delay	2454379	65696	181	20023	182	65000	20000	miss	0
CI_13	23	Response	2	2477139	88456	1
CI_13	24	Sound	6	2555099	60697	2			60000		miss	0
CI_13	24	Picture	delay	2560099	65697	180	13352	182	65000	20000	hit	59
CI_13	24	Response	2	2573345	78943	1
CI_13	25	Sound	0	2654148	60682	4			60000		miss	0
CI_13	25	Picture	delay	2659148	65682	181	16687	183	65000	20000	hit	62
CI_13	25	Response	2	2675718	82252	1
CI_13	26	Sound	0	2756532	60682	3			60000		miss	0
CI_13	26	Picture	delay	2761532	65682	181	15837	200	65000	20000	hit	65
CI_13	26	Response	2	2777368	81518	1
CI_13	27	Picture	1	2858260	60859	1	5169	3	60000	5000	miss	0
CI_13	27	Picture	delay	2863429	66028	2	20177	3	65000	20000	miss	0
CI_13	27	Response	2	2884381	86980	1
CI_13	28	Picture	5	2964313	60706	1	5169	3	60000	5000	miss	0
CI_13	28	Picture	delay	2969482	65875	2	20000	180	65000	20000	miss	0
CI_13	28	Response	1	2994997	91390	1
CI_13	29	Picture	4	3070366	60706	1	5169	3	60000	5000	miss	0
CI_13	29	Picture	delay	3075535	65875	2	5336	4	65000	20000	hit	74
CI_13	29	Response	2	3080800	71140	1
CI_13	30	Response	2	3107293	6407	1
CI_13	30	Picture	1	3161745	60859	1	5169	2	60000	5000	miss	0
CI_13	30	Picture	delay	3166914	66028	1	5503	2	65000	20000	hit	78
CI_13	30	Response	2	3172288	71402	1
CI_13	31	Picture	5	3253290	60858	2	5170	3	60000	5000	miss	0
CI_13	31	Picture	delay	3258460	66028	1	6169	3	65000	20000	hit	81
CI_13	31	Response	1	3264572	72140	1
CI_13	32	Picture	5	3345326	60682	179	5000	360	60000	5000	miss	0
CI_13	32	Picture	delay	3350326	65682	181	14353	183	65000	20000	hit	84
CI_13	32	Response	1	3364542	79898	1
CI_13	33	Picture	1	3445375	60681	180	5000	362	60000	5000	miss	0
CI_13	33	Picture	delay	3450375	65681	182	5350	183	65000	20000	hit	87
CI_13	33	Response	2	3455548	70854	1
CI_13	34	Picture	5	3536432	60859	1	5169	3	60000	5000	miss	0
CI_13	34	Picture	delay	3541601	66028	2	7670	4	65000	20000	hit	90
CI_13	34	Response	1	3549115	73542	1
CI_13	35	Picture	3	3630145	60859	2	5170	3	60000	5000	miss	0
CI_13	35	Picture	delay	3635315	66029	1	10505	2	65000	20000	hit	93
CI_13	35	Response	1	3645644	76358	1
CI_13	36	Picture	4	3726526	60858	2	5170	3	60000	5000	miss	0
CI_13	36	Picture	delay	3731696	66028	1	7004	2	65000	20000	hit	96
CI_13	36	Response	2	3738572	72904	1
CI_13	37	Picture	4	3819396	60682	179	5000	360	60000	5000	miss	0
CI_13	37	Picture	delay	3824396	65682	181	20023	182	65000	20000	miss	0
CI_13	37	Response	2	3845425	86711	1
CI_13	38	Picture	3	3925126	60707	2	5169	4	60000	5000	miss	0
CI_13	38	Picture	delay	3930295	65876	2	5165	9	65000	20000	hit	102
CI_13	38	Response	1	3935310	70891	1
CI_13	39	Sound	0	4016162	60683	10			60000		miss	0
CI_13	39	Picture	delay	4021162	65683	180	12685	181	65000	20000	hit	105
CI_13	39	Response	2	4033759	78280	1
CI_13	40	Sound	2	4114544	60682	2			60000		miss	0
CI_13	40	Picture	delay	4119544	65682	180	17354	182	65000	20000	incorrect	108
CI_13	40	Response	2	4136771	82909	1
CI_13	41	Sound	7	4217595	60682	2			60000		miss	0
CI_13	41	Picture	delay	4222595	65682	181	20022	183	65000	20000	miss	0
CI_13	41	Response	2	4245306	88393	1
CI_13	42	Picture	3	4323324	60706	2	5170	3	60000	5000	miss	0
CI_13	42	Picture	delay	4328494	65876	1	3835	2	65000	20000	hit	114
CI_13	42	Response	1	4332229	69611	1
CI_13	43	Picture	1	4413203	60859	1	5169	2	60000	5000	miss	0
CI_13	43	Picture	delay	4418372	66028	1	6503	3	65000	20000	hit	117
CI_13	43	Response	2	4424755	72411	1
CI_13	44	Picture	5	4505749	60859	2	5169	4	60000	5000	miss	0
CI_13	44	Picture	delay	4510918	66028	2	4169	3	65000	20000	hit	120
CI_13	44	Response	1	4515041	70151	1
CI_13	45	Sound	0	4595784	60682	2			60000		miss	0
CI_13	45	Picture	delay	4600963	65861	2	13006	4	65000	20000	hit	123
CI_13	45	Response	2	4613892	78790	1
CI_13	46	Picture	4	4694666	60682	179	5000	360	60000	5000	miss	0
CI_13	46	Picture	delay	4699666	65682	181	9684	183	65000	20000	hit	126
CI_13	46	Response	2	4709299	75315	1
CI_13	47	Picture	1	4790224	60859	1	5169	3	60000	5000	miss	0
CI_13	47	Picture	delay	4795393	66028	2	5670	3	65000	20000	hit	129
CI_13	47	Response	2	4801026	71661	2
CI_13	48	Picture	3	4881936	60858	2	5170	3	60000	5000	miss	0
CI_13	48	Picture	delay	4887106	66028	1	3668	3	65000	20000	hit	132
CI_13	48	Response	1	4890670	69592	1
CI_13	49	Sound	2	4971471	60682	3			60000		miss	0
CI_13	49	Picture	delay	4976471	65682	181	20022	183	65000	20000	miss	0
CI_13	49	Response	1	5006569	95780	1
CI_13	50	Sound	6	5077023	60529	2			60000		miss	0
CI_13	50	Picture	delay	5082023	65529	182	20023	184	65000	20000	miss	0
CI_13	50	Response	2	5111020	94526	1
CI_13	51	Sound	6	5182576	60529	2			60000		miss	0
CI_13	51	Picture	delay	5187576	65529	181	14187	182	65000	20000	hit	141
CI_13	51	Response	2	5201627	79580	1
CI_13	52	Sound	2	5282460	60682	3			60000		miss	0
CI_13	52	Picture	delay	5287460	65682	180	12351	182	65000	20000	hit	144
CI_13	52	Response	1	5299756	77978	1
CI_13	53	Sound	6	5380508	60682	2			60000		miss	0
CI_13	53	Picture	delay	5385508	65682	181	10852	182	65000	20000	hit	147
CI_13	53	Response	2	5396204	76378	1
CI_13	54	Sound	0	5477056	60681	2			60000		miss	0
CI_13	54	Picture	delay	5482056	65681	181	17188	183	65000	20000	hit	150
CI_13	54	Response	2	5499134	82759	1
CI_13	55	Sound	0	5579941	60682	3			60000		miss	0
CI_13	55	Picture	delay	5584941	65682	182	13686	184	65000	20000	hit	153
CI_13	55	Response	2	5598465	79206	1
CI_13	56	Response	2	5649770	51143	1
CI_13	57	Response	2	5725409	55575	1
CI_13	57	Picture	3	5730516	60682	179	5000	361	60000	5000	miss	0
CI_13	57	Picture	delay	5735516	65682	182	20023	183	65000	20000	miss	0
CI_13	58	Picture	4	5836246	60707	2	5169	3	60000	5000	miss	0
CI_13	58	Picture	delay	5841415	65876	1	4836	2	65000	20000	incorrect	160
CI_13	58	Response	1	5846111	70572	1
CI_13	59	Sound	0	5926947	60681	3			60000		miss	0
CI_13	59	Picture	delay	5931947	65681	181	10518	183	65000	20000	hit	163
CI_13	59	Response	2	5942397	76131	1
CI_13	60	Picture	1	6023159	60679	181	5000	365	60000	5000	miss	0
CI_13	60	Picture	delay	6028159	65679	184	14022	186	65000	20000	hit	166
CI_13	60	Response	2	6042051	79571	1
CI_13	61	Picture	3	6123055	60859	2	5169	4	60000	5000	miss	0
CI_13	61	Picture	delay	6128224	66028	2	4836	4	65000	20000	hit	169
CI_13	61	Response	1	6132973	70777	1
CI_13	62	Picture	1	6213934	60859	1	5169	3	60000	5000	miss	0
CI_13	62	Picture	delay	6219103	66028	2	6320	20	65000	20000	hit	172
CI_13	62	Response	2	6225422	72347	1
CI_13	63	Sound	2	6306136	60682	2			60000		miss	0
CI_13	63	Picture	delay	6311136	65682	181	19522	183	65000	20000	hit	175
CI_13	63	Response	1	6330512	85058	1
CI_13	64	Picture	5	6411532	60861	2	5169	4	60000	5000	miss	0
CI_13	64	Picture	delay	6416701	66030	2	9839	3	65000	20000	hit	178
CI_13	64	Response	1	6426402	75731	1
CI_13	65	Sound	2	6507237	60682	3			60000		miss	0
CI_13	65	Picture	delay	6512237	65682	180	10350	182	65000	20000	hit	181
CI_13	65	Response	1	6522449	75894	1
CI_13	66	Picture	1	6603284	60682	178	5000	359	60000	5000	miss	0
CI_13	66	Picture	delay	6608284	65682	181	6182	183	65000	20000	hit	184
CI_13	66	Response	2	6614337	71735	1
CI_13	67	Picture	3	6695340	60859	2	5170	3	60000	5000	miss	0
CI_13	67	Picture	delay	6700510	66029	1	4001	3	65000	20000	hit	187
CI_13	67	Response	1	6704381	69900	1
CI_13	68	Picture	3	6785208	60682	178	5000	359	60000	5000	miss	0
CI_13	68	Picture	delay	6790208	65682	181	3514	183	65000	20000	hit	190
CI_13	68	Response	1	6793625	69099	1
CI_13	69	Sound	6	6874419	60681	3			60000		miss	0
CI_13	69	Picture	delay	6879419	65681	181	20000	372	65000	20000	miss	0
CI_13	69	Response	2	6913604	99866	2
CI_13	70	Sound	0	6980139	60530	4			60000		miss	0
CI_13	70	Picture	delay	6985139	65530	181	20022	183	65000	20000	miss	0
CI_13	70	Response	1	7018539	98930	1
CI_13	71	Picture	4	7085865	60703	6	5172	8	60000	5000	miss	0
CI_13	71	Picture	delay	7091037	65875	2	20177	3	65000	20000	miss	0
CI_13	71	Response	2	7126752	101590	1
CI_13	72	Sound	0	7191744	60530	3			60000		miss	0
CI_13	72	Picture	delay	7196744	65530	181	14186	183	65000	20000	hit	202
CI_13	72	Response	2	7210794	79580	1
CI_13	73	Picture	3	7291804	60859	1	5169	3	60000	5000	miss	0
CI_13	73	Picture	delay	7296973	66028	2	4169	4	65000	20000	hit	205
CI_13	73	Response	1	7301005	70060	1
CI_13	74	Sound	6	7381839	60682	3			60000		miss	0
CI_13	74	Picture	delay	7386839	65682	180	14353	181	65000	20000	hit	208
CI_13	74	Response	2	7401052	79895	1
CI_13	75	Picture	5	7482065	60858	2	5169	4	60000	5000	miss	0
CI_13	75	Picture	delay	7487234	66027	2	20000	181	65000	20000	miss	0
CI_13	75	Response	2	7509745	88538	1
CI_13	76	Sound	6	7587941	60529	3			60000		miss	0
CI_13	76	Picture	delay	7592941	65529	181	12686	182	65000	20000	hit	214
CI_13	76	Response	2	7605474	78062	1
CI_13	77	Picture	4	7686500	60858	2	5169	4	60000	5000	miss	0
CI_13	77	Picture	delay	7691669	66027	2	19177	3	65000	20000	hit	217
CI_13	77	Response	2	7710732	85090	1
CI_13	78	Sound	2	7791543	60682	2			60000		miss	0
CI_13	78	Picture	delay	7796543	65682	180	7016	181	65000	20000	hit	220
CI_13	78	Response	1	7803412	72551	1
CI_13	79	Sound	2	7884255	60682	3			60000		miss	0
CI_13	79	Picture	delay	7889255	65682	181	17188	182	65000	20000	hit	223
CI_13	79	Response	1	7906345	82772	1
CI_13	80	Sound	2	7987140	60682	3			60000		miss	0
CI_13	80	Picture	delay	7992140	65682	181	18521	183	65000	20000	hit	226
CI_13	80	Response	1	8010636	84178	1
CI_13	81	Picture	3	8091535	60859	2	5169	4	60000	5000	miss	0
CI_13	81	Picture	delay	8096704	66028	2	6837	4	65000	20000	hit	229
CI_13	81	Response	1	8103402	72726	1
CI_13	82	Picture	4	8184415	60859	1	5169	3	60000	5000	miss	0
CI_13	82	Picture	delay	8189584	66028	2	10505	4	65000	20000	hit	232
CI_13	82	Response	2	8200012	76456	1
CI_13	83	Sound	6	8280786	60682	3			60000		miss	0
CI_13	83	Picture	delay	8285786	65682	181	13853	182	65000	20000	hit	235
CI_13	83	Response	2	8299582	79478	1
CI_13	84	Picture	4	8380512	60858	2	5169	4	60000	5000	miss	0
CI_13	84	Picture	delay	8385681	66027	2	6837	4	65000	20000	hit	238
CI_13	84	Response	2	8392348	72694	1
CI_13	85	Sound	7	8472882	60533	2			60000		miss	0
CI_13	85	Picture	delay	8477882	65533	180	12352	181	65000	20000	hit	241
CI_13	85	Response	1	8490077	77728	2
CI_13	86	Sound	7	8570930	60682	3			60000		miss	0
CI_13	86	Picture	delay	8575930	65682	181	20022	184	65000	20000	miss	0
CI_13	86	Response	2	8601014	90766	1
CI_13	87	Picture	1	8676660	60706	1	5169	2	60000	5000	miss	0
CI_13	87	Picture	delay	8681829	65875	1	3834	4	65000	20000	hit	247
CI_13	87	Response	2	8685616	69662	1
CI_13	88	Sound	0	8766361	60682	2			60000		miss	0
CI_13	88	Picture	delay	8771361	65682	181	13686	184	65000	20000	hit	250
CI_13	88	Response	2	8785026	79347	1
CI_13	89	Sound	0	8865744	60682	2			60000		miss	0
CI_13	89	Picture	delay	8870744	65682	181	15353	183	65000	20000	hit	253
CI_13	89	Response	2	8886036	80974	1
CI_13	90	Sound	7	8966794	60682	2			60000		miss	0
CI_13	90	Picture	delay	8971794	65682	181	16521	182	65000	20000	incorrect	256
CI_13	90	Response	2	8988169	82057	1
CI_13	91	Picture	1	9069189	60859	1	5169	2	60000	5000	miss	0
CI_13	91	Picture	delay	9074358	66028	1	6503	2	65000	20000	hit	259
CI_13	91	Response	2	9080693	72363	1
CI_13	92	Sound	0	9161391	60682	2			60000		miss	0
CI_13	92	Picture	delay	9166391	65682	181	12519	182	65000	20000	hit	262
CI_13	92	Response	2	9178823	78114	1
CI_13	93	Picture	5	9259783	60858	2	5170	3	60000	5000	miss	0
CI_13	93	Picture	delay	9264953	66028	1	6836	3	65000	20000	hit	265
CI_13	93	Response	1	9271750	72825	1
CI_13	94	Sound	6	9352486	60682	4			60000		miss	0
CI_13	94	Picture	delay	9357486	65682	181	20023	182	65000	20000	miss	0
CI_13	94	Response	2	9381245	89441	1
CI_13	95	Picture	5	9458215	60706	2	5170	3	60000	5000	miss	0
CI_13	95	Picture	delay	9463385	65876	1	14007	2	65000	20000	hit	271
CI_13	95	Response	1	9477294	79785	1
CI_13	96	Picture	5	9558265	60858	2	5169	4	60000	5000	miss	0
CI_13	96	Picture	delay	9563434	66027	2	6337	4	65000	20000	hit	274
CI_13	96	Response	1	9569739	72332	1
CI_13	97	Picture	5	9650644	60858	2	5170	3	60000	5000	miss	0
CI_13	97	Picture	delay	9655814	66028	1	6169	3	65000	20000	hit	277
CI_13	97	Response	1	9661865	72079	1
CI_13	98	Picture	1	9742857	60859	2	5169	4	60000	5000	miss	0
CI_13	98	Picture	delay	9748026	66028	2	15675	3	65000	20000	hit	280
CI_13	98	Response	2	9763597	81599	1
CI_13	99	Sound	7	9844398	60682	7			60000		miss	0
CI_13	99	Picture	delay	9849398	65682	180	11518	182	65000	20000	hit	283
CI_13	99	Response	1	9860846	77130	1
CI_13	100	Sound	7	9941613	60682	2			60000		miss	0
CI_13	100	Picture	delay	9946613	65682	181	14853	182	65000	20000	incorrect	286
CI_13	100	Response	2	9961296	80365	2
CI_13	101	Sound	7	10041829	60532	4			60000		miss	0
CI_13	101	Picture	delay	10046829	65532	181	11352	182	65000	20000	hit	289
CI_13	101	Response	1	10058066	76769	1
CI_13	102	Sound	6	10138877	60682	2			60000		miss	0
CI_13	102	Picture	delay	10143877	65682	181	15687	183	65000	20000	hit	292
CI_13	102	Response	2	10159476	81281	1
CI_13	103	Sound	2	10240261	60682	3			60000		miss	0
CI_13	103	Picture	delay	10245261	65682	181	7350	182	65000	20000	hit	295
CI_13	103	Response	1	10252563	72984	1
CI_13	104	Picture	4	10333484	60858	2	5169	4	60000	5000	miss	0
CI_13	104	Picture	delay	10338653	66027	2	11506	4	65000	20000	hit	298
CI_13	104	Response	2	10350132	77506	1
CI_13	105	Response	2	10588491	238332	1
CI_13	106	Picture	5	10669485	60859	1	5169	2	60000	5000	miss	0
CI_13	106	Picture	delay	10674654	66028	1	13328	181	65000	20000	incorrect	302
CI_13	106	Response	2	10687981	79355	1
CI_13	107	Sound	0	10768691	60682	2			60000		miss	0
CI_13	107	Picture	delay	10773691	65682	180	11518	181	65000	20000	hit	305
CI_13	107	Response	2	10785069	77060	1
CI_13	108	Sound	0	10865906	60682	2			60000		miss	0
CI_13	108	Picture	delay	10870906	65682	181	14853	182	65000	20000	hit	308
CI_13	108	Response	2	10885680	80456	1
CI_13	109	Sound	2	10966456	60682	3			60000		miss	0
CI_13	109	Picture	delay	10971456	65682	181	8016	183	65000	20000	hit	311
CI_13	109	Response	1	10979408	73634	1
CI_13	110	Picture	3	11060346	60859	1	5169	2	60000	5000	miss	0
CI_13	110	Picture	delay	11065515	66028	1	13674	2	65000	20000	incorrect	314
CI_13	110	Response	2	11079138	79651	1
CI_13	111	Picture	1	11159885	60682	179	5000	360	60000	5000	miss	0
CI_13	111	Picture	delay	11164885	65682	181	5682	184	65000	20000	hit	317
CI_13	111	Response	2	11170544	71341	1
CI_13	112	Picture	3	11251264	60682	178	5000	359	60000	5000	miss	0
CI_13	112	Picture	delay	11256264	65682	181	4165	366	65000	20000	hit	320
CI_13	112	Response	1	11260428	69846	1
CI_13	113	Picture	1	11341319	60859	1	5169	3	60000	5000	miss	0
CI_13	113	Picture	delay	11346488	66028	2	4669	4	65000	20000	hit	323
CI_13	113	Response	2	11351035	70575	1
CI_13	114	Sound	6	11431854	60683	3			60000		miss	0
CI_13	114	Picture	delay	11436854	65683	181	17354	183	65000	20000	hit	326
CI_13	114	Response	2	11454047	82876	1
CI_13	115	Picture	4	11535082	60859	1	5169	3	60000	5000	miss	0
CI_13	115	Picture	delay	11540251	66028	2	6170	3	65000	20000	hit	329
CI_13	115	Response	2	11546253	72030	1
CI_13	116	Sound	7	11626784	60531	2			60000		miss	0
CI_13	116	Picture	delay	11631784	65531	181	17188	183	65000	20000	hit	332
CI_13	116	Response	1	11648863	82610	1
CI_13	117	Sound	7	11729669	60682	2			60000		miss	0
CI_13	117	Picture	delay	11734669	65682	180	14853	181	65000	20000	incorrect	335
CI_13	117	Response	2	11749395	80408	1
CI_13	118	Sound	7	11830219	60682	2			60000		miss	0
CI_13	118	Picture	delay	11835219	65682	180	17187	182	65000	20000	incorrect	338
CI_13	118	Response	2	11852326	82789	1
CI_13	119	Picture	4	11933280	60859	1	5169	3	60000	5000	miss	0
CI_13	119	Picture	delay	11938449	66028	2	4836	3	65000	20000	hit	341
CI_13	119	Response	2	11943252	70831	1
CI_13	120	Picture	3	12024158	60858	2	5170	3	60000	5000	miss	0
CI_13	120	Picture	delay	12029328	66028	1	9004	3	65000	20000	hit	344
CI_13	120	Response	1	12038259	74959	1
CI_13	121	Picture	4	12119206	60859	1	5169	2	60000	5000	miss	0
CI_13	121	Picture	delay	12124375	66028	1	11672	3	65000	20000	hit	347
CI_13	121	Response	2	12135909	77562	1
CI_13	122	Sound	2	12216744	60682	2			60000		miss	0
CI_13	122	Picture	delay	12221744	65682	181	11518	183	65000	20000	hit	350
CI_13	122	Response	1	12233157	77095	1
CI_13	123	Picture	5	12313958	60681	179	5000	361	60000	5000	miss	0
CI_13	123	Picture	delay	12318958	65681	182	20024	183	65000	20000	miss	0
CI_13	123	Response	1	12342092	88815	1
CI_13	124	Sound	7	12419512	60530	3			60000		miss	0
CI_13	124	Picture	delay	12424512	65530	180	18688	182	65000	20000	incorrect	356
CI_13	124	Response	2	12443023	84041	1
CI_13	125	Picture	3	12523907	60859	1	5169	3	60000	5000	miss	0
CI_13	125	Picture	delay	12529076	66028	2	10839	4	65000	20000	hit	359
CI_13	125	Response	1	12539873	76825	1
CI_13	126	Sound	6	12620612	60682	2			60000		miss	0
CI_13	126	Picture	delay	12625612	65682	180	17187	182	65000	20000	hit	362
CI_13	126	Response	2	12642723	82793	1
CI_13	127	Sound	0	12723495	60681	4			60000		miss	0
CI_13	127	Picture	delay	12728495	65681	182	17356	183	65000	20000	hit	365
CI_13	127	Response	2	12745735	82921	1
CI_13	128	Picture	4	12826724	60859	2	5169	4	60000	5000	miss	0
CI_13	128	Picture	delay	12831893	66028	2	6337	3	65000	20000	hit	368
CI_13	128	Response	2	12838181	72316	1
CI_13	129	Sound	0	12918927	60682	3			60000		miss	0
CI_13	129	Picture	delay	12923927	65682	181	13019	182	65000	20000	hit	371
CI_13	129	Response	2	12936870	78625	1
CI_13	130	Sound	2	13017642	60682	3			60000		miss	0
CI_13	130	Picture	delay	13022642	65682	181	20023	182	65000	20000	miss	0
CI_13	130	Response	2	13057250	100290	1
CI_13	131	Picture	5	13123371	60706	2	5170	3	60000	5000	miss	0
CI_13	131	Picture	delay	13128541	65876	1	6990	16	65000	20000	hit	377
CI_13	131	Response	1	13135530	72865	1
CI_13	132	Picture	1	13216418	60859	1	5169	3	60000	5000	miss	0
CI_13	132	Picture	delay	13221587	66028	2	10505	4	65000	20000	hit	380
CI_13	132	Response	2	13232061	76502	1
CI_13	133	Sound	6	13312789	60682	3			60000		miss	0
CI_13	133	Picture	delay	13317789	65682	181	11685	182	65000	20000	hit	383
CI_13	133	Response	2	13329389	77282	1
CI_13	134	Picture	1	13410348	60859	1	5169	2	60000	5000	miss	0
CI_13	134	Picture	delay	13415517	66028	1	5336	2	65000	20000	hit	386
CI_13	134	Response	2	13420794	71305	1
CI_13	135	Sound	6	13501550	60682	3			60000		miss	0
CI_13	135	Picture	delay	13506550	65682	180	15186	182	65000	20000	hit	389
CI_13	135	Response	2	13521565	80697	1
CI_13	136	Picture	5	13602276	60711	2	5170	3	60000	5000	miss	0
CI_13	136	Picture	delay	13607446	65881	1	6002	3	65000	20000	hit	392
CI_13	136	Response	1	13613370	71805	1
CI_13	137	Picture	5	13694145	60681	179	5000	360	60000	5000	miss	0
CI_13	137	Picture	delay	13699145	65681	181	6182	183	65000	20000	hit	395
CI_13	137	Response	1	13705257	71793	1
CI_13	138	Sound	0	13786025	60683	4			60000		miss	0
CI_13	138	Picture	delay	13791025	65683	180	11017	182	65000	20000	hit	398
CI_13	138	Response	2	13801946	76604	1
CI_13	139	Picture	3	13882916	60859	1	5169	3	60000	5000	miss	0
CI_13	139	Picture	delay	13888085	66028	2	3335	3	65000	20000	hit	401
CI_13	139	Response	1	13891352	69295	1
CI_13	140	Picture	1	13972294	60859	1	5169	2	60000	5000	miss	0
CI_13	140	Picture	delay	13977463	66028	1	4669	2	65000	20000	hit	404
CI_13	140	Response	2	13981956	70521	1
CI_13	141	Sound	2	14062662	60682	3			60000		miss	0
CI_13	141	Picture	delay	14067662	65682	182	9517	184	65000	20000	hit	407
CI_13	141	Response	1	14077126	75146	1
CI_13	142	Sound	0	14157876	60682	3			60000		miss	0
CI_13	142	Picture	delay	14162876	65682	181	11685	182	65000	20000	hit	410
CI_13	142	Response	2	14174452	77258	1
CI_13	143	Picture	1	14255434	60858	2	5170	3	60000	5000	miss	0
CI_13	143	Picture	delay	14260604	66028	1	4335	3	65000	20000	hit	413
CI_13	143	Response	2	14264819	70243	1
CI_13	144	Sound	2	14345636	60682	2			60000		miss	0
CI_13	144	Picture	delay	14350636	65682	181	6516	182	65000	20000	hit	416
CI_13	144	Response	1	14357025	72071	1
CI_13	145	Sound	7	14437848	60681	3			60000		miss	0
CI_13	145	Picture	delay	14442848	65681	181	12853	182	65000	20000	hit	419
CI_13	145	Response	1	14455553	78386	1
CI_13	146	Sound	6	14536399	60683	5			60000		miss	0
CI_13	146	Picture	delay	14541577	65861	1	19843	2	65000	20000	hit	422
CI_13	146	Response	2	14561289	85573	1
CI_13	147	Sound	7	14642117	60682	3			60000		miss	0
CI_13	147	Picture	delay	14647117	65682	181	13852	183	65000	20000	hit	425
CI_13	147	Response	1	14660938	79503	1
CI_13	148	Sound	2	14741662	60678	2			60000		miss	0
CI_13	148	Picture	delay	14746662	65678	185	7520	187	65000	20000	hit	428
CI_13	148	Response	1	14754023	73039	1
CI_13	149	Picture	3	14835056	60859	1	5169	3	60000	5000	miss	0
CI_13	149	Picture	delay	14840225	66028	2	5169	4	65000	20000	hit	431
CI_13	149	Response	1	14845270	71073	1
CI_13	150	Picture	4	14926268	60859	1	5169	3	60000	5000	miss	0
CI_13	150	Picture	delay	14931437	66028	2	14174	3	65000	20000	hit	434
CI_13	150	Response	2	14945559	80150	1
CI_13	151	Sound	6	15026308	60682	2			60000		miss	0
CI_13	151	Picture	delay	15031308	65682	180	12352	181	65000	20000	hit	437
CI_13	151	Response	2	15043529	77903	1
CI_13	152	Picture	4	15124533	60859	2	5169	4	60000	5000	miss	0
CI_13	152	Picture	delay	15129702	66028	2	16008	4	65000	20000	hit	440
CI_13	152	Response	2	15145581	81907	1
CI_13	153	Picture	5	15226407	60682	178	5000	359	60000	5000	miss	0
CI_13	153	Picture	delay	15231407	65682	181	7183	182	65000	20000	hit	443
CI_13	153	Response	1	15238426	72701	1
CI_13	154	Response	2	15898438	659848	1
Event Type	Code	Type	Response	RT	RT Uncertainty	Time	Uncertainty	Duration	Uncertainty	ReqTime	ReqDur
Sound	1000	miss				668322	3			60000
Picture	delay	hit	2	15877	182	673322	181	16021	183	65000	20000
Sound	7	miss				960468	2			60000
Picture	delay	hit	1	17638	182	965468	181	17689	182	65000	20000
Picture	1	miss				1064029	5	5171	6	60000	5000
Picture	delay	hit	2	11875	2	1069200	1	12005	3	65000	20000
Picture	5	miss				1161902	179	5000	360	60000	5000
Picture	delay	incorrect	2	13263	182	1166902	181	13353	183	65000	20000
Sound	7	miss				1260952	2			60000
Picture	delay	miss				1265952	181	20023	182	65000	20000
Sound	7	miss				1366505	3			60000
Picture	delay	hit	1	17887	182	1371505	181	18021	183	65000	20000
Picture	4	miss				1470400	1	5169	3	60000	5000
Picture	delay	hit	2	8830	3	1475569	2	9005	3	65000	20000
Sound	7	miss				1564937	3			60000
Picture	delay	miss				1569937	181	20023	182	65000	20000
Sound	2	miss				1670490	3			60000
Picture	delay	hit	1	7089	182	1675490	181	7183	182	65000	20000
Picture	3	miss				1763364	18	5000	40	60000	5000
Picture	delay	hit	1	17626	23	1768364	22	17694	23	65000	20000
Sound	7	miss				1866755	4			60000
Picture	delay	miss				1871755	181	20022	183	65000	20000
Sound	6	miss				1972307	2			60000
Picture	delay	hit	2	15588	182	1977307	181	15687	183	65000	20000
Sound	2	miss				2073691	3			60000
Picture	delay	hit	1	6649	182	2078691	181	6683	182	65000	20000
Picture	3	miss				2166248	1	5169	2	60000	5000
Picture	delay	hit	1	6371	2	2171417	1	6503	3	65000	20000
Picture	4	miss				2258794	1	5169	4	60000	5000
Picture	delay	hit	2	12034	4	2263963	3	12173	4	65000	20000
Sound	2	miss				2356833	2			60000
Picture	delay	hit	1	6850	182	2361833	181	7016	182	65000	20000
Sound	6	miss				2449379	3			60000
Picture	delay	miss				2454379	181	20023	182	65000	20000
Sound	6	miss				2555099	2			60000
Picture	delay	hit	2	13246	181	2560099	180	13352	182	65000	20000
Sound	0	miss				2654148	4			60000
Picture	delay	hit	2	16570	182	2659148	181	16687	183	65000	20000
Sound	0	miss				2756532	3			60000
Picture	delay	hit	2	15836	182	2761532	181	15837	200	65000	20000
Picture	1	miss				2858260	1	5169	3	60000	5000
Picture	delay	miss				2863429	2	20177	3	65000	20000
Picture	5	miss				2964313	1	5169	3	60000	5000
Picture	delay	miss				2969482	2	20000	180	65000	20000
Picture	4	miss				3070366	1	5169	3	60000	5000
Picture	delay	hit	2	5265	3	3075535	2	5336	4	65000	20000
Picture	1	miss				3161745	1	5169	2	60000	5000
Picture	delay	hit	2	5374	2	3166914	1	5503	2	65000	20000
Picture	5	miss				3253290	2	5170	3	60000	5000
Picture	delay	hit	1	6112	2	3258460	1	6169	3	65000	20000
Picture	5	miss				3345326	179	5000	360	60000	5000
Picture	delay	hit	1	14216	182	3350326	181	14353	183	65000	20000
Picture	1	miss				3445375	180	5000	362	60000	5000
Picture	delay	hit	2	5173	183	3450375	182	5350	183	65000	20000
Picture	5	miss				3536432	1	5169	3	60000	5000
Picture	delay	hit	1	7514	3	3541601	2	7670	4	65000	20000
Picture	3	miss				3630145	2	5170	3	60000	5000
Picture	delay	hit	1	10329	2	3635315	1	10505	2	65000	20000
Picture	4	miss				3726526	2	5170	3	60000	5000
Picture	delay	hit	2	6876	2	3731696	1	7004	2	65000	20000
Picture	4	miss				3819396	179	5000	360	60000	5000
Picture	delay	miss				3824396	181	20023	182	65000	20000
Picture	3	miss				3925126	2	5169	4	60000	5000
Picture	delay	hit	1	5015	3	3930295	2	5165	9	65000	20000
Sound	0	miss				4016162	10			60000
Picture	delay	hit	2	12597	181	4021162	180	12685	181	65000	20000
Sound	2	miss				4114544	2			60000
Picture	delay	incorrect	2	17227	181	4119544	180	17354	182	65000	20000
Sound	7	miss				4217595	2			60000
Picture	delay	miss				4222595	181	20022	183	65000	20000
Picture	3	miss				4323324	2	5170	3	60000	5000
Picture	delay	hit	1	3735	2	4328494	1	3835	2	65000	20000
Picture	1	miss				4413203	1	5169	2	60000	5000
Picture	delay	hit	2	6383	2	4418372	1	6503	3	65000	20000
Picture	5	miss				4505749	2	5169	4	60000	5000
Picture	delay	hit	1	4123	3	4510918	2	4169	3	65000	20000
Sound	0	miss				4595784	2			60000
Picture	delay	hit	2	12929	3	4600963	2	13006	4	65000	20000
Picture	4	miss				4694666	179	5000	360	60000	5000
Picture	delay	hit	2	9633	182	4699666	181	9684	183	65000	20000
Picture	1	miss				4790224	1	5169	3	60000	5000
Picture	delay	hit	2	5633	4	4795393	2	5670	3	65000	20000
Picture	3	miss				4881936	2	5170	3	60000	5000
Picture	delay	hit	1	3564	2	4887106	1	3668	3	65000	20000
Sound	2	miss				4971471	3			60000
Picture	delay	miss				4976471	181	20022	183	65000	20000
Sound	6	miss				5077023	2			60000
Picture	delay	miss				5082023	182	20023	184	65000	20000
Sound	6	miss				5182576	2			60000
Picture	delay	hit	2	14051	182	5187576	181	14187	182	65000	20000
Sound	2	miss				5282460	3			60000
Picture	delay	hit	1	12296	181	5287460	180	12351	182	65000	20000
Sound	6	miss				5380508	2			60000
Picture	delay	hit	2	10696	182	5385508	181	10852	182	65000	20000
Sound	0	miss				5477056	2			60000
Picture	delay	hit	2	17078	182	5482056	181	17188	183	65000	20000
Sound	0	miss				5579941	3			60000
Picture	delay	hit	2	13524	183	5584941	182	13686	184	65000	20000
Picture	3	miss				5730516	179	5000	361	60000	5000
Picture	delay	miss				5735516	182	20023	183	65000	20000
Picture	4	miss				5836246	2	5169	3	60000	5000
Picture	delay	incorrect	1	4696	2	5841415	1	4836	2	65000	20000
Sound	0	miss				5926947	3			60000
Picture	delay	hit	2	10450	182	5931947	181	10518	183	65000	20000
Picture	1	miss				6023159	181	5000	365	60000	5000
Picture	delay	hit	2	13892	185	6028159	184	14022	186	65000	20000
Picture	3	miss				6123055	2	5169	4	60000	5000
Picture	delay	hit	1	4749	3	6128224	2	4836	4	65000	20000
Picture	1	miss				6213934	1	5169	3	60000	5000
Picture	delay	hit	2	6319	3	6219103	2	6320	20	65000	20000
Sound	2	miss				6306136	2			60000
Picture	delay	hit	1	19376	182	6311136	181	19522	183	65000	20000
Picture	5	miss				6411532	2	5169	4	60000	5000
Picture	delay	hit	1	9701	3	6416701	2	9839	3	65000	20000
Sound	2	miss				6507237	3			60000
Picture	delay	hit	1	10212	181	6512237	180	10350	182	65000	20000
Picture	1	miss				6603284	178	5000	359	60000	5000
Picture	delay	hit	2	6053	182	6608284	181	6182	183	65000	20000
Picture	3	miss				6695340	2	5170	3	60000	5000
Picture	delay	hit	1	3871	2	6700510	1	4001	3	65000	20000
Picture	3	miss				6785208	178	5000	359	60000	5000
Picture	delay	hit	1	3417	182	6790208	181	3514	183	65000	20000
Sound	6	miss				6874419	3			60000
Picture	delay	miss				6879419	181	20000	372	65000	20000
Sound	0	miss				6980139	4			60000
Picture	delay	miss				6985139	181	20022	183	65000	20000
Picture	4	miss				7085865	6	5172	8	60000	5000
Picture	delay	miss				7091037	2	20177	3	65000	20000
Sound	0	miss				7191744	3			60000
Picture	delay	hit	2	14050	182	7196744	181	14186	183	65000	20000
Picture	3	miss				7291804	1	5169	3	60000	5000
Picture	delay	hit	1	4032	3	7296973	2	4169	4	65000	20000
Sound	6	miss				7381839	3			60000
Picture	delay	hit	2	14213	181	7386839	180	14353	181	65000	20000
Picture	5	miss				7482065	2	5169	4	60000	5000
Picture	delay	miss				7487234	2	20000	181	65000	20000
Sound	6	miss				7587941	3			60000
Picture	delay	hit	2	12533	182	7592941	181	12686	182	65000	20000
Picture	4	miss				7686500	2	5169	4	60000	5000
Picture	delay	hit	2	19063	3	7691669	2	19177	3	65000	20000
Sound	2	miss				7791543	2			60000
Picture	delay	hit	1	6869	181	7796543	180	7016	181	65000	20000
Sound	2	miss				7884255	3			60000
Picture	delay	hit	1	17090	182	7889255	181	17188	182	65000	20000
Sound	2	miss				7987140	3			60000
Picture	delay	hit	1	18496	182	7992140	181	18521	183	65000	20000
Picture	3	miss				8091535	2	5169	4	60000	5000
Picture	delay	hit	1	6698	3	8096704	2	6837	4	65000	20000
Picture	4	miss				8184415	1	5169	3	60000	5000
Picture	delay	hit	2	10428	3	8189584	2	10505	4	65000	20000
Sound	6	miss				8280786	3			60000
Picture	delay	hit	2	13796	182	8285786	181	13853	182	65000	20000
Picture	4	miss				8380512	2	5169	4	60000	5000
Picture	delay	hit	2	6667	3	8385681	2	6837	4	65000	20000
Sound	7	miss				8472882	2			60000
Picture	delay	hit	1	12195	182	8477882	180	12352	181	65000	20000
Sound	7	miss				8570930	3			60000
Picture	delay	miss				8575930	181	20022	184	65000	20000
Picture	1	miss				8676660	1	5169	2	60000	5000
Picture	delay	hit	2	3787	2	8681829	1	3834	4	65000	20000
Sound	0	miss				8766361	2			60000
Picture	delay	hit	2	13665	182	8771361	181	13686	184	65000	20000
Sound	0	miss				8865744	2			60000
Picture	delay	hit	2	15292	182	8870744	181	15353	183	65000	20000
Sound	7	miss				8966794	2			60000
Picture	delay	incorrect	2	16375	182	8971794	181	16521	182	65000	20000
Picture	1	miss				9069189	1	5169	2	60000	5000
Picture	delay	hit	2	6335	2	9074358	1	6503	2	65000	20000
Sound	0	miss				9161391	2			60000
Picture	delay	hit	2	12432	182	9166391	181	12519	182	65000	20000
Picture	5	miss				9259783	2	5170	3	60000	5000
Picture	delay	hit	1	6797	2	9264953	1	6836	3	65000	20000
Sound	6	miss				9352486	4			60000
Picture	delay	miss				9357486	181	20023	182	65000	20000
Picture	5	miss				9458215	2	5170	3	60000	5000
Picture	delay	hit	1	13909	2	9463385	1	14007	2	65000	20000
Picture	5	miss				9558265	2	5169	4	60000	5000
Picture	delay	hit	1	6305	3	9563434	2	6337	4	65000	20000
Picture	5	miss				9650644	2	5170	3	60000	5000
Picture	delay	hit	1	6051	2	9655814	1	6169	3	65000	20000
Picture	1	miss				9742857	2	5169	4	60000	5000
Picture	delay	hit	2	15571	3	9748026	2	15675	3	65000	20000
Sound	7	miss				9844398	7			60000
Picture	delay	hit	1	11448	181	9849398	180	11518	182	65000	20000
Sound	7	miss				9941613	2			60000
Picture	delay	incorrect	2	14683	183	9946613	181	14853	182	65000	20000
Sound	7	miss				10041829	4			60000
Picture	delay	hit	1	11237	182	10046829	181	11352	182	65000	20000
Sound	6	miss				10138877	2			60000
Picture	delay	hit	2	15599	182	10143877	181	15687	183	65000	20000
Sound	2	miss				10240261	3			60000
Picture	delay	hit	1	7302	182	10245261	181	7350	182	65000	20000
Picture	4	miss				10333484	2	5169	4	60000	5000
Picture	delay	hit	2	11479	3	10338653	2	11506	4	65000	20000
Picture	5	miss				10669485	1	5169	2	60000	5000
Picture	delay	incorrect	2	13327	2	10674654	1	13328	181	65000	20000
Sound	0	miss				10768691	2			60000
Picture	delay	hit	2	11378	181	10773691	180	11518	181	65000	20000
Sound	0	miss				10865906	2			60000
Picture	delay	hit	2	14774	182	10870906	181	14853	182	65000	20000
Sound	2	miss				10966456	3			60000
Picture	delay	hit	1	7952	182	10971456	181	8016	183	65000	20000
Picture	3	miss				11060346	1	5169	2	60000	5000
Picture	delay	incorrect	2	13623	2	11065515	1	13674	2	65000	20000
Picture	1	miss				11159885	179	5000	360	60000	5000
Picture	delay	hit	2	5659	182	11164885	181	5682	184	65000	20000
Picture	3	miss				11251264	178	5000	359	60000	5000
Picture	delay	hit	1	4164	182	11256264	181	4165	366	65000	20000
Picture	1	miss				11341319	1	5169	3	60000	5000
Picture	delay	hit	2	4547	3	11346488	2	4669	4	65000	20000
Sound	6	miss				11431854	3			60000
Picture	delay	hit	2	17193	182	11436854	181	17354	183	65000	20000
Picture	4	miss				11535082	1	5169	3	60000	5000
Picture	delay	hit	2	6002	3	11540251	2	6170	3	65000	20000
Sound	7	miss				11626784	2			60000
Picture	delay	hit	1	17079	182	11631784	181	17188	183	65000	20000
Sound	7	miss				11729669	2			60000
Picture	delay	incorrect	2	14726	181	11734669	180	14853	181	65000	20000
Sound	7	miss				11830219	2			60000
Picture	delay	incorrect	2	17107	181	11835219	180	17187	182	65000	20000
Picture	4	miss				11933280	1	5169	3	60000	5000
Picture	delay	hit	2	4803	3	11938449	2	4836	3	65000	20000
Picture	3	miss				12024158	2	5170	3	60000	5000
Picture	delay	hit	1	8931	2	12029328	1	9004	3	65000	20000
Picture	4	miss				12119206	1	5169	2	60000	5000
Picture	delay	hit	2	11534	2	12124375	1	11672	3	65000	20000
Sound	2	miss				12216744	2			60000
Picture	delay	hit	1	11413	182	12221744	181	11518	183	65000	20000
Picture	5	miss				12313958	179	5000	361	60000	5000
Picture	delay	miss				12318958	182	20024	183	65000	20000
Sound	7	miss				12419512	3			60000
Picture	delay	incorrect	2	18511	181	12424512	180	18688	182	65000	20000
Picture	3	miss				12523907	1	5169	3	60000	5000
Picture	delay	hit	1	10797	3	12529076	2	10839	4	65000	20000
Sound	6	miss				12620612	2			60000
Picture	delay	hit	2	17111	181	12625612	180	17187	182	65000	20000
Sound	0	miss				12723495	4			60000
Picture	delay	hit	2	17240	183	12728495	182	17356	183	65000	20000
Picture	4	miss				12826724	2	5169	4	60000	5000
Picture	delay	hit	2	6288	3	12831893	2	6337	3	65000	20000
Sound	0	miss				12918927	3			60000
Picture	delay	hit	2	12943	182	12923927	181	13019	182	65000	20000
Sound	2	miss				13017642	3			60000
Picture	delay	miss				13022642	181	20023	182	65000	20000
Picture	5	miss				13123371	2	5170	3	60000	5000
Picture	delay	hit	1	6989	2	13128541	1	6990	16	65000	20000
Picture	1	miss				13216418	1	5169	3	60000	5000
Picture	delay	hit	2	10474	3	13221587	2	10505	4	65000	20000
Sound	6	miss				13312789	3			60000
Picture	delay	hit	2	11600	182	13317789	181	11685	182	65000	20000
Picture	1	miss				13410348	1	5169	2	60000	5000
Picture	delay	hit	2	5277	2	13415517	1	5336	2	65000	20000
Sound	6	miss				13501550	3			60000
Picture	delay	hit	2	15015	181	13506550	180	15186	182	65000	20000
Picture	5	miss				13602276	2	5170	3	60000	5000
Picture	delay	hit	1	5924	2	13607446	1	6002	3	65000	20000
Picture	5	miss				13694145	179	5000	360	60000	5000
Picture	delay	hit	1	6112	182	13699145	181	6182	183	65000	20000
Sound	0	miss				13786025	4			60000
Picture	delay	hit	2	10921	181	13791025	180	11017	182	65000	20000
Picture	3	miss				13882916	1	5169	3	60000	5000
Picture	delay	hit	1	3267	3	13888085	2	3335	3	65000	20000
Picture	1	miss				13972294	1	5169	2	60000	5000
Picture	delay	hit	2	4493	2	13977463	1	4669	2	65000	20000
Sound	2	miss				14062662	3			60000
Picture	delay	hit	1	9464	183	14067662	182	9517	184	65000	20000
Sound	0	miss				14157876	3			60000
Picture	delay	hit	2	11576	182	14162876	181	11685	182	65000	20000
Picture	1	miss				14255434	2	5170	3	60000	5000
Picture	delay	hit	2	4215	2	14260604	1	4335	3	65000	20000
Sound	2	miss				14345636	2			60000
Picture	delay	hit	1	6389	182	14350636	181	6516	182	65000	20000
Sound	7	miss				14437848	3			60000
Picture	delay	hit	1	12705	182	14442848	181	12853	182	65000	20000
Sound	6	miss				14536399	5			60000
Picture	delay	hit	2	19712	2	14541577	1	19843	2	65000	20000
Sound	7	miss				14642117	3			60000
Picture	delay	hit	1	13821	182	14647117	181	13852	183	65000	20000
Sound	2	miss				14741662	2			60000
Picture	delay	hit	1	7361	186	14746662	185	7520	187	65000	20000
Picture	3	miss				14835056	1	5169	3	60000	5000
Picture	delay	hit	1	5045	3	14840225	2	5169	4	65000	20000
Picture	4	miss				14926268	1	5169	3	60000	5000
Picture	delay	hit	2	14122	3	14931437	2	14174	3	65000	20000
Sound	6	miss				15026308	2			60000
Picture	delay	hit	2	12221	181	15031308	180	12352	181	65000	20000
Picture	4	miss				15124533	2	5169	4	60000	5000
Picture	delay	hit	2	15879	3	15129702	2	16008	4	65000	20000
Picture	5	miss				15226407	178	5000	359	60000	5000
Picture	delay	hit	1	7019	182	15231407	181	7183	182	65000	20000

[truncated: 18 more sheets: CI_14, CI_15, CI_16, CI_17, CI_18, CI_19, CI_20, CI_21, CI_22, CI_23, CI_24, CI_25, CI_26, CI_27, CI_29, CI_30, CI_31, CI_32]
