# Supplementary material for: Orienting attention to auditory and visual working memory in older adults with cochlear implants
Source: PLoS One. 2024 Dec 26;19(12):e0310082. doi: 10.1371/journal.pone.0310082 (PMC11670960; doi:10.1371/journal.pone.0310082)
Supplement: S1 Data — (ZIP) [file pone.0310082.s003.zip › DATA/NH Reflective Attention Data.xlsx]

## Sheet: HC_1
Scenario - Scenario 1
Logfile written - 06/21/2022 12:24:29
Subject	Trial	Event Type	Code	Time	TTime	Uncertainty	Duration	Uncertainty	ReqTime	ReqDur	Stim Type	Pair Index
HC_1	1	Response	2	109401	109276	1
HC_1	2	Response	2	224681	115092	1
HC_1	4	Response	2	387241	96377	1
HC_1	5	Response	2	466360	78861	1
HC_1	6	Sound	1000	546788	60325	1			60000		miss	0
HC_1	6	Picture	delay	551945	65482	1	10330	1	65000	20000	hit	7
HC_1	6	Response	2	562200	75737	1
HC_1	7	Response	1	675400	102962	1
HC_1	8	Sound	7	755887	60325	1			60000		miss	0
HC_1	8	Picture	delay	761044	65482	1	10996	1	65000	20000	hit	11
HC_1	8	Response	1	771960	76399	1
HC_1	9	Sound	2	852355	60325	1			60000		miss	0
HC_1	9	Picture	delay	857512	65482	1	17661	1	65000	20000	incorrect	14
HC_1	9	Response	2	875000	82970	1
HC_1	10	Picture	3	955647	60484	1	5165	1	60000	5000	miss	0
HC_1	10	Picture	delay	960812	65649	1	18827	1	65000	20000	hit	17
HC_1	10	Response	1	979480	84317	1
HC_1	11	Sound	0	1059954	60325	1			60000		miss	0
HC_1	11	Picture	delay	1065111	65482	1	10996	1	65000	20000	hit	20
HC_1	11	Response	2	1076040	76411	1
HC_1	12	Picture	3	1156581	60484	1	5165	1	60000	5000	miss	0
HC_1	12	Picture	delay	1161746	65649	1	5165	1	65000	20000	incorrect	23
HC_1	12	Response	2	1166760	70662	1
HC_1	13	Sound	0	1247227	60325	1			60000		miss	0
HC_1	13	Picture	delay	1252383	65482	1	10996	1	65000	20000	hit	26
HC_1	13	Response	2	1263240	76338	1
HC_1	14	Sound	6	1343695	60325	1			60000		miss	0
HC_1	14	Picture	delay	1348852	65482	1	11663	1	65000	20000	hit	29
HC_1	14	Response	2	1360439	77069	1
HC_1	15	Picture	1	1440989	60483	1	5165	1	60000	5000	miss	0
HC_1	15	Picture	delay	1446154	65649	1	8997	1	65000	20000	incorrect	32
HC_1	15	Response	1	1454999	74494	1
HC_1	16	Picture	5	1535624	60484	1	5165	1	60000	5000	miss	0
HC_1	16	Picture	delay	1540789	65649	1	13662	1	65000	20000	incorrect	35
HC_1	16	Response	2	1554359	79218	1
HC_1	17	Sound	0	1634767	60325	1			60000		miss	0
HC_1	17	Picture	delay	1639924	65482	1	10997	1	65000	20000	hit	38
HC_1	17	Response	2	1650759	76317	1
HC_1	18	Picture	4	1731394	60484	1	5165	1	60000	5000	miss	0
HC_1	18	Picture	delay	1736559	65649	1	8164	1	65000	20000	incorrect	41
HC_1	18	Response	1	1744600	73690	1
HC_1	19	Picture	1	1825197	60484	1	5165	1	60000	5000	miss	0
HC_1	19	Picture	delay	1830362	65649	1	4832	1	65000	20000	hit	44
HC_1	19	Response	2	1835159	70446	1
HC_1	20	Picture	5	1915834	60483	1	5165	1	60000	5000	miss	0
HC_1	20	Picture	delay	1920999	65648	1	6165	1	65000	20000	hit	47
HC_1	20	Response	1	1927079	71729	1
HC_1	21	Sound	2	2007479	60325	1			60000		miss	0
HC_1	21	Picture	delay	2012636	65482	1	8164	1	65000	20000	hit	50
HC_1	21	Response	1	2020679	73526	1
HC_1	22	Sound	7	2101115	60325	1			60000		miss	0
HC_1	22	Picture	delay	2106272	65482	1	7331	1	65000	20000	hit	53
HC_1	22	Response	1	2113559	72769	1
HC_1	23	Picture	4	2194077	60483	1	5165	1	60000	5000	miss	0
HC_1	23	Picture	delay	2199242	65649	1	8664	1	65000	20000	hit	56
HC_1	23	Response	2	2207799	74206	1
HC_1	24	Picture	1	2288379	60484	1	5165	1	60000	5000	miss	0
HC_1	24	Picture	delay	2293544	65649	1	4332	1	65000	20000	hit	59
HC_1	24	Response	2	2297718	69823	1
HC_1	25	Sound	6	2378191	60325	1			60000		miss	0
HC_1	25	Picture	delay	2383348	65482	1	6498	1	65000	20000	hit	62
HC_1	25	Response	2	2389799	71933	1
HC_1	26	Sound	6	2470161	60325	1			60000		miss	0
HC_1	26	Picture	delay	2475318	65482	1	8164	1	65000	20000	hit	65
HC_1	26	Response	2	2483399	73563	1
HC_1	27	Sound	7	2563798	60325	1			60000		miss	0
HC_1	27	Picture	delay	2568954	65482	1	8497	1	65000	20000	hit	68
HC_1	27	Response	1	2577398	73926	1
HC_1	28	Sound	2	2657767	60325	1			60000		miss	0
HC_1	28	Picture	delay	2662924	65482	1	5665	1	65000	20000	hit	71
HC_1	28	Response	1	2668518	71076	1
HC_1	29	Picture	5	2749062	60484	1	5165	1	60000	5000	miss	0
HC_1	29	Picture	delay	2754227	65649	1	12829	1	65000	20000	hit	74
HC_1	29	Response	1	2766918	78339	1
HC_1	30	Sound	2	2847372	60325	1			60000		miss	0
HC_1	30	Picture	delay	2852529	65482	1	6665	1	65000	20000	hit	77
HC_1	30	Response	1	2858998	71951	1
HC_1	31	Sound	6	2939508	60325	1			60000		miss	0
HC_1	31	Picture	delay	2944665	65482	1	12329	1	65000	20000	hit	80
HC_1	31	Response	2	2956918	77735	1
HC_1	32	Sound	7	3037310	60325	1			60000		miss	0
HC_1	32	Picture	delay	3042467	65482	1	9164	1	65000	20000	hit	83
HC_1	32	Response	1	3051559	74574	1
HC_1	33	Picture	1	3132104	60484	1	5165	1	60000	5000	miss	0
HC_1	33	Picture	delay	3137269	65649	1	7331	1	65000	20000	hit	86
HC_1	33	Response	2	3144518	72897	1
HC_1	34	Sound	0	3224915	60325	1			60000		miss	0
HC_1	34	Picture	delay	3230072	65482	1	11663	1	65000	20000	hit	89
HC_1	34	Response	2	3241639	77049	1
HC_1	35	Picture	5	3322209	60484	1	5165	1	60000	5000	miss	0
HC_1	35	Picture	delay	3327374	65649	1	6498	1	65000	20000	hit	92
HC_1	35	Response	1	3333718	71993	1
HC_1	36	Picture	5	3414346	60484	1	5165	1	60000	5000	miss	0
HC_1	36	Picture	delay	3419510	65649	1	6498	1	65000	20000	hit	95
HC_1	36	Response	1	3425878	72016	1
HC_1	37	Sound	7	3506324	60325	1			60000		miss	0
HC_1	37	Picture	delay	3511480	65482	1	5332	1	65000	20000	hit	98
HC_1	37	Response	1	3516758	70760	1
HC_1	38	Sound	7	3597127	60325	1			60000		miss	0
HC_1	38	Picture	delay	3602284	65482	1	6831	1	65000	20000	hit	101
HC_1	38	Response	1	3609078	72276	1
HC_1	39	Sound	6	3689431	60325	1			60000		miss	0
HC_1	39	Picture	delay	3694588	65482	1	16161	1	65000	20000	hit	104
HC_1	39	Response	2	3710598	81493	1
HC_1	40	Picture	1	3791223	60484	1	5165	1	60000	5000	miss	0
HC_1	40	Picture	delay	3796388	65649	1	3832	1	65000	20000	hit	107
HC_1	40	Response	2	3800038	69299	1
HC_1	41	Picture	4	3880694	60484	1	5165	1	60000	5000	miss	0
HC_1	41	Picture	delay	3885859	65649	1	6331	1	65000	20000	hit	110
HC_1	41	Response	2	3892117	71907	1
HC_1	42	Picture	4	3972664	60484	1	5165	1	60000	5000	miss	0
HC_1	42	Picture	delay	3977829	65649	1	3166	1	65000	20000	hit	113
HC_1	42	Response	2	3980917	68737	1
HC_1	43	Picture	4	4061468	60484	1	5165	1	60000	5000	miss	0
HC_1	43	Picture	delay	4066633	65649	1	5665	1	65000	20000	incorrect	116
HC_1	43	Response	1	4072117	71133	1
HC_1	44	Picture	4	4152772	60484	1	5165	1	60000	5000	miss	0
HC_1	44	Picture	delay	4157936	65649	1	2999	1	65000	20000	hit	119
HC_1	44	Response	2	4160837	68549	1
HC_1	45	Picture	3	4241409	60484	1	5165	1	60000	5000	miss	0
HC_1	45	Picture	delay	4246574	65649	1	5498	1	65000	20000	incorrect	122
HC_1	45	Response	2	4252038	71112	1
HC_1	46	Sound	2	4332554	60325	1			60000		miss	0
HC_1	46	Picture	delay	4337711	65482	1	14662	1	65000	20000	hit	125
HC_1	46	Response	1	4352197	79968	1
HC_1	47	Picture	3	4432847	60483	1	5165	1	60000	5000	miss	0
HC_1	47	Picture	delay	4438012	65649	1	5498	1	65000	20000	hit	128
HC_1	47	Response	1	4443397	71034	1
HC_1	48	Picture	3	4523984	60484	1	5165	1	60000	5000	miss	0
HC_1	48	Picture	delay	4529149	65649	1	12163	1	65000	20000	hit	131
HC_1	48	Response	1	4541237	77737	1
HC_1	49	Sound	0	4621627	60325	2			60000		miss	0
HC_1	49	Picture	delay	4626784	65482	1	8830	1	65000	20000	hit	134
HC_1	49	Response	2	4635477	74175	1
HC_1	50	Picture	3	4716088	60484	1	5165	1	60000	5000	miss	0
HC_1	50	Picture	delay	4721253	65649	1	6165	1	65000	20000	hit	137
HC_1	50	Response	1	4727237	71633	1
HC_1	51	Sound	6	4807733	60325	1			60000		miss	0
HC_1	51	Picture	delay	4812890	65482	1	15828	1	65000	20000	hit	140
HC_1	51	Response	2	4828597	81189	1
HC_1	52	Picture	1	4909192	60484	1	5165	1	60000	5000	miss	0
HC_1	52	Picture	delay	4914357	65649	1	6498	1	65000	20000	hit	143
HC_1	52	Response	2	4920677	71969	1
HC_1	53	Sound	2	5001170	60325	1			60000		miss	0
HC_1	53	Picture	delay	5006327	65482	1	5831	1	65000	20000	incorrect	146
HC_1	53	Response	2	5012037	71192	1
HC_1	54	Sound	0	5092473	60325	2			60000		miss	0
HC_1	54	Picture	delay	5097630	65482	1	8331	1	65000	20000	hit	149
HC_1	54	Response	2	5105876	73728	1
HC_1	55	Picture	5	5186435	60484	1	5165	1	60000	5000	miss	0
HC_1	55	Picture	delay	5191600	65648	1	11163	1	65000	20000	hit	152
HC_1	55	Response	1	5202677	76726	1
HC_1	56	Response	2	5492996	290234	1
HC_1	57	Picture	1	5573642	60483	1	5165	1	60000	5000	miss	0
HC_1	57	Picture	delay	5578807	65649	1	5498	1	65000	20000	hit	156
HC_1	57	Response	2	5584196	71038	1
HC_1	58	Sound	7	5664620	60325	1			60000		miss	0
HC_1	58	Picture	delay	5669777	65482	1	4832	1	65000	20000	hit	159
HC_1	58	Response	1	5674436	70141	1
HC_1	59	Sound	2	5754924	60325	1			60000		miss	0
HC_1	59	Picture	delay	5760081	65482	1	6498	1	65000	20000	hit	162
HC_1	59	Response	1	5766516	71917	1
HC_1	60	Sound	0	5846894	60325	1			60000		miss	0
HC_1	60	Picture	delay	5852051	65482	1	16161	1	65000	20000	hit	165
HC_1	60	Response	2	5868116	81547	1
HC_1	61	Picture	1	5948686	60483	1	5165	1	60000	5000	miss	0
HC_1	61	Picture	delay	5953851	65648	1	5332	1	65000	20000	hit	168
HC_1	61	Response	2	5958996	70793	1
HC_1	62	Picture	4	6039657	60484	1	5165	1	60000	5000	miss	0
HC_1	62	Picture	delay	6044822	65649	1	4165	1	65000	20000	hit	171
HC_1	62	Response	2	6048916	69743	1
HC_1	63	Sound	6	6129302	60325	1			60000		miss	0
HC_1	63	Picture	delay	6134459	65482	1	3665	1	65000	20000	hit	174
HC_1	63	Response	2	6138036	69059	1
HC_1	64	Picture	5	6218598	60484	1	5165	1	60000	5000	miss	0
HC_1	64	Picture	delay	6223763	65649	1	6165	1	65000	20000	hit	177
HC_1	64	Response	1	6229796	71682	1
HC_1	65	Picture	5	6310402	60483	1	5165	1	60000	5000	miss	0
HC_1	65	Picture	delay	6315567	65649	1	9497	1	65000	20000	hit	180
HC_1	65	Response	1	6324996	75078	1
HC_1	66	Picture	3	6405537	60483	1	5165	1	60000	5000	miss	0
HC_1	66	Picture	delay	6410702	65648	1	12829	1	65000	20000	incorrect	183
HC_1	66	Response	2	6423396	78342	1
HC_1	67	Sound	2	6503847	60325	1			60000		miss	0
HC_1	67	Picture	delay	6509004	65482	1	17161	1	65000	20000	incorrect	186
HC_1	67	Response	2	6526036	82514	1
HC_1	68	Picture	4	6606638	60484	1	5165	1	60000	5000	miss	0
HC_1	68	Picture	delay	6611803	65649	1	6998	1	65000	20000	hit	189
HC_1	68	Response	2	6618676	72521	1
HC_1	69	Picture	4	6699275	60484	1	5165	1	60000	5000	miss	0
HC_1	69	Picture	delay	6704440	65649	1	4499	1	65000	20000	hit	192
HC_1	69	Response	2	6708756	69964	1
HC_1	70	Sound	6	6789254	60325	1			60000		miss	0
HC_1	70	Picture	delay	6794411	65482	1	4832	1	65000	20000	hit	195
HC_1	70	Response	2	6799156	70227	1
HC_1	71	Picture	1	6879716	60483	1	5165	1	60000	5000	miss	0
HC_1	71	Picture	delay	6884881	65649	1	4165	1	65000	20000	hit	198
HC_1	71	Response	2	6888995	69762	1
HC_1	72	Sound	6	6969362	60325	1			60000		miss	0
HC_1	72	Picture	delay	6974519	65482	1	3332	1	65000	20000	hit	201
HC_1	72	Response	2	6977795	68759	1
HC_1	73	Picture	5	7058324	60484	1	5165	1	60000	5000	miss	0
HC_1	73	Picture	delay	7063490	65649	1	7664	1	65000	20000	hit	204
HC_1	73	Response	1	7071076	73235	1
HC_1	74	Sound	0	7151469	60325	1			60000		miss	0
HC_1	74	Picture	delay	7156626	65482	1	6831	1	65000	20000	hit	207
HC_1	74	Response	2	7163315	72171	1
HC_1	75	Picture	4	7243931	60484	1	5165	1	60000	5000	miss	0
HC_1	75	Picture	delay	7249096	65649	1	3832	1	65000	20000	hit	210
HC_1	75	Response	2	7252835	69388	1
HC_1	76	Sound	2	7333243	60325	1			60000		miss	0
HC_1	76	Picture	delay	7338400	65482	1	9830	1	65000	20000	hit	213
HC_1	76	Response	1	7348195	75277	1
HC_1	77	Picture	3	7428870	60484	1	5165	1	60000	5000	miss	0
HC_1	77	Picture	delay	7434035	65649	1	6998	1	65000	20000	hit	216
HC_1	77	Response	1	7440995	72608	1
HC_1	78	Picture	4	7521507	60483	1	5165	1	60000	5000	miss	0
HC_1	78	Picture	delay	7526672	65649	1	3166	1	65000	20000	hit	219
HC_1	78	Response	2	7529714	68691	1
HC_1	79	Sound	0	7610153	60325	1			60000		miss	0
HC_1	79	Picture	delay	7615310	65482	1	8164	1	65000	20000	hit	222
HC_1	79	Response	2	7623314	73487	1
HC_1	80	Picture	1	7703947	60484	1	5165	1	60000	5000	miss	0
HC_1	80	Picture	delay	7709112	65649	1	10163	1	65000	20000	incorrect	225
HC_1	80	Response	1	7719235	75771	1
HC_1	81	Picture	5	7799750	60484	1	5165	1	60000	5000	miss	0
HC_1	81	Picture	delay	7804915	65649	1	5831	1	65000	20000	hit	228
HC_1	81	Response	1	7810675	71409	1
HC_1	82	Picture	5	7891220	60484	1	5165	1	60000	5000	miss	0
HC_1	82	Picture	delay	7896385	65648	1	6998	1	65000	20000	hit	231
HC_1	82	Response	1	7903235	72499	1
HC_1	83	Picture	5	7983856	60484	1	5165	1	60000	5000	miss	0
HC_1	83	Picture	delay	7989021	65649	1	4998	1	65000	20000	hit	234
HC_1	83	Response	1	7993875	70502	1
HC_1	84	Sound	2	8074335	60325	1			60000		miss	0
HC_1	84	Picture	delay	8079492	65482	1	10163	1	65000	20000	hit	237
HC_1	84	Response	1	8089475	75465	1
HC_1	85	Sound	2	8169970	60325	1			60000		miss	0
HC_1	85	Picture	delay	8175127	65482	1	13995	1	65000	20000	hit	240
HC_1	85	Response	1	8188995	79349	1
HC_1	86	Picture	3	8269596	60484	1	5165	1	60000	5000	miss	0
HC_1	86	Picture	delay	8274761	65649	1	4165	1	65000	20000	hit	243
HC_1	86	Response	1	8278755	69642	1
HC_1	87	Sound	7	8359242	60325	1			60000		miss	0
HC_1	87	Picture	delay	8364399	65482	1	3332	1	65000	20000	hit	246
HC_1	87	Response	1	8367554	68637	1
HC_1	88	Sound	0	8448046	60325	1			60000		miss	0
HC_1	88	Picture	delay	8453203	65482	1	11663	1	65000	20000	hit	249
HC_1	88	Response	2	8464675	76953	1
HC_1	89	Picture	1	8545340	60483	1	5165	1	60000	5000	miss	0
HC_1	89	Picture	delay	8550505	65648	1	3332	1	65000	20000	hit	252
HC_1	89	Response	2	8553794	68937	1
HC_1	90	Sound	0	8634152	60325	1			60000		miss	0
HC_1	90	Picture	delay	8639309	65482	1	3999	1	65000	20000	hit	255
HC_1	90	Response	2	8643234	69407	1
HC_1	91	Sound	7	8723623	60325	1			60000		miss	0
HC_1	91	Picture	delay	8728780	65482	1	9830	1	65000	20000	hit	258
HC_1	91	Response	1	8738435	75136	1
HC_1	92	Sound	2	8818925	60325	1			60000		miss	0
HC_1	92	Picture	delay	8824082	65482	1	14828	1	65000	20000	incorrect	261
HC_1	92	Response	2	8838834	80234	1
HC_1	93	Sound	6	8919226	60325	1			60000		miss	0
HC_1	93	Picture	delay	8924383	65482	1	11163	1	65000	20000	hit	264
HC_1	93	Response	2	8935394	76493	1
HC_1	94	Sound	7	9015861	60325	1			60000		miss	0
HC_1	94	Picture	delay	9021018	65482	1	3499	1	65000	20000	hit	267
HC_1	94	Response	1	9024354	68818	1
HC_1	95	Picture	3	9104991	60484	1	5165	1	60000	5000	miss	0
HC_1	95	Picture	delay	9110156	65649	1	4165	1	65000	20000	hit	270
HC_1	95	Response	1	9114193	69686	1
HC_1	96	Sound	0	9194636	60325	1			60000		miss	0
HC_1	96	Picture	delay	9199793	65482	1	16661	1	65000	20000	hit	273
HC_1	96	Response	2	9216354	82043	1
HC_1	97	Sound	7	9296770	60325	1			60000		miss	0
HC_1	97	Picture	delay	9301927	65482	1	4165	1	65000	20000	hit	276
HC_1	97	Response	1	9306034	69589	1
HC_1	98	Sound	6	9386407	60325	1			60000		miss	0
HC_1	98	Picture	delay	9391564	65482	1	8164	1	65000	20000	hit	279
HC_1	98	Response	2	9399554	73472	1
HC_1	99	Sound	7	9480043	60325	1			60000		miss	0
HC_1	99	Picture	delay	9485200	65482	1	5831	1	65000	20000	hit	282
HC_1	99	Response	1	9490994	71275	1
HC_1	100	Picture	3	9571505	60484	1	5165	1	60000	5000	miss	0
HC_1	100	Picture	delay	9576670	65649	1	4998	1	65000	20000	hit	285
HC_1	100	Response	1	9581554	70533	1
HC_1	101	Picture	3	9662142	60483	1	5165	1	60000	5000	miss	0
HC_1	101	Picture	delay	9667307	65649	1	4998	1	65000	20000	hit	288
HC_1	101	Response	1	9672274	70615	1
HC_1	102	Picture	4	9752946	60483	1	5165	1	60000	5000	miss	0
HC_1	102	Picture	delay	9758111	65648	1	8664	1	65000	20000	hit	291
HC_1	102	Response	2	9766674	74211	1
HC_1	103	Sound	6	9847090	60325	1			60000		miss	0
HC_1	103	Picture	delay	9852247	65482	1	12996	1	65000	20000	hit	294
HC_1	103	Response	2	9865153	78388	1
HC_1	104	Picture	1	9945717	60484	1	5165	1	60000	5000	miss	0
HC_1	104	Picture	delay	9950882	65648	1	5332	1	65000	20000	hit	297
HC_1	104	Response	2	9956113	70880	1
HC_1	105	Response	2	10791713	835500	1
HC_1	106	Picture	3	10872248	60484	1	5165	1	60000	5000	miss	0
HC_1	106	Picture	delay	10877413	65649	1	11663	1	65000	20000	hit	301
HC_1	106	Response	1	10888912	77148	1
HC_1	107	Sound	0	10969391	60325	1			60000		miss	0
HC_1	107	Picture	delay	10974548	65482	1	6165	1	65000	20000	hit	304
HC_1	107	Response	2	10980672	71606	1
HC_1	108	Sound	0	11061028	60325	1			60000		miss	0
HC_1	108	Picture	delay	11066185	65482	1	4665	1	65000	20000	hit	307
HC_1	108	Response	2	11070752	70049	1
HC_1	109	Sound	0	11151165	60325	1			60000		miss	0
HC_1	109	Picture	delay	11156322	65482	1	6498	1	65000	20000	hit	310
HC_1	109	Response	2	11162672	71832	1
HC_1	110	Sound	7	11243135	60325	1			60000		miss	0
HC_1	110	Picture	delay	11248292	65482	1	6998	1	65000	20000	hit	313
HC_1	110	Response	1	11255232	72422	1
HC_1	111	Picture	5	11335763	60484	1	5165	1	60000	5000	miss	0
HC_1	111	Picture	delay	11340928	65649	1	3499	1	65000	20000	hit	316
HC_1	111	Response	1	11344272	68993	1
HC_1	112	Picture	1	11424901	60483	1	5165	1	60000	5000	miss	0
HC_1	112	Picture	delay	11430066	65649	1	5165	1	65000	20000	hit	319
HC_1	112	Response	2	11435152	70734	1
HC_1	113	Sound	7	11515546	60325	1			60000		miss	0
HC_1	113	Picture	delay	11520703	65482	1	3832	1	65000	20000	hit	322
HC_1	113	Response	1	11524433	69211	1
HC_1	114	Sound	6	11604851	60325	1			60000		miss	0
HC_1	114	Picture	delay	11610007	65482	1	12163	1	65000	20000	hit	325
HC_1	114	Response	2	11622112	77586	1
HC_1	115	Picture	4	11702644	60483	1	5165	1	60000	5000	miss	0
HC_1	115	Picture	delay	11707809	65648	1	2832	1	65000	20000	hit	328
HC_1	115	Response	2	11710592	68432	1
HC_1	116	Sound	2	11790957	60325	1			60000		miss	0
HC_1	116	Picture	delay	11796114	65482	1	6331	1	65000	20000	hit	331
HC_1	116	Response	1	11802273	71642	1
HC_1	117	Sound	6	11882760	60325	1			60000		miss	0
HC_1	117	Picture	delay	11887917	65482	1	6331	1	65000	20000	hit	334
HC_1	117	Response	2	11894192	71757	1
HC_1	118	Sound	6	11974563	60325	1			60000		miss	0
HC_1	118	Picture	delay	11979720	65482	1	7831	1	65000	20000	hit	337
HC_1	118	Response	2	11987472	73233	1
HC_1	119	Picture	3	12068025	60484	1	5165	1	60000	5000	miss	0
HC_1	119	Picture	delay	12073190	65649	1	8830	1	65000	20000	hit	340
HC_1	119	Response	1	12081872	74331	1
HC_1	120	Sound	0	12162336	60325	1			60000		miss	0
HC_1	120	Picture	delay	12167492	65482	1	2999	1	65000	20000	hit	343
HC_1	120	Response	2	12170352	68341	1
HC_1	121	Picture	1	12250965	60484	1	5165	1	60000	5000	miss	0
HC_1	121	Picture	delay	12256130	65649	1	5332	1	65000	20000	hit	346
HC_1	121	Response	2	12261311	70829	1
HC_1	122	Picture	4	12341936	60484	1	5165	1	60000	5000	miss	0
HC_1	122	Picture	delay	12347101	65649	1	4499	1	65000	20000	hit	349
HC_1	122	Response	2	12351471	70019	1
HC_1	123	Picture	5	12432073	60483	1	5165	1	60000	5000	miss	0
HC_1	123	Picture	delay	12437238	65649	1	4665	1	65000	20000	hit	352
HC_1	123	Response	1	12441792	70202	1
HC_1	124	Sound	0	12522218	60325	1			60000		miss	0
HC_1	124	Picture	delay	12527375	65482	1	8497	1	65000	20000	hit	355
HC_1	124	Response	2	12535711	73818	1
HC_1	125	Picture	1	12616346	60484	1	5165	1	60000	5000	miss	0
HC_1	125	Picture	delay	12621511	65649	1	2333	1	65000	20000	hit	358
HC_1	125	Response	2	12623711	67848	1
HC_1	126	Sound	6	12704159	60325	1			60000		miss	0
HC_1	126	Picture	delay	12709316	65482	1	6998	1	65000	20000	hit	361
HC_1	126	Response	2	12716271	72437	1
HC_1	127	Sound	2	12796629	60325	1			60000		miss	0
HC_1	127	Picture	delay	12801786	65482	1	5332	1	65000	20000	hit	364
HC_1	127	Response	1	12806991	70687	1
HC_1	128	Sound	2	12887433	60325	1			60000		miss	0
HC_1	128	Picture	delay	12892589	65482	1	13829	1	65000	20000	hit	367
HC_1	128	Response	1	12906271	79164	1
HC_1	129	Picture	3	12986892	60484	1	5165	1	60000	5000	miss	0
HC_1	129	Picture	delay	12992057	65649	1	3832	1	65000	20000	hit	370
HC_1	129	Response	1	12995791	69383	1
HC_1	130	Sound	0	13076204	60325	1			60000		miss	0
HC_1	130	Picture	delay	13081361	65482	1	3332	1	65000	20000	hit	373
HC_1	130	Response	2	13084591	68712	1
HC_1	131	Sound	2	13165009	60325	1			60000		miss	0
HC_1	131	Picture	delay	13170166	65482	1	9164	1	65000	20000	hit	376
HC_1	131	Response	1	13179151	74467	1
HC_1	132	Picture	4	13259803	60484	1	5165	1	60000	5000	miss	0
HC_1	132	Picture	delay	13264968	65648	1	6165	1	65000	20000	hit	379
HC_1	132	Response	2	13271071	71751	1
HC_1	133	Sound	7	13351448	60325	1			60000		miss	0
HC_1	133	Picture	delay	13356605	65482	1	7997	1	65000	20000	hit	382
HC_1	133	Response	1	13364510	73387	1
HC_1	134	Picture	5	13445076	60483	1	5165	1	60000	5000	miss	0
HC_1	134	Picture	delay	13450241	65648	1	12329	1	65000	20000	hit	385
HC_1	134	Response	1	13462510	77918	1
HC_1	135	Sound	2	13542886	60325	1			60000		miss	0
HC_1	135	Picture	delay	13548042	65482	1	10497	1	65000	20000	hit	388
HC_1	135	Response	1	13558350	75790	1
HC_1	136	Picture	4	13639013	60484	1	5165	1	60000	5000	miss	0
HC_1	136	Picture	delay	13644178	65649	1	11663	1	65000	20000	incorrect	391
HC_1	136	Response	1	13655710	77181	1
HC_1	137	Sound	7	13736156	60325	1			60000		miss	0
HC_1	137	Picture	delay	13741313	65482	1	4665	1	65000	20000	hit	394
HC_1	137	Response	1	13745791	69960	1
HC_1	138	Picture	1	13826452	60484	1	5165	1	60000	5000	miss	0
HC_1	138	Picture	delay	13831617	65649	1	2999	1	65000	20000	hit	397
HC_1	138	Response	2	13834430	68462	1
HC_1	139	Sound	2	13914931	60325	1			60000		miss	0
HC_1	139	Picture	delay	13920088	65482	1	7164	1	65000	20000	hit	400
HC_1	139	Response	1	13927071	72465	1
HC_1	140	Picture	5	14007726	60483	1	5165	1	60000	5000	miss	0
HC_1	140	Picture	delay	14012891	65648	1	4332	1	65000	20000	hit	403
HC_1	140	Response	1	14017151	69908	1
HC_1	141	Picture	3	14097697	60484	1	5165	1	60000	5000	miss	0
HC_1	141	Picture	delay	14102862	65648	1	8997	1	65000	20000	hit	406
HC_1	141	Response	1	14111710	74496	1
HC_1	142	Picture	3	14192332	60483	1	5165	1	60000	5000	miss	0
HC_1	142	Picture	delay	14197497	65648	1	3166	1	65000	20000	hit	409
HC_1	142	Response	1	14200510	68661	1
HC_1	143	Picture	5	14281137	60484	1	5165	1	60000	5000	miss	0
HC_1	143	Picture	delay	14286302	65649	1	6831	1	65000	20000	hit	412
HC_1	143	Response	1	14293070	72417	1
HC_1	144	Picture	4	14373607	60484	1	5165	1	60000	5000	miss	0
HC_1	144	Picture	delay	14378772	65649	1	8664	1	65000	20000	hit	415
HC_1	144	Response	2	14387310	74187	1
HC_1	145	Picture	1	14467909	60484	1	5165	1	60000	5000	miss	0
HC_1	145	Picture	delay	14473074	65649	1	3499	1	65000	20000	hit	418
HC_1	145	Response	2	14476509	69084	1
HC_1	146	Picture	1	14557047	60484	1	5165	1	60000	5000	miss	0
HC_1	146	Picture	delay	14562212	65649	1	5498	1	65000	20000	hit	421
HC_1	146	Response	2	14567630	71067	1
HC_1	147	Picture	4	14648184	60484	1	5165	1	60000	5000	miss	0
HC_1	147	Picture	delay	14653349	65649	1	5831	1	65000	20000	hit	424
HC_1	147	Response	2	14658990	71290	1
HC_1	148	Picture	3	14739654	60484	1	5165	1	60000	5000	miss	0
HC_1	148	Picture	delay	14744819	65649	1	4665	1	65000	20000	hit	427
HC_1	148	Response	1	14749390	70219	1
HC_1	149	Sound	6	14829799	60325	1			60000		miss	0
HC_1	149	Picture	delay	14834956	65482	1	3666	1	65000	20000	hit	430
HC_1	149	Response	2	14838590	69115	1
HC_1	150	Sound	7	14919104	60325	1			60000		miss	0
HC_1	150	Picture	delay	14924261	65482	1	5332	1	65000	20000	hit	433
HC_1	150	Response	1	14929550	70771	1
HC_1	151	Sound	6	15009908	60325	1			60000		miss	0
HC_1	151	Picture	delay	15015064	65482	1	6665	1	65000	20000	hit	436
HC_1	151	Response	2	15021629	72047	1
HC_1	152	Sound	7	15102044	60325	1			60000		miss	0
HC_1	152	Picture	delay	15107201	65482	1	18827	1	65000	20000	incorrect	439
HC_1	152	Response	2	15125950	84231	1
HC_1	153	Picture	5	15206502	60484	1	5165	1	60000	5000	miss	0
HC_1	153	Picture	delay	15211667	65649	1	4165	1	65000	20000	hit	442
HC_1	153	Response	1	15215709	69691	1
HC_1	154	Quit		15357951	142119	NA
Event Type	Code	Type	Response	RT	RT Uncertainty	Time	Uncertainty	Duration	Uncertainty	ReqTime	ReqDur
Sound	1000	miss				546788	1			60000
Picture	delay	hit	2	10255	2	551945	1	10330	1	65000	20000
Sound	7	miss				755887	1			60000
Picture	delay	hit	1	10917	2	761044	1	10996	1	65000	20000
Sound	2	miss				852355	1			60000
Picture	delay	incorrect	2	17488	2	857512	1	17661	1	65000	20000
Picture	3	miss				955647	1	5165	1	60000	5000
Picture	delay	hit	1	18668	2	960812	1	18827	1	65000	20000
Sound	0	miss				1059954	1			60000
Picture	delay	hit	2	10929	2	1065111	1	10996	1	65000	20000
Picture	3	miss				1156581	1	5165	1	60000	5000
Picture	delay	incorrect	2	5014	2	1161746	1	5165	1	65000	20000
Sound	0	miss				1247227	1			60000
Picture	delay	hit	2	10856	2	1252383	1	10996	1	65000	20000
Sound	6	miss				1343695	1			60000
Picture	delay	hit	2	11587	2	1348852	1	11663	1	65000	20000
Picture	1	miss				1440989	1	5165	1	60000	5000
Picture	delay	incorrect	1	8846	2	1446154	1	8997	1	65000	20000
Picture	5	miss				1535624	1	5165	1	60000	5000
Picture	delay	incorrect	2	13570	2	1540789	1	13662	1	65000	20000
Sound	0	miss				1634767	1			60000
Picture	delay	hit	2	10835	2	1639924	1	10997	1	65000	20000
Picture	4	miss				1731394	1	5165	1	60000	5000
Picture	delay	incorrect	1	8041	2	1736559	1	8164	1	65000	20000
Picture	1	miss				1825197	1	5165	1	60000	5000
Picture	delay	hit	2	4798	2	1830362	1	4832	1	65000	20000
Picture	5	miss				1915834	1	5165	1	60000	5000
Picture	delay	hit	1	6080	2	1920999	1	6165	1	65000	20000
Sound	2	miss				2007479	1			60000
Picture	delay	hit	1	8044	2	2012636	1	8164	1	65000	20000
Sound	7	miss				2101115	1			60000
Picture	delay	hit	1	7288	2	2106272	1	7331	1	65000	20000
Picture	4	miss				2194077	1	5165	1	60000	5000
Picture	delay	hit	2	8557	2	2199242	1	8664	1	65000	20000
Picture	1	miss				2288379	1	5165	1	60000	5000
Picture	delay	hit	2	4174	2	2293544	1	4332	1	65000	20000
Sound	6	miss				2378191	1			60000
Picture	delay	hit	2	6451	2	2383348	1	6498	1	65000	20000
Sound	6	miss				2470161	1			60000
Picture	delay	hit	2	8081	2	2475318	1	8164	1	65000	20000
Sound	7	miss				2563798	1			60000
Picture	delay	hit	1	8444	2	2568954	1	8497	1	65000	20000
Sound	2	miss				2657767	1			60000
Picture	delay	hit	1	5594	2	2662924	1	5665	1	65000	20000
Picture	5	miss				2749062	1	5165	1	60000	5000
Picture	delay	hit	1	12691	2	2754227	1	12829	1	65000	20000
Sound	2	miss				2847372	1			60000
Picture	delay	hit	1	6469	2	2852529	1	6665	1	65000	20000
Sound	6	miss				2939508	1			60000
Picture	delay	hit	2	12253	2	2944665	1	12329	1	65000	20000
Sound	7	miss				3037310	1			60000
Picture	delay	hit	1	9092	2	3042467	1	9164	1	65000	20000
Picture	1	miss				3132104	1	5165	1	60000	5000
Picture	delay	hit	2	7249	2	3137269	1	7331	1	65000	20000
Sound	0	miss				3224915	1			60000
Picture	delay	hit	2	11567	2	3230072	1	11663	1	65000	20000
Picture	5	miss				3322209	1	5165	1	60000	5000
Picture	delay	hit	1	6344	2	3327374	1	6498	1	65000	20000
Picture	5	miss				3414346	1	5165	1	60000	5000
Picture	delay	hit	1	6367	2	3419510	1	6498	1	65000	20000
Sound	7	miss				3506324	1			60000
Picture	delay	hit	1	5278	2	3511480	1	5332	1	65000	20000
Sound	7	miss				3597127	1			60000
Picture	delay	hit	1	6794	2	3602284	1	6831	1	65000	20000
Sound	6	miss				3689431	1			60000
Picture	delay	hit	2	16011	2	3694588	1	16161	1	65000	20000
Picture	1	miss				3791223	1	5165	1	60000	5000
Picture	delay	hit	2	3650	2	3796388	1	3832	1	65000	20000
Picture	4	miss				3880694	1	5165	1	60000	5000
Picture	delay	hit	2	6259	2	3885859	1	6331	1	65000	20000
Picture	4	miss				3972664	1	5165	1	60000	5000
Picture	delay	hit	2	3089	2	3977829	1	3166	1	65000	20000
Picture	4	miss				4061468	1	5165	1	60000	5000
Picture	delay	incorrect	1	5484	2	4066633	1	5665	1	65000	20000
Picture	4	miss				4152772	1	5165	1	60000	5000
Picture	delay	hit	2	2901	2	4157936	1	2999	1	65000	20000
Picture	3	miss				4241409	1	5165	1	60000	5000
Picture	delay	incorrect	2	5463	2	4246574	1	5498	1	65000	20000
Sound	2	miss				4332554	1			60000
Picture	delay	hit	1	14486	2	4337711	1	14662	1	65000	20000
Picture	3	miss				4432847	1	5165	1	60000	5000
Picture	delay	hit	1	5385	2	4438012	1	5498	1	65000	20000
Picture	3	miss				4523984	1	5165	1	60000	5000
Picture	delay	hit	1	12089	2	4529149	1	12163	1	65000	20000
Sound	0	miss				4621627	2			60000
Picture	delay	hit	2	8693	2	4626784	1	8830	1	65000	20000
Picture	3	miss				4716088	1	5165	1	60000	5000
Picture	delay	hit	1	5984	2	4721253	1	6165	1	65000	20000
Sound	6	miss				4807733	1			60000
Picture	delay	hit	2	15707	2	4812890	1	15828	1	65000	20000
Picture	1	miss				4909192	1	5165	1	60000	5000
Picture	delay	hit	2	6321	2	4914357	1	6498	1	65000	20000
Sound	2	miss				5001170	1			60000
Picture	delay	incorrect	2	5710	2	5006327	1	5831	1	65000	20000
Sound	0	miss				5092473	2			60000
Picture	delay	hit	2	8246	2	5097630	1	8331	1	65000	20000
Picture	5	miss				5186435	1	5165	1	60000	5000
Picture	delay	hit	1	11078	2	5191600	1	11163	1	65000	20000
Picture	1	miss				5573642	1	5165	1	60000	5000
Picture	delay	hit	2	5389	2	5578807	1	5498	1	65000	20000
Sound	7	miss				5664620	1			60000
Picture	delay	hit	1	4659	2	5669777	1	4832	1	65000	20000
Sound	2	miss				5754924	1			60000
Picture	delay	hit	1	6435	2	5760081	1	6498	1	65000	20000
Sound	0	miss				5846894	1			60000
Picture	delay	hit	2	16065	2	5852051	1	16161	1	65000	20000
Picture	1	miss				5948686	1	5165	1	60000	5000
Picture	delay	hit	2	5145	2	5953851	1	5332	1	65000	20000
Picture	4	miss				6039657	1	5165	1	60000	5000
Picture	delay	hit	2	4094	2	6044822	1	4165	1	65000	20000
Sound	6	miss				6129302	1			60000
Picture	delay	hit	2	3577	2	6134459	1	3665	1	65000	20000
Picture	5	miss				6218598	1	5165	1	60000	5000
Picture	delay	hit	1	6033	2	6223763	1	6165	1	65000	20000
Picture	5	miss				6310402	1	5165	1	60000	5000
Picture	delay	hit	1	9429	2	6315567	1	9497	1	65000	20000
Picture	3	miss				6405537	1	5165	1	60000	5000
Picture	delay	incorrect	2	12694	2	6410702	1	12829	1	65000	20000
Sound	2	miss				6503847	1			60000
Picture	delay	incorrect	2	17032	2	6509004	1	17161	1	65000	20000
Picture	4	miss				6606638	1	5165	1	60000	5000
Picture	delay	hit	2	6873	2	6611803	1	6998	1	65000	20000
Picture	4	miss				6699275	1	5165	1	60000	5000
Picture	delay	hit	2	4316	2	6704440	1	4499	1	65000	20000
Sound	6	miss				6789254	1			60000
Picture	delay	hit	2	4745	2	6794411	1	4832	1	65000	20000
Picture	1	miss				6879716	1	5165	1	60000	5000
Picture	delay	hit	2	4114	2	6884881	1	4165	1	65000	20000
Sound	6	miss				6969362	1			60000
Picture	delay	hit	2	3277	2	6974519	1	3332	1	65000	20000
Picture	5	miss				7058324	1	5165	1	60000	5000
Picture	delay	hit	1	7586	2	7063490	1	7664	1	65000	20000
Sound	0	miss				7151469	1			60000
Picture	delay	hit	2	6689	2	7156626	1	6831	1	65000	20000
Picture	4	miss				7243931	1	5165	1	60000	5000
Picture	delay	hit	2	3740	2	7249096	1	3832	1	65000	20000
Sound	2	miss				7333243	1			60000
Picture	delay	hit	1	9796	2	7338400	1	9830	1	65000	20000
Picture	3	miss				7428870	1	5165	1	60000	5000
Picture	delay	hit	1	6960	2	7434035	1	6998	1	65000	20000
Picture	4	miss				7521507	1	5165	1	60000	5000
Picture	delay	hit	2	3042	2	7526672	1	3166	1	65000	20000
Sound	0	miss				7610153	1			60000
Picture	delay	hit	2	8005	2	7615310	1	8164	1	65000	20000
Picture	1	miss				7703947	1	5165	1	60000	5000
Picture	delay	incorrect	1	10123	2	7709112	1	10163	1	65000	20000
Picture	5	miss				7799750	1	5165	1	60000	5000
Picture	delay	hit	1	5760	2	7804915	1	5831	1	65000	20000
Picture	5	miss				7891220	1	5165	1	60000	5000
Picture	delay	hit	1	6850	2	7896385	1	6998	1	65000	20000
Picture	5	miss				7983856	1	5165	1	60000	5000
Picture	delay	hit	1	4854	2	7989021	1	4998	1	65000	20000
Sound	2	miss				8074335	1			60000
Picture	delay	hit	1	9984	2	8079492	1	10163	1	65000	20000
Sound	2	miss				8169970	1			60000
Picture	delay	hit	1	13868	2	8175127	1	13995	1	65000	20000
Picture	3	miss				8269596	1	5165	1	60000	5000
Picture	delay	hit	1	3993	2	8274761	1	4165	1	65000	20000
Sound	7	miss				8359242	1			60000
Picture	delay	hit	1	3156	2	8364399	1	3332	1	65000	20000
Sound	0	miss				8448046	1			60000
Picture	delay	hit	2	11471	2	8453203	1	11663	1	65000	20000
Picture	1	miss				8545340	1	5165	1	60000	5000
Picture	delay	hit	2	3289	2	8550505	1	3332	1	65000	20000
Sound	0	miss				8634152	1			60000
Picture	delay	hit	2	3925	2	8639309	1	3999	1	65000	20000
Sound	7	miss				8723623	1			60000
Picture	delay	hit	1	9655	2	8728780	1	9830	1	65000	20000
Sound	2	miss				8818925	1			60000
Picture	delay	incorrect	2	14752	2	8824082	1	14828	1	65000	20000
Sound	6	miss				8919226	1			60000
Picture	delay	hit	2	11011	2	8924383	1	11163	1	65000	20000
Sound	7	miss				9015861	1			60000
Picture	delay	hit	1	3336	2	9021018	1	3499	1	65000	20000
Picture	3	miss				9104991	1	5165	1	60000	5000
Picture	delay	hit	1	4038	2	9110156	1	4165	1	65000	20000
Sound	0	miss				9194636	1			60000
Picture	delay	hit	2	16561	2	9199793	1	16661	1	65000	20000
Sound	7	miss				9296770	1			60000
Picture	delay	hit	1	4107	2	9301927	1	4165	1	65000	20000
Sound	6	miss				9386407	1			60000
Picture	delay	hit	2	7990	2	9391564	1	8164	1	65000	20000
Sound	7	miss				9480043	1			60000
Picture	delay	hit	1	5793	2	9485200	1	5831	1	65000	20000
Picture	3	miss				9571505	1	5165	1	60000	5000
Picture	delay	hit	1	4884	2	9576670	1	4998	1	65000	20000
Picture	3	miss				9662142	1	5165	1	60000	5000
Picture	delay	hit	1	4967	2	9667307	1	4998	1	65000	20000
Picture	4	miss				9752946	1	5165	1	60000	5000
Picture	delay	hit	2	8562	2	9758111	1	8664	1	65000	20000
Sound	6	miss				9847090	1			60000
Picture	delay	hit	2	12906	2	9852247	1	12996	1	65000	20000
Picture	1	miss				9945717	1	5165	1	60000	5000
Picture	delay	hit	2	5231	2	9950882	1	5332	1	65000	20000
Picture	3	miss				10872248	1	5165	1	60000	5000
Picture	delay	hit	1	11499	2	10877413	1	11663	1	65000	20000
Sound	0	miss				10969391	1			60000
Picture	delay	hit	2	6124	2	10974548	1	6165	1	65000	20000
Sound	0	miss				11061028	1			60000
Picture	delay	hit	2	4567	2	11066185	1	4665	1	65000	20000
Sound	0	miss				11151165	1			60000
Picture	delay	hit	2	6350	2	11156322	1	6498	1	65000	20000
Sound	7	miss				11243135	1			60000
Picture	delay	hit	1	6940	2	11248292	1	6998	1	65000	20000
Picture	5	miss				11335763	1	5165	1	60000	5000
Picture	delay	hit	1	3344	2	11340928	1	3499	1	65000	20000
Picture	1	miss				11424901	1	5165	1	60000	5000
Picture	delay	hit	2	5086	2	11430066	1	5165	1	65000	20000
Sound	7	miss				11515546	1			60000
Picture	delay	hit	1	3729	2	11520703	1	3832	1	65000	20000
Sound	6	miss				11604851	1			60000
Picture	delay	hit	2	12104	2	11610007	1	12163	1	65000	20000
Picture	4	miss				11702644	1	5165	1	60000	5000
Picture	delay	hit	2	2783	2	11707809	1	2832	1	65000	20000
Sound	2	miss				11790957	1			60000
Picture	delay	hit	1	6160	2	11796114	1	6331	1	65000	20000
Sound	6	miss				11882760	1			60000
Picture	delay	hit	2	6275	2	11887917	1	6331	1	65000	20000
Sound	6	miss				11974563	1			60000
Picture	delay	hit	2	7751	2	11979720	1	7831	1	65000	20000
Picture	3	miss				12068025	1	5165	1	60000	5000
Picture	delay	hit	1	8682	2	12073190	1	8830	1	65000	20000
Sound	0	miss				12162336	1			60000
Picture	delay	hit	2	2860	2	12167492	1	2999	1	65000	20000
Picture	1	miss				12250965	1	5165	1	60000	5000
Picture	delay	hit	2	5181	2	12256130	1	5332	1	65000	20000
Picture	4	miss				12341936	1	5165	1	60000	5000
Picture	delay	hit	2	4370	2	12347101	1	4499	1	65000	20000
Picture	5	miss				12432073	1	5165	1	60000	5000
Picture	delay	hit	1	4554	2	12437238	1	4665	1	65000	20000
Sound	0	miss				12522218	1			60000
Picture	delay	hit	2	8336	2	12527375	1	8497	1	65000	20000
Picture	1	miss				12616346	1	5165	1	60000	5000
Picture	delay	hit	2	2200	2	12621511	1	2333	1	65000	20000
Sound	6	miss				12704159	1			60000
Picture	delay	hit	2	6955	2	12709316	1	6998	1	65000	20000
Sound	2	miss				12796629	1			60000
Picture	delay	hit	1	5205	2	12801786	1	5332	1	65000	20000
Sound	2	miss				12887433	1			60000
Picture	delay	hit	1	13682	2	12892589	1	13829	1	65000	20000
Picture	3	miss				12986892	1	5165	1	60000	5000
Picture	delay	hit	1	3734	2	12992057	1	3832	1	65000	20000
Sound	0	miss				13076204	1			60000
Picture	delay	hit	2	3230	2	13081361	1	3332	1	65000	20000
Sound	2	miss				13165009	1			60000
Picture	delay	hit	1	8985	2	13170166	1	9164	1	65000	20000
Picture	4	miss				13259803	1	5165	1	60000	5000
Picture	delay	hit	2	6103	2	13264968	1	6165	1	65000	20000
Sound	7	miss				13351448	1			60000
Picture	delay	hit	1	7905	2	13356605	1	7997	1	65000	20000
Picture	5	miss				13445076	1	5165	1	60000	5000
Picture	delay	hit	1	12269	2	13450241	1	12329	1	65000	20000
Sound	2	miss				13542886	1			60000
Picture	delay	hit	1	10308	2	13548042	1	10497	1	65000	20000
Picture	4	miss				13639013	1	5165	1	60000	5000
Picture	delay	incorrect	1	11532	2	13644178	1	11663	1	65000	20000
Sound	7	miss				13736156	1			60000
Picture	delay	hit	1	4478	2	13741313	1	4665	1	65000	20000
Picture	1	miss				13826452	1	5165	1	60000	5000
Picture	delay	hit	2	2813	2	13831617	1	2999	1	65000	20000
Sound	2	miss				13914931	1			60000
Picture	delay	hit	1	6983	2	13920088	1	7164	1	65000	20000
Picture	5	miss				14007726	1	5165	1	60000	5000
Picture	delay	hit	1	4260	2	14012891	1	4332	1	65000	20000
Picture	3	miss				14097697	1	5165	1	60000	5000
Picture	delay	hit	1	8848	2	14102862	1	8997	1	65000	20000
Picture	3	miss				14192332	1	5165	1	60000	5000
Picture	delay	hit	1	3013	2	14197497	1	3166	1	65000	20000
Picture	5	miss				14281137	1	5165	1	60000	5000
Picture	delay	hit	1	6768	2	14286302	1	6831	1	65000	20000
Picture	4	miss				14373607	1	5165	1	60000	5000
Picture	delay	hit	2	8538	2	14378772	1	8664	1	65000	20000
Picture	1	miss				14467909	1	5165	1	60000	5000
Picture	delay	hit	2	3435	2	14473074	1	3499	1	65000	20000
Picture	1	miss				14557047	1	5165	1	60000	5000
Picture	delay	hit	2	5418	2	14562212	1	5498	1	65000	20000
Picture	4	miss				14648184	1	5165	1	60000	5000
Picture	delay	hit	2	5641	2	14653349	1	5831	1	65000	20000
Picture	3	miss				14739654	1	5165	1	60000	5000
Picture	delay	hit	1	4571	2	14744819	1	4665	1	65000	20000
Sound	6	miss				14829799	1			60000
Picture	delay	hit	2	3634	2	14834956	1	3666	1	65000	20000
Sound	7	miss				14919104	1			60000
Picture	delay	hit	1	5289	2	14924261	1	5332	1	65000	20000
Sound	6	miss				15009908	1			60000
Picture	delay	hit	2	6565	2	15015064	1	6665	1	65000	20000
Sound	7	miss				15102044	1			60000
Picture	delay	incorrect	2	18749	2	15107201	1	18827	1	65000	20000
Picture	5	miss				15206502	1	5165	1	60000	5000
Picture	delay	hit	1	4042	2	15211667	1	4165	1	65000	20000

## Sheet: HC_2
Scenario - Scenario 1
Logfile written - 06/27/2022 16:06:51
Subject	Trial	Event Type	Code	Time	TTime	Uncertainty	Duration	Uncertainty	ReqTime	ReqDur	Stim Type	Pair Index
HC_2	1	Response	2	59703	59572	1
HC_2	2	Response	2	117304	57359	1
HC_2	4	Response	2	263063	79826	1
HC_2	5	Response	2	561942	298731	1
HC_2	6	Sound	1000	642429	60325	1			60000		miss	0
HC_2	6	Picture	delay	647586	65482	1	8830	1	65000	20000	hit	7
HC_2	6	Response	2	656342	74237	1
HC_2	7	Response	2	754103	87523	1
HC_2	7	Response	1	795703	129123	1
HC_2	8	Picture	3	876345	60483	1	5165	1	60000	5000	miss	0
HC_2	8	Picture	delay	881510	65649	1	12662	1	65000	20000	hit	12
HC_2	8	Response	1	894103	78241	1
HC_2	9	Picture	3	974646	60484	1	5165	1	60000	5000	miss	0
HC_2	9	Picture	delay	979811	65649	1	14162	1	65000	20000	hit	15
HC_2	9	Response	1	993861	79699	1
HC_2	10	Picture	5	1074447	60484	1	5165	1	60000	5000	miss	0
HC_2	10	Picture	delay	1079612	65649	1	20160	1	65000	20000	miss	0
HC_2	11	Sound	6	1180254	60325	1			60000		miss	0
HC_2	11	Picture	delay	1185411	65482	1	20160	1	65000	20000	miss	0
HC_2	11	Response	2	1213541	93612	1
HC_2	12	Sound	6	1286053	60325	1			60000		miss	0
HC_2	12	Picture	delay	1291210	65482	1	20160	1	65000	20000	miss	0
HC_2	13	Sound	0	1391852	60325	1			60000		miss	0
HC_2	13	Picture	delay	1397009	65482	1	20160	1	65000	20000	miss	0
HC_2	14	Sound	2	1497651	60325	1			60000		miss	0
HC_2	14	Picture	delay	1502808	65482	1	8164	1	65000	20000	hit	27
HC_2	14	Response	1	1510902	73576	1
HC_2	15	Sound	0	1591287	60325	1			60000		miss	0
HC_2	15	Picture	delay	1596444	65482	1	6498	1	65000	20000	hit	30
HC_2	15	Response	2	1602821	71859	1
HC_2	16	Sound	6	1683257	60325	1			60000		miss	0
HC_2	16	Picture	delay	1688414	65482	1	20160	1	65000	20000	miss	0
HC_2	17	Sound	2	1789056	60325	1			60000		miss	0
HC_2	17	Picture	delay	1794213	65482	1	7664	1	65000	20000	hit	35
HC_2	17	Response	1	1801701	72970	1
HC_2	18	Picture	5	1882351	60484	1	5165	1	60000	5000	miss	0
HC_2	18	Picture	delay	1887516	65649	1	15328	1	65000	20000	hit	38
HC_2	18	Response	1	1902741	80874	1
HC_2	19	Sound	6	1983159	60325	1			60000		miss	0
HC_2	19	Picture	delay	1988316	65482	1	10330	1	65000	20000	hit	41
HC_2	19	Response	2	1998502	75668	1
HC_2	20	Sound	7	2078961	60325	1			60000		miss	0
HC_2	20	Picture	delay	2084118	65482	1	8497	1	65000	20000	hit	44
HC_2	20	Response	1	2092501	73865	1
HC_2	21	Picture	3	2173089	60484	1	5165	1	60000	5000	miss	0
HC_2	21	Picture	delay	2178254	65649	1	10330	1	65000	20000	hit	47
HC_2	21	Response	1	2188501	75895	1
HC_2	22	Picture	4	2269058	60484	1	5165	1	60000	5000	miss	0
HC_2	22	Picture	delay	2274223	65649	1	13329	1	65000	20000	hit	50
HC_2	22	Response	2	2287382	78807	1
HC_2	23	Sound	0	2367867	60325	1			60000		miss	0
HC_2	23	Picture	delay	2373024	65482	1	12663	1	65000	20000	hit	53
HC_2	23	Response	2	2385541	77999	1
HC_2	24	Picture	3	2466160	60484	1	5165	1	60000	5000	miss	0
HC_2	24	Picture	delay	2471325	65649	1	4832	1	65000	20000	hit	56
HC_2	24	Response	1	2476022	70345	1
HC_2	25	Picture	1	2556631	60484	1	5165	1	60000	5000	miss	0
HC_2	25	Picture	delay	2561796	65649	1	8331	1	65000	20000	hit	59
HC_2	25	Response	2	2570021	73874	1
HC_2	26	Sound	6	2650442	60325	1			60000		miss	0
HC_2	26	Picture	delay	2655599	65482	1	14162	1	65000	20000	hit	62
HC_2	26	Response	2	2669701	79584	1
HC_2	27	Sound	7	2750076	60325	1			60000		miss	0
HC_2	27	Picture	delay	2755233	65482	1	8664	1	65000	20000	hit	65
HC_2	27	Response	1	2763701	73950	1
HC_2	28	Sound	7	2844212	60325	1			60000		miss	0
HC_2	28	Picture	delay	2849369	65482	1	8164	1	65000	20000	hit	68
HC_2	28	Response	1	2857381	73494	1
HC_2	29	Picture	4	2938007	60484	1	5165	1	60000	5000	miss	0
HC_2	29	Picture	delay	2943172	65649	1	7164	1	65000	20000	hit	71
HC_2	29	Response	2	2950181	72658	1
HC_2	30	Picture	4	3030810	60484	1	5165	1	60000	5000	miss	0
HC_2	30	Picture	delay	3035975	65648	1	13496	1	65000	20000	hit	74
HC_2	30	Response	2	3049381	79054	1
HC_2	31	Picture	1	3129944	60484	1	5165	1	60000	5000	miss	0
HC_2	31	Picture	delay	3135109	65649	1	7497	1	65000	20000	hit	77
HC_2	31	Response	2	3142501	73040	1
HC_2	32	Sound	2	3222922	60325	1			60000		miss	0
HC_2	32	Picture	delay	3228079	65482	1	7831	1	65000	20000	hit	80
HC_2	32	Response	1	3235780	73183	1
HC_2	33	Sound	7	3316225	60325	1			60000		miss	0
HC_2	33	Picture	delay	3321382	65482	1	8164	1	65000	20000	hit	83
HC_2	33	Response	1	3329381	73481	1
HC_2	34	Picture	1	3410020	60484	1	5165	1	60000	5000	miss	0
HC_2	34	Picture	delay	3415185	65649	1	7498	1	65000	20000	hit	86
HC_2	34	Response	2	3422500	72964	1
HC_2	35	Sound	7	3502997	60325	1			60000		miss	0
HC_2	35	Picture	delay	3508154	65482	1	5998	1	65000	20000	hit	89
HC_2	35	Response	1	3514101	71429	1
HC_2	36	Picture	1	3594626	60484	1	5165	1	60000	5000	miss	0
HC_2	36	Picture	delay	3599791	65649	1	6331	1	65000	20000	hit	92
HC_2	36	Response	2	3606020	71878	1
HC_2	37	Sound	2	3686438	60325	1			60000		miss	0
HC_2	37	Picture	delay	3691595	65482	1	5165	1	65000	20000	hit	95
HC_2	37	Response	1	3696659	70547	1
HC_2	38	Picture	5	3777233	60483	1	5165	1	60000	5000	miss	0
HC_2	38	Picture	delay	3782398	65649	1	20160	1	65000	20000	miss	0
HC_2	38	Response	1	3804820	88070	1
HC_2	39	Sound	7	3883040	60325	1			60000		miss	0
HC_2	39	Picture	delay	3888197	65482	1	8497	1	65000	20000	hit	101
HC_2	39	Response	1	3896581	73866	1
HC_2	40	Picture	5	3977168	60483	1	5165	1	60000	5000	miss	0
HC_2	40	Picture	delay	3982333	65648	1	5998	1	65000	20000	hit	104
HC_2	40	Response	1	3988259	71575	1
HC_2	41	Sound	0	4068646	60325	1			60000		miss	0
HC_2	41	Picture	delay	4073803	65482	1	6831	1	65000	20000	hit	107
HC_2	41	Response	2	4080501	72179	1
HC_2	42	Picture	4	4161108	60484	1	5165	1	60000	5000	miss	0
HC_2	42	Picture	delay	4166273	65649	1	8664	1	65000	20000	hit	110
HC_2	42	Response	2	4174820	74195	1
HC_2	43	Sound	0	4255252	60325	1			60000		miss	0
HC_2	43	Picture	delay	4260409	65482	1	8331	1	65000	20000	hit	113
HC_2	43	Response	2	4268580	73652	1
HC_2	44	Sound	6	4349055	60325	1			60000		miss	0
HC_2	44	Picture	delay	4354212	65482	1	9497	1	65000	20000	hit	116
HC_2	44	Response	2	4363540	74810	1
HC_2	45	Picture	3	4444183	60483	1	5165	1	60000	5000	miss	0
HC_2	45	Picture	delay	4449348	65648	1	4999	1	65000	20000	hit	119
HC_2	45	Response	1	4454259	70560	1
HC_2	46	Picture	1	4534820	60483	1	5165	1	60000	5000	miss	0
HC_2	46	Picture	delay	4539985	65648	1	8830	1	65000	20000	hit	122
HC_2	46	Response	2	4548659	74322	1
HC_2	47	Sound	0	4629131	60325	1			60000		miss	0
HC_2	47	Picture	delay	4634287	65482	1	6831	1	65000	20000	hit	125
HC_2	47	Response	2	4640980	72175	1
HC_2	48	Picture	4	4721592	60484	1	5165	1	60000	5000	miss	0
HC_2	48	Picture	delay	4726757	65649	1	16495	1	65000	20000	hit	128
HC_2	48	Response	2	4743140	82031	1
HC_2	49	Picture	4	4823726	60483	1	5165	1	60000	5000	miss	0
HC_2	49	Picture	delay	4828891	65648	1	4665	1	65000	20000	hit	131
HC_2	49	Response	2	4833459	70217	1
HC_2	50	Sound	2	4913871	60325	1			60000		miss	0
HC_2	50	Picture	delay	4919028	65482	1	7164	1	65000	20000	hit	134
HC_2	50	Response	1	4926100	72554	1
HC_2	51	Picture	3	5006666	60483	1	5165	1	60000	5000	miss	0
HC_2	51	Picture	delay	5011831	65648	1	7998	1	65000	20000	hit	137
HC_2	51	Response	1	5019699	73517	1
HC_2	52	Picture	1	5100302	60484	1	5165	1	60000	5000	miss	0
HC_2	52	Picture	delay	5105467	65649	1	10497	1	65000	20000	hit	140
HC_2	52	Response	2	5115779	75960	1
HC_2	53	Picture	5	5196437	60483	1	5165	1	60000	5000	miss	0
HC_2	53	Picture	delay	5201602	65648	1	20160	1	65000	20000	miss	0
HC_2	53	Response	1	5221938	85984	1
HC_2	54	Sound	2	5302245	60325	1			60000		miss	0
HC_2	54	Picture	delay	5307401	65482	1	6331	1	65000	20000	hit	146
HC_2	54	Response	1	5313699	71779	1
HC_2	55	Picture	5	5394373	60484	1	5165	1	60000	5000	miss	0
HC_2	55	Picture	delay	5399538	65649	1	11163	1	65000	20000	incorrect	149
HC_2	55	Response	2	5410579	76689	1
HC_2	56	Response	2	5673219	262518	1
HC_2	57	Sound	0	5753598	60325	1			60000		miss	0
HC_2	57	Picture	delay	5758754	65482	1	4499	1	65000	20000	hit	153
HC_2	57	Response	2	5763218	69945	1
HC_2	58	Sound	2	5843735	60325	1			60000		miss	0
HC_2	58	Picture	delay	5848892	65482	1	3832	1	65000	20000	hit	156
HC_2	58	Response	1	5852578	69168	1
HC_2	59	Sound	2	5933039	60325	1			60000		miss	0
HC_2	59	Picture	delay	5938196	65482	1	4165	1	65000	20000	hit	159
HC_2	59	Response	1	5942259	69545	1
HC_2	60	Picture	3	6022835	60484	1	5165	1	60000	5000	miss	0
HC_2	60	Picture	delay	6028000	65649	1	5498	1	65000	20000	incorrect	162
HC_2	60	Response	2	6033459	71108	1
HC_2	61	Picture	4	6113972	60483	1	5165	1	60000	5000	miss	0
HC_2	61	Picture	delay	6119137	65649	1	5665	1	65000	20000	hit	165
HC_2	61	Response	2	6124738	71250	1
HC_2	62	Sound	6	6205117	60325	1			60000		miss	0
HC_2	62	Picture	delay	6210274	65482	1	9663	1	65000	20000	hit	168
HC_2	62	Response	2	6219859	75067	1
HC_2	63	Sound	7	6300253	60325	1			60000		miss	0
HC_2	63	Picture	delay	6305410	65482	1	6998	1	65000	20000	hit	171
HC_2	63	Response	1	6312338	72411	1
HC_2	64	Sound	2	6392723	60325	1			60000		miss	0
HC_2	64	Picture	delay	6397879	65482	1	6831	1	65000	20000	hit	174
HC_2	64	Response	1	6404578	72181	1
HC_2	65	Sound	7	6485026	60325	1			60000		miss	0
HC_2	65	Picture	delay	6490183	65482	1	5665	1	65000	20000	hit	177
HC_2	65	Response	1	6495778	71077	1
HC_2	66	Picture	5	6576321	60483	1	5165	1	60000	5000	miss	0
HC_2	66	Picture	delay	6581486	65648	1	9830	1	65000	20000	hit	180
HC_2	66	Response	1	6591218	75380	1
HC_2	67	Picture	1	6671790	60483	1	5165	1	60000	5000	miss	0
HC_2	67	Picture	delay	6676955	65649	1	10330	1	65000	20000	hit	183
HC_2	67	Response	2	6687217	75911	1
HC_2	68	Sound	6	6767600	60325	1			60000		miss	0
HC_2	68	Picture	delay	6772757	65482	1	6331	1	65000	20000	hit	186
HC_2	68	Response	2	6778898	71622	1
HC_2	69	Picture	1	6859562	60484	1	5165	1	60000	5000	miss	0
HC_2	69	Picture	delay	6864727	65648	1	3832	1	65000	20000	hit	189
HC_2	69	Response	2	6868417	69338	1
HC_2	70	Picture	5	6949033	60484	1	5165	1	60000	5000	miss	0
HC_2	70	Picture	delay	6954198	65649	1	9663	1	65000	20000	incorrect	192
HC_2	70	Response	2	6963778	75228	1
HC_2	71	Picture	1	7044336	60484	1	5165	1	60000	5000	miss	0
HC_2	71	Picture	delay	7049500	65649	1	8997	1	65000	20000	hit	195
HC_2	71	Response	2	7058337	74485	1
HC_2	72	Sound	0	7138813	60325	1			60000		miss	0
HC_2	72	Picture	delay	7143970	65482	1	7664	1	65000	20000	hit	198
HC_2	72	Response	2	7151458	72970	1
HC_2	73	Picture	4	7232108	60484	1	5165	1	60000	5000	miss	0
HC_2	73	Picture	delay	7237273	65649	1	4332	1	65000	20000	hit	201
HC_2	73	Response	2	7241537	69913	1
HC_2	74	Picture	1	7322078	60484	1	5165	1	60000	5000	miss	0
HC_2	74	Picture	delay	7327243	65649	1	3832	1	65000	20000	hit	204
HC_2	74	Response	2	7330978	69383	1
HC_2	75	Picture	3	7411549	60484	1	5165	1	60000	5000	miss	0
HC_2	75	Picture	delay	7416714	65648	1	10830	1	65000	20000	incorrect	207
HC_2	75	Response	2	7427378	76312	1
HC_2	76	Picture	4	7508018	60484	1	5165	1	60000	5000	miss	0
HC_2	76	Picture	delay	7513183	65649	1	6165	1	65000	20000	hit	210
HC_2	76	Response	2	7519298	71764	1
HC_2	77	Sound	7	7599663	60325	1			60000		miss	0
HC_2	77	Picture	delay	7604819	65482	1	7831	1	65000	20000	hit	213
HC_2	77	Response	1	7612497	73160	1
HC_2	78	Picture	5	7693124	60484	1	5165	1	60000	5000	miss	0
HC_2	78	Picture	delay	7698289	65649	1	7498	1	65000	20000	hit	216
HC_2	78	Response	1	7705698	73057	1
HC_2	79	Sound	2	7786102	60325	1			60000		miss	0
HC_2	79	Picture	delay	7791259	65482	1	5831	1	65000	20000	hit	219
HC_2	79	Response	1	7796977	71200	1
HC_2	80	Picture	4	7877564	60484	1	5165	1	60000	5000	miss	0
HC_2	80	Picture	delay	7882729	65649	1	6998	1	65000	20000	hit	222
HC_2	80	Response	2	7889617	72536	1
HC_2	81	Picture	1	7970200	60483	1	5165	1	60000	5000	miss	0
HC_2	81	Picture	delay	7975365	65648	1	9330	1	65000	20000	hit	225
HC_2	81	Response	2	7984577	74860	1
HC_2	82	Sound	7	8065011	60325	1			60000		miss	0
HC_2	82	Picture	delay	8070168	65482	1	7831	1	65000	20000	hit	228
HC_2	82	Response	1	8077937	73251	1
HC_2	83	Sound	0	8158314	60325	1			60000		miss	0
HC_2	83	Picture	delay	8163471	65482	1	9664	1	65000	20000	hit	231
HC_2	83	Response	2	8173056	75068	1
HC_2	84	Sound	2	8253450	60325	1			60000		miss	0
HC_2	84	Picture	delay	8258606	65482	1	5831	1	65000	20000	hit	234
HC_2	84	Response	1	8264336	71212	1
HC_2	85	Sound	2	8344753	60325	1			60000		miss	0
HC_2	85	Picture	delay	8349910	65482	1	7664	1	65000	20000	hit	237
HC_2	85	Response	1	8357536	73108	1
HC_2	86	Picture	5	8438048	60484	1	5165	1	60000	5000	miss	0
HC_2	86	Picture	delay	8443213	65649	1	6498	1	65000	20000	hit	240
HC_2	86	Response	1	8449616	72052	1
HC_2	87	Sound	6	8530026	60325	1			60000		miss	0
HC_2	87	Picture	delay	8535183	65482	1	6331	1	65000	20000	hit	243
HC_2	87	Response	2	8541376	71675	1
HC_2	88	Picture	3	8621988	60484	1	5165	1	60000	5000	miss	0
HC_2	88	Picture	delay	8627153	65648	1	5831	1	65000	20000	hit	246
HC_2	88	Response	1	8632896	71392	1
HC_2	89	Sound	6	8713300	60325	1			60000		miss	0
HC_2	89	Picture	delay	8718457	65482	1	7164	1	65000	20000	hit	249
HC_2	89	Response	2	8725456	72481	1
HC_2	90	Picture	1	8806095	60483	1	5165	1	60000	5000	miss	0
HC_2	90	Picture	delay	8811260	65648	1	3499	1	65000	20000	hit	252
HC_2	90	Response	2	8814656	69045	1
HC_2	91	Picture	4	8895232	60484	1	5165	1	60000	5000	miss	0
HC_2	91	Picture	delay	8900397	65649	1	9330	1	65000	20000	hit	255
HC_2	91	Response	2	8909615	74867	1
HC_2	92	Picture	3	8990201	60484	1	5165	1	60000	5000	miss	0
HC_2	92	Picture	delay	8995366	65649	1	4665	1	65000	20000	incorrect	258
HC_2	92	Response	2	8999937	70219	1
HC_2	93	Picture	5	9080505	60484	1	5165	1	60000	5000	miss	0
HC_2	93	Picture	delay	9085670	65649	1	6331	1	65000	20000	hit	261
HC_2	93	Response	1	9091936	71914	1
HC_2	94	Sound	7	9172317	60325	1			60000		miss	0
HC_2	94	Picture	delay	9177474	65482	1	6831	1	65000	20000	hit	264
HC_2	94	Response	1	9184256	72264	1
HC_2	95	Sound	7	9264620	60325	1			60000		miss	0
HC_2	95	Picture	delay	9269777	65482	1	7331	1	65000	20000	hit	267
HC_2	95	Response	1	9277056	72761	1
HC_2	96	Sound	0	9357423	60325	1			60000		miss	0
HC_2	96	Picture	delay	9362580	65482	1	7664	1	65000	20000	hit	270
HC_2	96	Response	2	9370096	72998	1
HC_2	97	Sound	6	9450560	60325	1			60000		miss	0
HC_2	97	Picture	delay	9455716	65482	1	8830	1	65000	20000	hit	273
HC_2	97	Response	2	9464415	74181	1
HC_2	98	Sound	0	9544862	60325	1			60000		miss	0
HC_2	98	Picture	delay	9550019	65482	1	9164	1	65000	20000	hit	276
HC_2	98	Response	2	9559136	74599	1
HC_2	99	Picture	3	9639657	60484	1	5165	1	60000	5000	miss	0
HC_2	99	Picture	delay	9644822	65649	1	9997	1	65000	20000	hit	279
HC_2	99	Response	1	9654656	75483	1
HC_2	100	Sound	6	9735134	60325	1			60000		miss	0
HC_2	100	Picture	delay	9740290	65482	1	8830	1	65000	20000	hit	282
HC_2	100	Response	2	9749056	74248	1
HC_2	101	Picture	5	9829594	60484	1	5165	1	60000	5000	miss	0
HC_2	101	Picture	delay	9834760	65649	1	8997	1	65000	20000	incorrect	285
HC_2	101	Response	2	9843615	74504	1
HC_2	102	Picture	3	9924230	60484	1	5165	1	60000	5000	miss	0
HC_2	102	Picture	delay	9929395	65649	1	17328	1	65000	20000	incorrect	288
HC_2	102	Response	2	9946656	82910	1
HC_2	103	Sound	0	10027038	60325	1			60000		miss	0
HC_2	103	Picture	delay	10032195	65482	1	9997	1	65000	20000	hit	291
HC_2	103	Response	2	10042015	75302	1
HC_2	104	Picture	4	10122666	60484	1	5165	1	60000	5000	miss	0
HC_2	104	Picture	delay	10127831	65649	1	6498	1	65000	20000	hit	294
HC_2	104	Response	2	10134256	72073	1
HC_2	105	Response	2	10222656	88327	1
HC_2	106	Picture	3	10303273	60483	1	5165	1	60000	5000	miss	0
HC_2	106	Picture	delay	10308438	65648	1	7664	1	65000	20000	hit	298
HC_2	106	Response	1	10316015	73225	1
HC_2	107	Sound	7	10396418	60325	1			60000		miss	0
HC_2	107	Picture	delay	10401575	65482	1	6165	1	65000	20000	hit	301
HC_2	107	Response	1	10407614	71521	1
HC_2	108	Sound	0	10488055	60325	1			60000		miss	0
HC_2	108	Picture	delay	10493212	65482	1	7164	1	65000	20000	hit	304
HC_2	108	Response	2	10500335	72605	1
HC_2	109	Picture	1	10580850	60483	1	5165	1	60000	5000	miss	0
HC_2	109	Picture	delay	10586015	65648	1	6831	1	65000	20000	hit	307
HC_2	109	Response	2	10592656	72290	1
HC_2	110	Sound	2	10673161	60325	1			60000		miss	0
HC_2	110	Picture	delay	10678318	65482	1	8830	1	65000	20000	hit	310
HC_2	110	Response	1	10686975	74138	1
HC_2	111	Picture	4	10767622	60484	1	5165	1	60000	5000	miss	0
HC_2	111	Picture	delay	10772787	65649	1	4998	1	65000	20000	hit	313
HC_2	111	Response	2	10777696	70557	1
HC_2	112	Sound	0	10858101	60325	1			60000		miss	0
HC_2	112	Picture	delay	10863258	65482	1	8664	1	65000	20000	hit	316
HC_2	112	Response	2	10871855	74079	1
HC_2	113	Sound	0	10952237	60325	1			60000		miss	0
HC_2	113	Picture	delay	10957394	65482	1	7831	1	65000	20000	hit	319
HC_2	113	Response	2	10965134	73222	1
HC_2	114	Sound	6	11045540	60325	1			60000		miss	0
HC_2	114	Picture	delay	11050697	65482	1	8331	1	65000	20000	hit	322
HC_2	114	Response	2	11058895	73680	1
HC_2	115	Picture	3	11139501	60484	1	5165	1	60000	5000	miss	0
HC_2	115	Picture	delay	11144666	65649	1	7498	1	65000	20000	hit	325
HC_2	115	Response	1	11152014	72996	1
HC_2	116	Sound	2	11232479	60325	1			60000		miss	0
HC_2	116	Picture	delay	11237636	65482	1	8331	1	65000	20000	hit	328
HC_2	116	Response	1	11245854	73700	1
HC_2	117	Picture	5	11326440	60484	1	5165	1	60000	5000	miss	0
HC_2	117	Picture	delay	11331605	65649	1	4998	1	65000	20000	hit	331
HC_2	117	Response	1	11336495	70538	1
HC_2	118	Sound	2	11416919	60325	1			60000		miss	0
HC_2	118	Picture	delay	11422076	65482	1	6331	1	65000	20000	hit	334
HC_2	118	Response	1	11428334	71740	1
HC_2	119	Picture	3	11508881	60484	1	5165	1	60000	5000	miss	0
HC_2	119	Picture	delay	11514046	65649	1	4165	1	65000	20000	hit	337
HC_2	119	Response	1	11518095	69698	1
HC_2	120	Picture	5	11598685	60484	1	5165	1	60000	5000	miss	0
HC_2	120	Picture	delay	11603850	65649	1	7331	1	65000	20000	hit	340
HC_2	120	Response	1	11611133	72932	1
HC_2	121	Picture	1	11691655	60484	1	5165	1	60000	5000	miss	0
HC_2	121	Picture	delay	11696819	65648	1	15828	1	65000	20000	hit	343
HC_2	121	Response	2	11712495	81324	1
HC_2	122	Sound	0	11792963	60325	1			60000		miss	0
HC_2	122	Picture	delay	11798120	65482	1	7331	1	65000	20000	hit	346
HC_2	122	Response	2	11805295	72657	1
HC_2	123	Sound	6	11885766	60325	1			60000		miss	0
HC_2	123	Picture	delay	11890923	65482	1	7664	1	65000	20000	hit	349
HC_2	123	Response	2	11898413	72972	1
HC_2	124	Sound	7	11978902	60325	2			60000		miss	0
HC_2	124	Picture	delay	11984059	65482	1	7331	1	65000	20000	hit	352
HC_2	124	Response	1	11991295	72718	1
HC_2	125	Picture	4	12071864	60484	1	5165	1	60000	5000	miss	0
HC_2	125	Picture	delay	12077029	65648	1	9164	1	65000	20000	hit	355
HC_2	125	Response	2	12086095	74714	1
HC_2	126	Picture	5	12166666	60484	1	5165	1	60000	5000	miss	0
HC_2	126	Picture	delay	12171831	65649	1	5665	1	65000	20000	hit	358
HC_2	126	Response	1	12177454	71271	1
HC_2	127	Sound	7	12257811	60325	1			60000		miss	0
HC_2	127	Picture	delay	12262968	65482	1	6331	1	65000	20000	hit	361
HC_2	127	Response	1	12269134	71647	1
HC_2	128	Sound	7	12349615	60325	1			60000		miss	0
HC_2	128	Picture	delay	12354772	65482	1	4832	1	65000	20000	hit	364
HC_2	128	Response	1	12359533	70244	1
HC_2	129	Picture	1	12440077	60484	1	5165	1	60000	5000	miss	0
HC_2	129	Picture	delay	12445242	65649	1	8164	1	65000	20000	hit	367
HC_2	129	Response	2	12453373	73780	1
HC_2	130	Sound	7	12533888	60325	1			60000		miss	0
HC_2	130	Picture	delay	12539045	65482	1	8664	1	65000	20000	hit	370
HC_2	130	Response	1	12547533	73970	1
HC_2	131	Picture	3	12628183	60483	1	5165	1	60000	5000	miss	0
HC_2	131	Picture	delay	12633348	65648	1	7664	1	65000	20000	hit	373
HC_2	131	Response	1	12640973	73274	1
HC_2	132	Sound	0	12721327	60325	1			60000		miss	0
HC_2	132	Picture	delay	12726484	65482	1	8664	1	65000	20000	hit	376
HC_2	132	Response	2	12734974	73972	1
HC_2	133	Picture	4	12815622	60484	1	5165	1	60000	5000	miss	0
HC_2	133	Picture	delay	12820787	65649	1	7831	1	65000	20000	hit	379
HC_2	133	Response	2	12828573	73435	1
HC_2	134	Sound	6	12908933	60325	1			60000		miss	0
HC_2	134	Picture	delay	12914090	65482	1	5998	1	65000	20000	hit	382
HC_2	134	Response	2	12919933	71326	1
HC_2	135	Picture	5	13000561	60484	1	5165	1	60000	5000	miss	0
HC_2	135	Picture	delay	13005726	65649	1	11996	1	65000	20000	hit	385
HC_2	135	Response	1	13017533	77455	1
HC_2	136	Picture	3	13098196	60484	1	5165	1	60000	5000	miss	0
HC_2	136	Picture	delay	13103361	65649	1	17161	1	65000	20000	incorrect	388
HC_2	136	Response	2	13120333	82620	1
HC_2	137	Sound	6	13200838	60325	1			60000		miss	0
HC_2	137	Picture	delay	13205994	65482	1	7664	1	65000	20000	hit	391
HC_2	137	Response	2	13213613	73100	1
HC_2	138	Sound	6	13293974	60325	1			60000		miss	0
HC_2	138	Picture	delay	13299131	65482	1	8830	1	65000	20000	hit	394
HC_2	138	Response	2	13307773	74125	1
HC_2	139	Sound	2	13388276	60325	1			60000		miss	0
HC_2	139	Picture	delay	13393433	65482	1	7664	1	65000	20000	hit	397
HC_2	139	Response	1	13400972	73021	1
HC_2	140	Picture	4	13481571	60484	1	5165	1	60000	5000	miss	0
HC_2	140	Picture	delay	13486736	65649	1	6331	1	65000	20000	hit	400
HC_2	140	Response	2	13492973	71886	1
HC_2	141	Sound	6	13573383	60325	1			60000		miss	0
HC_2	141	Picture	delay	13578540	65482	1	8331	1	65000	20000	hit	403
HC_2	141	Response	2	13586812	73754	1
HC_2	142	Picture	5	13667344	60484	1	5165	1	60000	5000	miss	0
HC_2	142	Picture	delay	13672509	65649	1	10996	1	65000	20000	incorrect	406
HC_2	142	Response	2	13683373	76512	1
HC_2	143	Sound	2	13763821	60325	1			60000		miss	0
HC_2	143	Picture	delay	13768978	65482	1	6664	1	65000	20000	hit	409
HC_2	143	Response	1	13775453	71958	1
HC_2	144	Picture	1	13856116	60484	1	5165	1	60000	5000	miss	0
HC_2	144	Picture	delay	13861281	65648	1	3832	1	65000	20000	hit	412
HC_2	144	Response	2	13864973	69341	1
HC_2	145	Picture	1	13945587	60483	1	5165	1	60000	5000	miss	0
HC_2	145	Picture	delay	13950752	65649	1	4332	1	65000	20000	hit	415
HC_2	145	Response	2	13954893	69790	1
HC_2	146	Picture	1	14035557	60484	1	5165	1	60000	5000	miss	0
HC_2	146	Picture	delay	14040722	65649	1	7998	1	65000	20000	hit	418
HC_2	146	Response	2	14048653	73579	1
HC_2	147	Picture	3	14129194	60484	1	5165	1	60000	5000	miss	0
HC_2	147	Picture	delay	14134359	65649	1	7997	1	65000	20000	incorrect	421
HC_2	147	Response	2	14142253	73543	1
HC_2	148	Picture	5	14222830	60483	1	5165	1	60000	5000	miss	0
HC_2	148	Picture	delay	14227995	65648	1	5498	1	65000	20000	hit	424
HC_2	148	Response	1	14233372	71026	1
HC_2	149	Picture	4	14313967	60484	1	5165	1	60000	5000	miss	0
HC_2	149	Picture	delay	14319132	65648	1	10830	1	65000	20000	hit	427
HC_2	149	Response	2	14329772	76289	1
HC_2	150	Sound	2	14410277	60325	1			60000		miss	0
HC_2	150	Picture	delay	14415434	65482	1	6831	1	65000	20000	hit	430
HC_2	150	Response	1	14422092	72140	1
HC_2	151	Sound	0	14502580	60325	1			60000		miss	0
HC_2	151	Picture	delay	14507737	65482	1	6998	1	65000	20000	hit	433
HC_2	151	Response	2	14514572	72317	1
HC_2	152	Picture	4	14595208	60484	1	5165	1	60000	5000	miss	0
HC_2	152	Picture	delay	14600373	65648	1	8830	1	65000	20000	hit	436
HC_2	152	Response	2	14609053	74328	1
HC_2	153	Sound	7	14689519	60325	1			60000		miss	0
HC_2	153	Picture	delay	14694676	65482	1	8830	1	65000	20000	hit	439
HC_2	153	Response	1	14703372	74178	1
HC_2	154	Response	2	16452251	1748745	1
Event Type	Code	Type	Response	RT	RT Uncertainty	Time	Uncertainty	Duration	Uncertainty	ReqTime	ReqDur
Sound	1000	miss				642429	1			60000
Picture	delay	hit	2	8755	2	647586	1	8830	1	65000	20000
Picture	3	miss				876345	1	5165	1	60000	5000
Picture	delay	hit	1	12593	2	881510	1	12662	1	65000	20000
Picture	3	miss				974646	1	5165	1	60000	5000
Picture	delay	hit	1	14050	2	979811	1	14162	1	65000	20000
Picture	5	miss				1074447	1	5165	1	60000	5000
Picture	delay	miss				1079612	1	20160	1	65000	20000
Sound	6	miss				1180254	1			60000
Picture	delay	miss				1185411	1	20160	1	65000	20000
Sound	6	miss				1286053	1			60000
Picture	delay	miss				1291210	1	20160	1	65000	20000
Sound	0	miss				1391852	1			60000
Picture	delay	miss				1397009	1	20160	1	65000	20000
Sound	2	miss				1497651	1			60000
Picture	delay	hit	1	8095	2	1502808	1	8164	1	65000	20000
Sound	0	miss				1591287	1			60000
Picture	delay	hit	2	6377	2	1596444	1	6498	1	65000	20000
Sound	6	miss				1683257	1			60000
Picture	delay	miss				1688414	1	20160	1	65000	20000
Sound	2	miss				1789056	1			60000
Picture	delay	hit	1	7488	2	1794213	1	7664	1	65000	20000
Picture	5	miss				1882351	1	5165	1	60000	5000
Picture	delay	hit	1	15225	2	1887516	1	15328	1	65000	20000
Sound	6	miss				1983159	1			60000
Picture	delay	hit	2	10186	2	1988316	1	10330	1	65000	20000
Sound	7	miss				2078961	1			60000
Picture	delay	hit	1	8383	2	2084118	1	8497	1	65000	20000
Picture	3	miss				2173089	1	5165	1	60000	5000
Picture	delay	hit	1	10247	2	2178254	1	10330	1	65000	20000
Picture	4	miss				2269058	1	5165	1	60000	5000
Picture	delay	hit	2	13159	2	2274223	1	13329	1	65000	20000
Sound	0	miss				2367867	1			60000
Picture	delay	hit	2	12517	2	2373024	1	12663	1	65000	20000
Picture	3	miss				2466160	1	5165	1	60000	5000
Picture	delay	hit	1	4696	2	2471325	1	4832	1	65000	20000
Picture	1	miss				2556631	1	5165	1	60000	5000
Picture	delay	hit	2	8225	2	2561796	1	8331	1	65000	20000
Sound	6	miss				2650442	1			60000
Picture	delay	hit	2	14102	2	2655599	1	14162	1	65000	20000
Sound	7	miss				2750076	1			60000
Picture	delay	hit	1	8468	2	2755233	1	8664	1	65000	20000
Sound	7	miss				2844212	1			60000
Picture	delay	hit	1	8012	2	2849369	1	8164	1	65000	20000
Picture	4	miss				2938007	1	5165	1	60000	5000
Picture	delay	hit	2	7010	2	2943172	1	7164	1	65000	20000
Picture	4	miss				3030810	1	5165	1	60000	5000
Picture	delay	hit	2	13406	2	3035975	1	13496	1	65000	20000
Picture	1	miss				3129944	1	5165	1	60000	5000
Picture	delay	hit	2	7392	2	3135109	1	7497	1	65000	20000
Sound	2	miss				3222922	1			60000
Picture	delay	hit	1	7701	2	3228079	1	7831	1	65000	20000
Sound	7	miss				3316225	1			60000
Picture	delay	hit	1	7999	2	3321382	1	8164	1	65000	20000
Picture	1	miss				3410020	1	5165	1	60000	5000
Picture	delay	hit	2	7315	2	3415185	1	7498	1	65000	20000
Sound	7	miss				3502997	1			60000
Picture	delay	hit	1	5947	2	3508154	1	5998	1	65000	20000
Picture	1	miss				3594626	1	5165	1	60000	5000
Picture	delay	hit	2	6229	2	3599791	1	6331	1	65000	20000
Sound	2	miss				3686438	1			60000
Picture	delay	hit	1	5065	2	3691595	1	5165	1	65000	20000
Picture	5	miss				3777233	1	5165	1	60000	5000
Picture	delay	miss				3782398	1	20160	1	65000	20000
Sound	7	miss				3883040	1			60000
Picture	delay	hit	1	8384	2	3888197	1	8497	1	65000	20000
Picture	5	miss				3977168	1	5165	1	60000	5000
Picture	delay	hit	1	5926	2	3982333	1	5998	1	65000	20000
Sound	0	miss				4068646	1			60000
Picture	delay	hit	2	6697	2	4073803	1	6831	1	65000	20000
Picture	4	miss				4161108	1	5165	1	60000	5000
Picture	delay	hit	2	8547	2	4166273	1	8664	1	65000	20000
Sound	0	miss				4255252	1			60000
Picture	delay	hit	2	8170	2	4260409	1	8331	1	65000	20000
Sound	6	miss				4349055	1			60000
Picture	delay	hit	2	9328	2	4354212	1	9497	1	65000	20000
Picture	3	miss				4444183	1	5165	1	60000	5000
Picture	delay	hit	1	4911	2	4449348	1	4999	1	65000	20000
Picture	1	miss				4534820	1	5165	1	60000	5000
Picture	delay	hit	2	8674	2	4539985	1	8830	1	65000	20000
Sound	0	miss				4629131	1			60000
Picture	delay	hit	2	6693	2	4634287	1	6831	1	65000	20000
Picture	4	miss				4721592	1	5165	1	60000	5000
Picture	delay	hit	2	16383	2	4726757	1	16495	1	65000	20000
Picture	4	miss				4823726	1	5165	1	60000	5000
Picture	delay	hit	2	4568	2	4828891	1	4665	1	65000	20000
Sound	2	miss				4913871	1			60000
Picture	delay	hit	1	7072	2	4919028	1	7164	1	65000	20000
Picture	3	miss				5006666	1	5165	1	60000	5000
Picture	delay	hit	1	7868	2	5011831	1	7998	1	65000	20000
Picture	1	miss				5100302	1	5165	1	60000	5000
Picture	delay	hit	2	10312	2	5105467	1	10497	1	65000	20000
Picture	5	miss				5196437	1	5165	1	60000	5000
Picture	delay	miss				5201602	1	20160	1	65000	20000
Sound	2	miss				5302245	1			60000
Picture	delay	hit	1	6297	2	5307401	1	6331	1	65000	20000
Picture	5	miss				5394373	1	5165	1	60000	5000
Picture	delay	incorrect	2	11041	2	5399538	1	11163	1	65000	20000
Sound	0	miss				5753598	1			60000
Picture	delay	hit	2	4464	2	5758754	1	4499	1	65000	20000
Sound	2	miss				5843735	1			60000
Picture	delay	hit	1	3687	2	5848892	1	3832	1	65000	20000
Sound	2	miss				5933039	1			60000
Picture	delay	hit	1	4063	2	5938196	1	4165	1	65000	20000
Picture	3	miss				6022835	1	5165	1	60000	5000
Picture	delay	incorrect	2	5459	2	6028000	1	5498	1	65000	20000
Picture	4	miss				6113972	1	5165	1	60000	5000
Picture	delay	hit	2	5601	2	6119137	1	5665	1	65000	20000
Sound	6	miss				6205117	1			60000
Picture	delay	hit	2	9585	2	6210274	1	9663	1	65000	20000
Sound	7	miss				6300253	1			60000
Picture	delay	hit	1	6929	2	6305410	1	6998	1	65000	20000
Sound	2	miss				6392723	1			60000
Picture	delay	hit	1	6699	2	6397879	1	6831	1	65000	20000
Sound	7	miss				6485026	1			60000
Picture	delay	hit	1	5595	2	6490183	1	5665	1	65000	20000
Picture	5	miss				6576321	1	5165	1	60000	5000
Picture	delay	hit	1	9731	2	6581486	1	9830	1	65000	20000
Picture	1	miss				6671790	1	5165	1	60000	5000
Picture	delay	hit	2	10262	2	6676955	1	10330	1	65000	20000
Sound	6	miss				6767600	1			60000
Picture	delay	hit	2	6140	2	6772757	1	6331	1	65000	20000
Picture	1	miss				6859562	1	5165	1	60000	5000
Picture	delay	hit	2	3690	2	6864727	1	3832	1	65000	20000
Picture	5	miss				6949033	1	5165	1	60000	5000
Picture	delay	incorrect	2	9579	2	6954198	1	9663	1	65000	20000
Picture	1	miss				7044336	1	5165	1	60000	5000
Picture	delay	hit	2	8836	2	7049500	1	8997	1	65000	20000
Sound	0	miss				7138813	1			60000
Picture	delay	hit	2	7489	2	7143970	1	7664	1	65000	20000
Picture	4	miss				7232108	1	5165	1	60000	5000
Picture	delay	hit	2	4264	2	7237273	1	4332	1	65000	20000
Picture	1	miss				7322078	1	5165	1	60000	5000
Picture	delay	hit	2	3735	2	7327243	1	3832	1	65000	20000
Picture	3	miss				7411549	1	5165	1	60000	5000
Picture	delay	incorrect	2	10664	2	7416714	1	10830	1	65000	20000
Picture	4	miss				7508018	1	5165	1	60000	5000
Picture	delay	hit	2	6115	2	7513183	1	6165	1	65000	20000
Sound	7	miss				7599663	1			60000
Picture	delay	hit	1	7678	2	7604819	1	7831	1	65000	20000
Picture	5	miss				7693124	1	5165	1	60000	5000
Picture	delay	hit	1	7409	2	7698289	1	7498	1	65000	20000
Sound	2	miss				7786102	1			60000
Picture	delay	hit	1	5718	2	7791259	1	5831	1	65000	20000
Picture	4	miss				7877564	1	5165	1	60000	5000
Picture	delay	hit	2	6888	2	7882729	1	6998	1	65000	20000
Picture	1	miss				7970200	1	5165	1	60000	5000
Picture	delay	hit	2	9212	2	7975365	1	9330	1	65000	20000
Sound	7	miss				8065011	1			60000
Picture	delay	hit	1	7770	2	8070168	1	7831	1	65000	20000
Sound	0	miss				8158314	1			60000
Picture	delay	hit	2	9586	2	8163471	1	9664	1	65000	20000
Sound	2	miss				8253450	1			60000
Picture	delay	hit	1	5730	2	8258606	1	5831	1	65000	20000
Sound	2	miss				8344753	1			60000
Picture	delay	hit	1	7626	2	8349910	1	7664	1	65000	20000
Picture	5	miss				8438048	1	5165	1	60000	5000
Picture	delay	hit	1	6403	2	8443213	1	6498	1	65000	20000
Sound	6	miss				8530026	1			60000
Picture	delay	hit	2	6193	2	8535183	1	6331	1	65000	20000
Picture	3	miss				8621988	1	5165	1	60000	5000
Picture	delay	hit	1	5743	2	8627153	1	5831	1	65000	20000
Sound	6	miss				8713300	1			60000
Picture	delay	hit	2	6999	2	8718457	1	7164	1	65000	20000
Picture	1	miss				8806095	1	5165	1	60000	5000
Picture	delay	hit	2	3396	2	8811260	1	3499	1	65000	20000
Picture	4	miss				8895232	1	5165	1	60000	5000
Picture	delay	hit	2	9218	2	8900397	1	9330	1	65000	20000
Picture	3	miss				8990201	1	5165	1	60000	5000
Picture	delay	incorrect	2	4571	2	8995366	1	4665	1	65000	20000
Picture	5	miss				9080505	1	5165	1	60000	5000
Picture	delay	hit	1	6266	2	9085670	1	6331	1	65000	20000
Sound	7	miss				9172317	1			60000
Picture	delay	hit	1	6782	2	9177474	1	6831	1	65000	20000
Sound	7	miss				9264620	1			60000
Picture	delay	hit	1	7279	2	9269777	1	7331	1	65000	20000
Sound	0	miss				9357423	1			60000
Picture	delay	hit	2	7516	2	9362580	1	7664	1	65000	20000
Sound	6	miss				9450560	1			60000
Picture	delay	hit	2	8699	2	9455716	1	8830	1	65000	20000
Sound	0	miss				9544862	1			60000
Picture	delay	hit	2	9117	2	9550019	1	9164	1	65000	20000
Picture	3	miss				9639657	1	5165	1	60000	5000
Picture	delay	hit	1	9835	2	9644822	1	9997	1	65000	20000
Sound	6	miss				9735134	1			60000
Picture	delay	hit	2	8766	2	9740290	1	8830	1	65000	20000
Picture	5	miss				9829594	1	5165	1	60000	5000
Picture	delay	incorrect	2	8855	2	9834760	1	8997	1	65000	20000
Picture	3	miss				9924230	1	5165	1	60000	5000
Picture	delay	incorrect	2	17261	2	9929395	1	17328	1	65000	20000
Sound	0	miss				10027038	1			60000
Picture	delay	hit	2	9820	2	10032195	1	9997	1	65000	20000
Picture	4	miss				10122666	1	5165	1	60000	5000
Picture	delay	hit	2	6425	2	10127831	1	6498	1	65000	20000
Picture	3	miss				10303273	1	5165	1	60000	5000
Picture	delay	hit	1	7576	2	10308438	1	7664	1	65000	20000
Sound	7	miss				10396418	1			60000
Picture	delay	hit	1	6040	2	10401575	1	6165	1	65000	20000
Sound	0	miss				10488055	1			60000
Picture	delay	hit	2	7123	2	10493212	1	7164	1	65000	20000
Picture	1	miss				10580850	1	5165	1	60000	5000
Picture	delay	hit	2	6641	2	10586015	1	6831	1	65000	20000
Sound	2	miss				10673161	1			60000
Picture	delay	hit	1	8657	2	10678318	1	8830	1	65000	20000
Picture	4	miss				10767622	1	5165	1	60000	5000
Picture	delay	hit	2	4908	2	10772787	1	4998	1	65000	20000
Sound	0	miss				10858101	1			60000
Picture	delay	hit	2	8597	2	10863258	1	8664	1	65000	20000
Sound	0	miss				10952237	1			60000
Picture	delay	hit	2	7741	2	10957394	1	7831	1	65000	20000
Sound	6	miss				11045540	1			60000
Picture	delay	hit	2	8198	2	11050697	1	8331	1	65000	20000
Picture	3	miss				11139501	1	5165	1	60000	5000
Picture	delay	hit	1	7348	2	11144666	1	7498	1	65000	20000
Sound	2	miss				11232479	1			60000
Picture	delay	hit	1	8218	2	11237636	1	8331	1	65000	20000
Picture	5	miss				11326440	1	5165	1	60000	5000
Picture	delay	hit	1	4889	2	11331605	1	4998	1	65000	20000
Sound	2	miss				11416919	1			60000
Picture	delay	hit	1	6259	2	11422076	1	6331	1	65000	20000
Picture	3	miss				11508881	1	5165	1	60000	5000
Picture	delay	hit	1	4049	2	11514046	1	4165	1	65000	20000
Picture	5	miss				11598685	1	5165	1	60000	5000
Picture	delay	hit	1	7284	2	11603850	1	7331	1	65000	20000
Picture	1	miss				11691655	1	5165	1	60000	5000
Picture	delay	hit	2	15675	2	11696819	1	15828	1	65000	20000
Sound	0	miss				11792963	1			60000
Picture	delay	hit	2	7175	2	11798120	1	7331	1	65000	20000
Sound	6	miss				11885766	1			60000
Picture	delay	hit	2	7490	2	11890923	1	7664	1	65000	20000
Sound	7	miss				11978902	2			60000
Picture	delay	hit	1	7235	2	11984059	1	7331	1	65000	20000
Picture	4	miss				12071864	1	5165	1	60000	5000
Picture	delay	hit	2	9066	2	12077029	1	9164	1	65000	20000
Picture	5	miss				12166666	1	5165	1	60000	5000
Picture	delay	hit	1	5623	2	12171831	1	5665	1	65000	20000
Sound	7	miss				12257811	1			60000
Picture	delay	hit	1	6165	2	12262968	1	6331	1	65000	20000
Sound	7	miss				12349615	1			60000
Picture	delay	hit	1	4762	2	12354772	1	4832	1	65000	20000
Picture	1	miss				12440077	1	5165	1	60000	5000
Picture	delay	hit	2	8131	2	12445242	1	8164	1	65000	20000
Sound	7	miss				12533888	1			60000
Picture	delay	hit	1	8488	2	12539045	1	8664	1	65000	20000
Picture	3	miss				12628183	1	5165	1	60000	5000
Picture	delay	hit	1	7625	2	12633348	1	7664	1	65000	20000
Sound	0	miss				12721327	1			60000
Picture	delay	hit	2	8490	2	12726484	1	8664	1	65000	20000
Picture	4	miss				12815622	1	5165	1	60000	5000
Picture	delay	hit	2	7787	2	12820787	1	7831	1	65000	20000
Sound	6	miss				12908933	1			60000
Picture	delay	hit	2	5844	2	12914090	1	5998	1	65000	20000
Picture	5	miss				13000561	1	5165	1	60000	5000
Picture	delay	hit	1	11807	2	13005726	1	11996	1	65000	20000
Picture	3	miss				13098196	1	5165	1	60000	5000
Picture	delay	incorrect	2	16972	2	13103361	1	17161	1	65000	20000
Sound	6	miss				13200838	1			60000
Picture	delay	hit	2	7618	2	13205994	1	7664	1	65000	20000
Sound	6	miss				13293974	1			60000
Picture	delay	hit	2	8643	2	13299131	1	8830	1	65000	20000
Sound	2	miss				13388276	1			60000
Picture	delay	hit	1	7539	2	13393433	1	7664	1	65000	20000
Picture	4	miss				13481571	1	5165	1	60000	5000
Picture	delay	hit	2	6237	2	13486736	1	6331	1	65000	20000
Sound	6	miss				13573383	1			60000
Picture	delay	hit	2	8272	2	13578540	1	8331	1	65000	20000
Picture	5	miss				13667344	1	5165	1	60000	5000
Picture	delay	incorrect	2	10864	2	13672509	1	10996	1	65000	20000
Sound	2	miss				13763821	1			60000
Picture	delay	hit	1	6476	2	13768978	1	6664	1	65000	20000
Picture	1	miss				13856116	1	5165	1	60000	5000
Picture	delay	hit	2	3692	2	13861281	1	3832	1	65000	20000
Picture	1	miss				13945587	1	5165	1	60000	5000
Picture	delay	hit	2	4141	2	13950752	1	4332	1	65000	20000
Picture	1	miss				14035557	1	5165	1	60000	5000
Picture	delay	hit	2	7930	2	14040722	1	7998	1	65000	20000
Picture	3	miss				14129194	1	5165	1	60000	5000
Picture	delay	incorrect	2	7895	2	14134359	1	7997	1	65000	20000
Picture	5	miss				14222830	1	5165	1	60000	5000
Picture	delay	hit	1	5378	2	14227995	1	5498	1	65000	20000
Picture	4	miss				14313967	1	5165	1	60000	5000
Picture	delay	hit	2	10641	2	14319132	1	10830	1	65000	20000
Sound	2	miss				14410277	1			60000
Picture	delay	hit	1	6659	2	14415434	1	6831	1	65000	20000
Sound	0	miss				14502580	1			60000
Picture	delay	hit	2	6835	2	14507737	1	6998	1	65000	20000
Picture	4	miss				14595208	1	5165	1	60000	5000
Picture	delay	hit	2	8679	2	14600373	1	8830	1	65000	20000
Sound	7	miss				14689519	1			60000
Picture	delay	hit	1	8696	2	14694676	1	8830	1	65000	20000

## Sheet: HC_4
Scenario - Scenario 1
Logfile written - 07/07/2022 11:06:44
Subject	Trial	Event Type	Code	Time	TTime	Uncertainty	Duration	Uncertainty	ReqTime	ReqDur	Stim Type	Pair Index
HC_4	1	Response	2	61890	61769	1
HC_4	2	Response	2	187729	125628	1
HC_4	4	Response	2	387730	134025	1
HC_4	5	Response	2	615330	227335	1
HC_4	6	Sound	1000	695736	60325	1			60000		miss	0
HC_4	6	Picture	delay	700893	65482	1	7997	1	65000	20000	hit	7
HC_4	6	Response	2	708690	73279	1
HC_4	7	Response	1	1131008	411954	1
HC_4	8	Picture	3	1211560	60484	1	5165	1	60000	5000	miss	0
HC_4	8	Picture	delay	1216725	65649	1	9497	1	65000	20000	hit	11
HC_4	8	Response	1	1226049	74973	1
HC_4	9	Picture	4	1306695	60484	1	5165	1	60000	5000	miss	0
HC_4	9	Picture	delay	1311860	65648	1	20160	1	65000	20000	miss	0
HC_4	10	Response	1	1357569	5392	1
HC_4	10	Sound	6	1412502	60325	1			60000		miss	0
HC_4	10	Picture	delay	1417659	65482	1	16828	1	65000	20000	hit	17
HC_4	10	Response	2	1434449	82272	1
HC_4	11	Picture	3	1515127	60484	1	5165	1	60000	5000	miss	0
HC_4	11	Picture	delay	1520292	65649	1	9497	1	65000	20000	hit	20
HC_4	11	Response	1	1529728	75084	1
HC_4	12	Sound	0	1610105	60325	1			60000		miss	0
HC_4	12	Picture	delay	1615261	65482	1	7997	1	65000	20000	hit	23
HC_4	12	Response	2	1623089	73310	1
HC_4	13	Sound	7	1703574	60325	1			60000		miss	0
HC_4	13	Picture	delay	1708731	65482	1	20160	1	65000	20000	miss	0
HC_4	13	Response	2	1747009	103760	1
HC_4	14	Response	1	1755328	6280	1
HC_4	14	Picture	1	1809532	60484	1	5165	1	60000	5000	miss	0
HC_4	14	Picture	delay	1814696	65649	1	20160	1	65000	20000	miss	0
HC_4	14	Response	1	1839008	89960	1
HC_4	14	Response	2	1849249	100201	1
HC_4	15	Picture	4	1915497	60484	1	5165	1	60000	5000	miss	0
HC_4	15	Picture	delay	1920662	65649	1	17827	1	65000	20000	hit	34
HC_4	15	Response	2	1938449	83435	1
HC_4	16	Picture	1	2019130	60484	1	5165	1	60000	5000	miss	0
HC_4	16	Picture	delay	2024295	65649	1	14495	1	65000	20000	hit	37
HC_4	16	Response	2	2038607	79961	1
HC_4	17	Picture	5	2119264	60484	1	5165	1	60000	5000	miss	0
HC_4	17	Picture	delay	2124429	65649	1	9164	1	65000	20000	hit	40
HC_4	17	Response	1	2133408	74628	1
HC_4	18	Picture	1	2214066	60483	1	5165	1	60000	5000	miss	0
HC_4	18	Picture	delay	2219231	65649	1	10830	1	65000	20000	hit	43
HC_4	18	Response	2	2229888	76305	1
HC_4	19	Sound	2	2310376	60325	1			60000		miss	0
HC_4	19	Picture	delay	2315533	65482	1	5665	1	65000	20000	hit	46
HC_4	19	Response	1	2321007	70956	1
HC_4	20	Sound	0	2401513	60325	1			60000		miss	0
HC_4	20	Picture	delay	2406670	65482	1	7164	1	65000	20000	hit	49
HC_4	20	Response	2	2413648	72460	1
HC_4	21	Picture	5	2494308	60484	1	5165	1	60000	5000	miss	0
HC_4	21	Picture	delay	2499473	65649	1	11830	1	65000	20000	hit	52
HC_4	21	Response	1	2511248	77424	1
HC_4	22	Sound	6	2591618	60325	1			60000		miss	0
HC_4	22	Picture	delay	2596775	65482	1	16994	1	65000	20000	hit	55
HC_4	22	Response	2	2613647	82354	1
HC_4	23	Sound	7	2694085	60325	1			60000		miss	0
HC_4	23	Picture	delay	2699241	65482	1	20160	1	65000	20000	miss	0
HC_4	23	Response	1	2719487	85728	1
HC_4	24	Sound	6	2799883	60325	1			60000		miss	0
HC_4	24	Picture	delay	2805040	65482	1	13829	1	65000	20000	hit	61
HC_4	24	Response	2	2818767	79209	1
HC_4	25	Picture	3	2899343	60483	1	5165	1	60000	5000	miss	0
HC_4	25	Picture	delay	2904508	65649	1	8664	1	65000	20000	hit	64
HC_4	25	Response	1	2913008	74149	1
HC_4	26	Picture	5	2993645	60484	1	5165	1	60000	5000	miss	0
HC_4	26	Picture	delay	2998810	65649	1	6831	1	65000	20000	hit	67
HC_4	26	Response	1	3005567	72405	1
HC_4	27	Picture	4	3086115	60483	1	5165	1	60000	5000	miss	0
HC_4	27	Picture	delay	3091280	65649	1	17161	1	65000	20000	hit	70
HC_4	27	Response	2	3108367	82735	1
HC_4	28	Picture	5	3188915	60484	1	5165	1	60000	5000	miss	0
HC_4	28	Picture	delay	3194080	65649	1	6165	1	65000	20000	hit	73
HC_4	28	Response	1	3200208	71776	1
HC_4	29	Sound	6	3280560	60325	1			60000		miss	0
HC_4	29	Picture	delay	3285717	65482	1	9663	1	65000	20000	hit	76
HC_4	29	Response	2	3295326	75091	1
HC_4	30	Sound	2	3375696	60325	1			60000		miss	0
HC_4	30	Picture	delay	3380852	65482	1	4499	1	65000	20000	hit	79
HC_4	30	Response	1	3385248	69877	1
HC_4	31	Sound	0	3465666	60325	1			60000		miss	0
HC_4	31	Picture	delay	3470823	65482	1	5498	1	65000	20000	hit	82
HC_4	31	Response	2	3476286	70945	1
HC_4	32	Sound	7	3556803	60325	1			60000		miss	0
HC_4	32	Picture	delay	3561960	65482	1	5831	1	65000	20000	hit	85
HC_4	32	Response	1	3567647	71169	1
HC_4	33	Picture	4	3648265	60484	1	5165	1	60000	5000	miss	0
HC_4	33	Picture	delay	3653430	65649	1	8664	1	65000	20000	incorrect	88
HC_4	33	Response	1	3661967	74185	1
HC_4	33	Response	2	3671088	83306	1
HC_4	34	Picture	3	3742568	60484	1	5165	1	60000	5000	miss	0
HC_4	34	Picture	delay	3747733	65649	1	7997	1	65000	20000	hit	92
HC_4	34	Response	1	3755566	73482	1
HC_4	35	Sound	7	3836046	60325	1			60000		miss	0
HC_4	35	Picture	delay	3841202	65482	1	9497	1	65000	20000	incorrect	95
HC_4	35	Response	2	3850607	74887	1
HC_4	36	Picture	3	3931173	60484	1	5165	1	60000	5000	miss	0
HC_4	36	Picture	delay	3936338	65649	1	11163	1	65000	20000	hit	98
HC_4	36	Response	1	3947326	76636	1
HC_4	37	Picture	1	4027975	60484	1	5165	1	60000	5000	miss	0
HC_4	37	Picture	delay	4033140	65649	1	10330	1	65000	20000	hit	101
HC_4	37	Response	2	4043326	75835	1
HC_4	38	Sound	0	4123785	60325	1			60000		miss	0
HC_4	38	Picture	delay	4128942	65482	1	7664	1	65000	20000	hit	104
HC_4	38	Response	2	4136526	73066	1
HC_4	39	Picture	5	4217080	60484	1	5165	1	60000	5000	miss	0
HC_4	39	Picture	delay	4222245	65649	1	8331	1	65000	20000	hit	107
HC_4	39	Response	1	4230446	73850	1
HC_4	40	Sound	6	4310891	60325	1			60000		miss	0
HC_4	40	Picture	delay	4316048	65482	1	7498	1	65000	20000	hit	110
HC_4	40	Response	2	4323486	72920	1
HC_4	41	Sound	0	4403861	60325	1			60000		miss	0
HC_4	41	Picture	delay	4409017	65482	1	6165	1	65000	20000	hit	113
HC_4	41	Response	2	4415087	71552	1
HC_4	42	Picture	5	4495656	60484	1	5165	1	60000	5000	miss	0
HC_4	42	Picture	delay	4500821	65649	1	7664	1	65000	20000	hit	116
HC_4	42	Response	1	4508366	73193	1
HC_4	43	Sound	2	4588800	60325	1			60000		miss	0
HC_4	43	Picture	delay	4593957	65482	1	7497	1	65000	20000	hit	119
HC_4	43	Response	1	4601407	72932	1
HC_4	44	Sound	2	4681770	60325	1			60000		miss	0
HC_4	44	Picture	delay	4686927	65482	1	8497	1	65000	20000	hit	122
HC_4	44	Response	1	4695325	73880	1
HC_4	45	Picture	1	4775898	60483	1	5165	1	60000	5000	miss	0
HC_4	45	Picture	delay	4781063	65649	1	10163	1	65000	20000	hit	125
HC_4	45	Response	2	4791165	75751	1
HC_4	46	Sound	0	4871541	60325	1			60000		miss	0
HC_4	46	Picture	delay	4876698	65482	1	4832	1	65000	20000	hit	128
HC_4	46	Response	2	4881487	70270	1
HC_4	47	Sound	7	4961845	60325	1			60000		miss	0
HC_4	47	Picture	delay	4967002	65482	1	11829	1	65000	20000	hit	131
HC_4	47	Response	1	4978686	77166	1
HC_4	48	Sound	7	5059147	60325	1			60000		miss	0
HC_4	48	Picture	delay	5064304	65482	1	7164	1	65000	20000	hit	134
HC_4	48	Response	1	5071325	72503	1
HC_4	49	Picture	4	5151942	60484	1	5165	1	60000	5000	miss	0
HC_4	49	Picture	delay	5157107	65648	1	9164	1	65000	20000	hit	137
HC_4	49	Response	2	5166125	74667	1
HC_4	50	Sound	2	5246586	60325	1			60000		miss	0
HC_4	50	Picture	delay	5251743	65482	1	8164	1	65000	20000	hit	140
HC_4	50	Response	1	5259725	73464	1
HC_4	51	Sound	6	5340222	60325	1			60000		miss	0
HC_4	51	Picture	delay	5345379	65482	1	12829	1	65000	20000	hit	143
HC_4	51	Response	2	5358125	78228	1
HC_4	52	Sound	2	5438523	60325	1			60000		miss	0
HC_4	52	Picture	delay	5443680	65482	1	4165	1	65000	20000	hit	146
HC_4	52	Response	1	5447725	69527	1
HC_4	53	Picture	1	5528319	60484	1	5165	1	60000	5000	miss	0
HC_4	53	Picture	delay	5533484	65649	1	9663	1	65000	20000	hit	149
HC_4	53	Response	2	5543086	75250	1
HC_4	54	Picture	4	5623621	60484	1	5165	1	60000	5000	miss	0
HC_4	54	Picture	delay	5628786	65649	1	8664	1	65000	20000	hit	152
HC_4	54	Response	2	5637406	74268	1
HC_4	55	Picture	3	5717924	60483	1	5165	1	60000	5000	miss	0
HC_4	55	Picture	delay	5723089	65649	1	6998	1	65000	20000	hit	155
HC_4	55	Response	1	5729886	72446	1
HC_4	56	Response	2	5993806	263719	1
HC_4	57	Sound	7	6074316	60325	1			60000		miss	0
HC_4	57	Picture	delay	6079473	65482	1	4499	1	65000	20000	hit	159
HC_4	57	Response	1	6083805	69815	1
HC_4	58	Sound	7	6164286	60325	1			60000		miss	0
HC_4	58	Picture	delay	6169443	65482	1	7498	1	65000	20000	hit	162
HC_4	58	Response	1	6176844	72883	1
HC_4	59	Picture	5	6257415	60484	1	5165	1	60000	5000	miss	0
HC_4	59	Picture	delay	6262580	65648	1	13662	1	65000	20000	hit	165
HC_4	59	Response	1	6276206	79274	1
HC_4	60	Picture	3	6356882	60484	1	5165	1	60000	5000	miss	0
HC_4	60	Picture	delay	6362047	65648	1	7831	1	65000	20000	incorrect	168
HC_4	60	Response	2	6369725	73327	1
HC_4	61	Picture	4	6450352	60484	1	5165	1	60000	5000	miss	0
HC_4	61	Picture	delay	6455517	65649	1	20160	1	65000	20000	miss	0
HC_4	62	Picture	3	6556317	60484	1	5165	1	60000	5000	miss	0
HC_4	62	Picture	delay	6561482	65648	1	12496	1	65000	20000	hit	173
HC_4	62	Response	1	6573885	78052	1
HC_4	63	Picture	3	6654452	60484	1	5165	1	60000	5000	miss	0
HC_4	63	Picture	delay	6659617	65648	1	6998	1	65000	20000	hit	176
HC_4	63	Response	1	6666444	72475	1
HC_4	64	Sound	6	6746930	60325	1			60000		miss	0
HC_4	64	Picture	delay	6752087	65482	1	8331	1	65000	20000	hit	179
HC_4	64	Response	2	6760365	73760	1
HC_4	65	Picture	1	6840891	60484	1	5165	1	60000	5000	miss	0
HC_4	65	Picture	delay	6846056	65649	1	9997	1	65000	20000	hit	182
HC_4	65	Response	2	6855964	75556	1
HC_4	66	Sound	0	6936368	60325	1			60000		miss	0
HC_4	66	Picture	delay	6941525	65482	1	5665	1	65000	20000	hit	185
HC_4	66	Response	2	6947085	71042	1
HC_4	67	Picture	4	7027663	60484	1	5165	1	60000	5000	miss	0
HC_4	67	Picture	delay	7032829	65649	1	15995	1	65000	20000	hit	188
HC_4	67	Response	2	7048685	81505	1
HC_4	68	Sound	0	7129139	60325	1			60000		miss	0
HC_4	68	Picture	delay	7134295	65482	1	7664	1	65000	20000	hit	191
HC_4	68	Response	2	7141885	73071	1
HC_4	69	Sound	0	7222275	60325	1			60000		miss	0
HC_4	69	Picture	delay	7227432	65482	1	4332	1	65000	20000	hit	194
HC_4	69	Response	2	7231643	69694	1
HC_4	70	Sound	2	7312079	60325	1			60000		miss	0
HC_4	70	Picture	delay	7317236	65482	1	4665	1	65000	20000	hit	197
HC_4	70	Response	1	7321725	69971	1
HC_4	71	Sound	0	7402216	60325	1			60000		miss	0
HC_4	71	Picture	delay	7407373	65482	1	4499	1	65000	20000	hit	200
HC_4	71	Response	2	7411724	69833	1
HC_4	72	Picture	5	7492345	60484	1	5165	1	60000	5000	miss	0
HC_4	72	Picture	delay	7497510	65649	1	15328	1	65000	20000	incorrect	203
HC_4	72	Response	2	7512684	80822	1
HC_4	73	Sound	7	7593154	60325	1			60000		miss	0
HC_4	73	Picture	delay	7598311	65482	1	3666	1	65000	20000	hit	206
HC_4	73	Response	1	7601885	69056	1
HC_4	74	Picture	1	7682450	60484	1	5165	1	60000	5000	miss	0
HC_4	74	Picture	delay	7687615	65649	1	9830	1	65000	20000	hit	209
HC_4	74	Response	2	7697324	75358	1
HC_4	75	Sound	7	7777760	60325	1			60000		miss	0
HC_4	75	Picture	delay	7782917	65482	1	4332	1	65000	20000	hit	212
HC_4	75	Response	1	7787084	69649	1
HC_4	76	Picture	4	7867723	60484	1	5165	1	60000	5000	miss	0
HC_4	76	Picture	delay	7872888	65649	1	9497	1	65000	20000	hit	215
HC_4	76	Response	2	7882204	74965	1
HC_4	77	Picture	4	7962859	60484	1	5165	1	60000	5000	miss	0
HC_4	77	Picture	delay	7968023	65649	1	13496	1	65000	20000	hit	218
HC_4	77	Response	2	7981403	79028	1
HC_4	78	Sound	6	8061834	60325	1			60000		miss	0
HC_4	78	Picture	delay	8066991	65482	1	12662	1	65000	20000	hit	221
HC_4	78	Response	2	8079483	77973	1
HC_4	79	Picture	1	8160128	60484	1	5165	1	60000	5000	miss	0
HC_4	79	Picture	delay	8165293	65648	1	9830	1	65000	20000	hit	224
HC_4	79	Response	2	8175084	75440	1
HC_4	80	Sound	6	8255438	60325	1			60000		miss	0
HC_4	80	Picture	delay	8260595	65482	1	9997	1	65000	20000	hit	227
HC_4	80	Response	2	8270443	75330	1
HC_4	81	Sound	0	8350907	60325	1			60000		miss	0
HC_4	81	Picture	delay	8356064	65482	1	4998	1	65000	20000	hit	230
HC_4	81	Response	2	8361004	70422	1
HC_4	82	Picture	3	8441536	60483	1	5165	1	60000	5000	miss	0
HC_4	82	Picture	delay	8446701	65648	1	14995	1	65000	20000	hit	233
HC_4	82	Response	1	8461563	80511	1
HC_4	83	Picture	4	8542170	60484	1	5165	1	60000	5000	miss	0
HC_4	83	Picture	delay	8547335	65649	1	12829	1	65000	20000	hit	236
HC_4	83	Response	2	8560042	78356	1
HC_4	84	Sound	6	8640479	60325	1			60000		miss	0
HC_4	84	Picture	delay	8645636	65482	1	7331	1	65000	20000	hit	239
HC_4	84	Response	2	8652923	72769	1
HC_4	85	Sound	2	8733282	60325	1			60000		miss	0
HC_4	85	Picture	delay	8738439	65482	1	3999	1	65000	20000	hit	242
HC_4	85	Response	1	8742283	69325	1
HC_4	86	Sound	6	8822753	60325	1			60000		miss	0
HC_4	86	Picture	delay	8827910	65482	1	6498	1	65000	20000	hit	245
HC_4	86	Response	2	8834282	71854	1
HC_4	87	Picture	1	8914881	60483	1	5165	1	60000	5000	miss	0
HC_4	87	Picture	delay	8920047	65649	1	10830	1	65000	20000	hit	248
HC_4	87	Response	2	8930683	76285	1
HC_4	88	Picture	4	9011350	60483	1	5165	1	60000	5000	miss	0
HC_4	88	Picture	delay	9016515	65648	1	11663	1	65000	20000	hit	251
HC_4	88	Response	2	9028042	77175	1
HC_4	89	Picture	5	9108652	60483	1	5165	1	60000	5000	miss	0
HC_4	89	Picture	delay	9113817	65648	1	15828	1	65000	20000	hit	254
HC_4	89	Response	1	9129483	81315	1
HC_4	90	Picture	1	9210119	60484	1	5165	1	60000	5000	miss	0
HC_4	90	Picture	delay	9215283	65649	1	7998	1	65000	20000	hit	257
HC_4	90	Response	2	9223242	73607	1
HC_4	91	Picture	3	9303921	60483	1	5165	1	60000	5000	miss	0
HC_4	91	Picture	delay	9309086	65648	1	12329	1	65000	20000	hit	260
HC_4	91	Response	1	9321242	77804	1
HC_4	92	Picture	3	9401889	60484	1	5165	1	60000	5000	miss	0
HC_4	92	Picture	delay	9407054	65649	1	9497	1	65000	20000	hit	263
HC_4	92	Response	1	9416362	74957	1
HC_4	93	Picture	5	9497025	60484	1	5165	1	60000	5000	miss	0
HC_4	93	Picture	delay	9502190	65649	1	19160	1	65000	20000	hit	266
HC_4	93	Response	1	9521242	84700	1
HC_4	94	Sound	2	9601666	60325	1			60000		miss	0
HC_4	94	Picture	delay	9606823	65482	1	6831	1	65000	20000	hit	269
HC_4	94	Response	1	9613483	72142	1
HC_4	95	Sound	7	9693969	60325	1			60000		miss	0
HC_4	95	Picture	delay	9699126	65482	1	8664	1	65000	20000	hit	272
HC_4	95	Response	1	9707722	74078	1
HC_4	96	Sound	2	9788105	60325	1			60000		miss	0
HC_4	96	Picture	delay	9793262	65482	1	3999	1	65000	20000	hit	275
HC_4	96	Response	1	9797082	69302	1
HC_4	97	Picture	1	9877734	60484	1	5165	1	60000	5000	miss	0
HC_4	97	Picture	delay	9882899	65648	1	13496	1	65000	20000	hit	278
HC_4	97	Response	2	9896362	79111	1
HC_4	98	Sound	6	9976877	60325	1			60000		miss	0
HC_4	98	Picture	delay	9982034	65482	1	8331	1	65000	20000	hit	281
HC_4	98	Response	2	9990283	73731	1
HC_4	99	Sound	2	10070679	60325	1			60000		miss	0
HC_4	99	Picture	delay	10075836	65482	1	7331	1	65000	20000	hit	284
HC_4	99	Response	1	10083003	72648	1
HC_4	100	Picture	5	10163641	60484	1	5165	1	60000	5000	miss	0
HC_4	100	Picture	delay	10168806	65649	1	11996	1	65000	20000	hit	287
HC_4	100	Response	1	10180683	77525	1
HC_4	101	Sound	7	10261117	60325	1			60000		miss	0
HC_4	101	Picture	delay	10266274	65482	1	7831	1	65000	20000	incorrect	290
HC_4	101	Response	2	10274041	73249	1
HC_4	102	Sound	2	10354420	60325	1			60000		miss	0
HC_4	102	Picture	delay	10359577	65482	1	3166	1	65000	20000	hit	293
HC_4	102	Response	1	10362601	68506	1
HC_4	103	Picture	5	10443217	60484	1	5165	1	60000	5000	miss	0
HC_4	103	Picture	delay	10448382	65648	1	7164	1	65000	20000	hit	296
HC_4	103	Response	1	10455482	72749	1
HC_4	104	Sound	0	10535861	60325	1			60000		miss	0
HC_4	104	Picture	delay	10541018	65482	1	4998	1	65000	20000	hit	299
HC_4	104	Response	2	10545801	70265	1
HC_4	105	Response	2	10943801	397785	1
HC_4	106	Sound	6	11024202	60325	1			60000		miss	0
HC_4	106	Picture	delay	11029359	65482	1	11996	1	65000	20000	hit	303
HC_4	106	Response	2	11041241	77364	1
HC_4	107	Picture	1	11121829	60484	1	5165	1	60000	5000	miss	0
HC_4	107	Picture	delay	11126994	65649	1	13829	1	65000	20000	incorrect	306
HC_4	107	Response	1	11140682	79337	1
HC_4	108	Picture	3	11221296	60484	1	5165	1	60000	5000	miss	0
HC_4	108	Picture	delay	11226461	65649	1	6165	1	65000	20000	hit	309
HC_4	108	Response	1	11232441	71628	1
HC_4	109	Sound	6	11312941	60325	1			60000		miss	0
HC_4	109	Picture	delay	11318098	65482	1	2999	1	65000	20000	hit	312
HC_4	109	Response	2	11321001	68385	1
HC_4	110	Sound	7	11401412	60325	1			60000		miss	0
HC_4	110	Picture	delay	11406569	65482	1	4499	1	65000	20000	hit	315
HC_4	110	Response	1	11410920	69833	1
HC_4	111	Picture	3	11491541	60484	1	5165	1	60000	5000	miss	0
HC_4	111	Picture	delay	11496706	65649	1	7164	1	65000	20000	hit	318
HC_4	111	Response	1	11503720	72662	1
HC_4	112	Sound	2	11584186	60325	1			60000		miss	0
HC_4	112	Picture	delay	11589343	65482	1	7831	1	65000	20000	hit	321
HC_4	112	Response	1	11597000	73139	1
HC_4	113	Picture	5	11677647	60484	1	5165	1	60000	5000	miss	0
HC_4	113	Picture	delay	11682812	65649	1	5165	1	65000	20000	hit	324
HC_4	113	Response	1	11687802	70638	1
HC_4	114	Picture	1	11768451	60484	1	5165	1	60000	5000	miss	0
HC_4	114	Picture	delay	11773616	65648	1	10830	1	65000	20000	incorrect	327
HC_4	114	Response	1	11784361	76393	1
HC_4	115	Sound	6	11864761	60325	1			60000		miss	0
HC_4	115	Picture	delay	11869918	65482	1	6664	1	65000	20000	hit	330
HC_4	115	Response	2	11876520	72084	1
HC_4	116	Sound	0	11956898	60325	1			60000		miss	0
HC_4	116	Picture	delay	11962055	65482	1	13829	1	65000	20000	hit	333
HC_4	116	Response	2	11975720	79147	1
HC_4	117	Sound	7	12056199	60325	1			60000		miss	0
HC_4	117	Picture	delay	12061356	65482	1	5165	1	65000	20000	hit	336
HC_4	117	Response	1	12066440	70567	1
HC_4	118	Picture	4	12146994	60484	1	5165	1	60000	5000	miss	0
HC_4	118	Picture	delay	12152159	65648	1	12329	1	65000	20000	hit	339
HC_4	118	Response	2	12164440	77929	1
HC_4	119	Picture	4	12244962	60483	1	5165	1	60000	5000	miss	0
HC_4	119	Picture	delay	12250127	65648	1	13829	1	65000	20000	hit	342
HC_4	119	Response	2	12263801	79322	1
HC_4	120	Sound	2	12344272	60325	1			60000		miss	0
HC_4	120	Picture	delay	12349428	65482	1	8497	1	65000	20000	hit	345
HC_4	120	Response	1	12357800	73854	1
HC_4	121	Sound	0	12438241	60325	1			60000		miss	0
HC_4	121	Picture	delay	12443398	65482	1	4998	1	65000	20000	hit	348
HC_4	121	Response	2	12448201	70285	1
HC_4	122	Sound	0	12528712	60325	1			60000		miss	0
HC_4	122	Picture	delay	12533868	65482	1	4332	1	65000	20000	hit	351
HC_4	122	Response	2	12538120	69734	1
HC_4	123	Sound	2	12618516	60325	1			60000		miss	0
HC_4	123	Picture	delay	12623672	65482	1	10497	1	65000	20000	hit	354
HC_4	123	Response	1	12634040	75849	1
HC_4	124	Sound	2	12714484	60325	1			60000		miss	0
HC_4	124	Picture	delay	12719641	65482	1	3999	1	65000	20000	hit	357
HC_4	124	Response	1	12723481	69322	1
HC_4	125	Sound	0	12803955	60325	1			60000		miss	0
HC_4	125	Picture	delay	12809112	65482	1	4665	1	65000	20000	hit	360
HC_4	125	Response	2	12813640	70010	1
HC_4	126	Sound	6	12894092	60325	1			60000		miss	0
HC_4	126	Picture	delay	12899249	65482	1	5332	1	65000	20000	hit	363
HC_4	126	Response	2	12904439	70672	1
HC_4	127	Picture	4	12985054	60483	1	5165	1	60000	5000	miss	0
HC_4	127	Picture	delay	12990220	65648	1	10497	1	65000	20000	hit	366
HC_4	127	Response	2	13000599	76028	1
HC_4	128	Picture	3	13081190	60484	1	5165	1	60000	5000	miss	0
HC_4	128	Picture	delay	13086355	65649	1	11163	1	65000	20000	hit	369
HC_4	128	Response	1	13097480	76773	1
HC_4	129	Sound	7	13178000	60325	1			60000		miss	0
HC_4	129	Picture	delay	13183157	65482	1	6998	1	65000	20000	hit	372
HC_4	129	Response	1	13190119	72444	1
HC_4	130	Picture	3	13270628	60483	1	5165	1	60000	5000	miss	0
HC_4	130	Picture	delay	13275793	65648	1	6998	1	65000	20000	hit	375
HC_4	130	Response	1	13282760	72616	1
HC_4	131	Sound	7	13363273	60325	1			60000		miss	0
HC_4	131	Picture	delay	13368430	65482	1	6165	1	65000	20000	incorrect	378
HC_4	131	Response	2	13374439	71491	1
HC_4	132	Picture	5	13455068	60484	1	5165	1	60000	5000	miss	0
HC_4	132	Picture	delay	13460233	65649	1	15995	1	65000	20000	incorrect	381
HC_4	132	Response	2	13476039	81454	1
HC_4	133	Picture	5	13556701	60484	1	5165	1	60000	5000	miss	0
HC_4	133	Picture	delay	13561866	65649	1	9497	1	65000	20000	hit	384
HC_4	133	Response	1	13571319	75101	1
HC_4	134	Sound	2	13651679	60325	1			60000		miss	0
HC_4	134	Picture	delay	13656836	65482	1	8164	1	65000	20000	hit	387
HC_4	134	Response	1	13664840	73486	1
HC_4	135	Sound	7	13745315	60325	1			60000		miss	0
HC_4	135	Picture	delay	13750472	65482	1	7998	1	65000	20000	hit	390
HC_4	135	Response	1	13758359	73369	1
HC_4	136	Picture	1	13838943	60484	1	5165	1	60000	5000	miss	0
HC_4	136	Picture	delay	13844108	65649	1	7997	1	65000	20000	hit	393
HC_4	136	Response	2	13852039	73580	1
HC_4	137	Picture	3	13932579	60484	1	5165	1	60000	5000	miss	0
HC_4	137	Picture	delay	13937744	65649	1	6998	1	65000	20000	hit	396
HC_4	137	Response	1	13944600	72504	1
HC_4	138	Picture	4	14025216	60484	1	5165	1	60000	5000	miss	0
HC_4	138	Picture	delay	14030380	65649	1	13996	1	65000	20000	hit	399
HC_4	138	Response	2	14044278	79546	1
HC_4	139	Picture	5	14124850	60483	1	5165	1	60000	5000	miss	0
HC_4	139	Picture	delay	14130015	65649	1	10830	1	65000	20000	incorrect	402
HC_4	139	Response	2	14140759	76392	1
HC_4	140	Picture	1	14221318	60483	1	5165	1	60000	5000	miss	0
HC_4	140	Picture	delay	14226483	65648	1	18494	1	65000	20000	hit	405
HC_4	140	Response	2	14244839	84004	1
HC_4	141	Sound	7	14325293	60325	1			60000		miss	0
HC_4	141	Picture	delay	14330449	65482	1	8164	1	65000	20000	hit	408
HC_4	141	Response	1	14338438	73471	1
HC_4	142	Picture	4	14419087	60483	1	5165	1	60000	5000	miss	0
HC_4	142	Picture	delay	14424252	65648	1	9663	1	65000	20000	hit	411
HC_4	142	Response	2	14433878	75275	1
HC_4	143	Sound	6	14514397	60325	1			60000		miss	0
HC_4	143	Picture	delay	14519554	65482	1	13662	1	65000	20000	hit	414
HC_4	143	Response	2	14533079	79007	1
HC_4	144	Picture	1	14613690	60484	1	5165	1	60000	5000	miss	0
HC_4	144	Picture	delay	14618855	65649	1	8830	1	65000	20000	hit	417
HC_4	144	Response	2	14627559	74352	1
HC_4	145	Picture	5	14708160	60484	1	5165	1	60000	5000	miss	0
HC_4	145	Picture	delay	14713324	65649	1	10330	1	65000	20000	hit	420
HC_4	145	Response	1	14723558	75882	1
HC_4	146	Picture	1	14804128	60484	1	5165	1	60000	5000	miss	0
HC_4	146	Picture	delay	14809293	65649	1	8164	1	65000	20000	hit	423
HC_4	146	Response	2	14817398	73753	1
HC_4	147	Sound	6	14897772	60325	1			60000		miss	0
HC_4	147	Picture	delay	14902929	65482	1	7831	1	65000	20000	hit	426
HC_4	147	Response	2	14910599	73152	1
HC_4	148	Sound	2	14991075	60325	1			60000		miss	0
HC_4	148	Picture	delay	14996232	65482	1	4165	1	65000	20000	hit	429
HC_4	148	Response	1	15000279	69529	1
HC_4	149	Picture	4	15080871	60484	1	5165	1	60000	5000	miss	0
HC_4	149	Picture	delay	15086036	65649	1	11829	1	65000	20000	hit	432
HC_4	149	Response	2	15097799	77411	1
HC_4	150	Picture	5	15178339	60483	1	5165	1	60000	5000	miss	0
HC_4	150	Picture	delay	15183504	65648	1	12829	1	65000	20000	hit	435
HC_4	150	Response	1	15196199	78343	1
HC_4	151	Picture	3	15276807	60483	1	5165	1	60000	5000	miss	0
HC_4	151	Picture	delay	15281972	65648	1	8497	1	65000	20000	hit	438
HC_4	151	Response	1	15290438	74114	1
HC_4	152	Sound	0	15370952	60325	1			60000		miss	0
HC_4	152	Picture	delay	15376108	65482	1	3332	1	65000	20000	hit	441
HC_4	152	Response	2	15379399	68772	1
HC_4	153	Sound	0	15459756	60325	1			60000		miss	0
HC_4	153	Picture	delay	15464913	65482	1	3832	1	65000	20000	hit	444
HC_4	153	Response	2	15468679	69248	1
HC_4	154	Response	2	15546438	77694	1
Event Type	Code	Type	Response	RT	RT Uncertainty	Time	Uncertainty	Duration	Uncertainty	ReqTime	ReqDur
Sound	1000	miss				695736	1			60000
Picture	delay	hit	2	7797	2	700893	1	7997	1	65000	20000
Picture	3	miss				1211560	1	5165	1	60000	5000
Picture	delay	hit	1	9325	2	1216725	1	9497	1	65000	20000
Picture	4	miss				1306695	1	5165	1	60000	5000
Picture	delay	miss				1311860	1	20160	1	65000	20000
Sound	6	miss				1412502	1			60000
Picture	delay	hit	2	16790	2	1417659	1	16828	1	65000	20000
Picture	3	miss				1515127	1	5165	1	60000	5000
Picture	delay	hit	1	9435	2	1520292	1	9497	1	65000	20000
Sound	0	miss				1610105	1			60000
Picture	delay	hit	2	7828	2	1615261	1	7997	1	65000	20000
Sound	7	miss				1703574	1			60000
Picture	delay	miss				1708731	1	20160	1	65000	20000
Picture	1	miss				1809532	1	5165	1	60000	5000
Picture	delay	miss				1814696	1	20160	1	65000	20000
Picture	4	miss				1915497	1	5165	1	60000	5000
Picture	delay	hit	2	17787	2	1920662	1	17827	1	65000	20000
Picture	1	miss				2019130	1	5165	1	60000	5000
Picture	delay	hit	2	14312	2	2024295	1	14495	1	65000	20000
Picture	5	miss				2119264	1	5165	1	60000	5000
Picture	delay	hit	1	8979	2	2124429	1	9164	1	65000	20000
Picture	1	miss				2214066	1	5165	1	60000	5000
Picture	delay	hit	2	10657	2	2219231	1	10830	1	65000	20000
Sound	2	miss				2310376	1			60000
Picture	delay	hit	1	5474	2	2315533	1	5665	1	65000	20000
Sound	0	miss				2401513	1			60000
Picture	delay	hit	2	6978	2	2406670	1	7164	1	65000	20000
Picture	5	miss				2494308	1	5165	1	60000	5000
Picture	delay	hit	1	11775	2	2499473	1	11830	1	65000	20000
Sound	6	miss				2591618	1			60000
Picture	delay	hit	2	16872	2	2596775	1	16994	1	65000	20000
Sound	7	miss				2694085	1			60000
Picture	delay	miss				2699241	1	20160	1	65000	20000
Sound	6	miss				2799883	1			60000
Picture	delay	hit	2	13727	2	2805040	1	13829	1	65000	20000
Picture	3	miss				2899343	1	5165	1	60000	5000
Picture	delay	hit	1	8500	2	2904508	1	8664	1	65000	20000
Picture	5	miss				2993645	1	5165	1	60000	5000
Picture	delay	hit	1	6756	2	2998810	1	6831	1	65000	20000
Picture	4	miss				3086115	1	5165	1	60000	5000
Picture	delay	hit	2	17087	2	3091280	1	17161	1	65000	20000
Picture	5	miss				3188915	1	5165	1	60000	5000
Picture	delay	hit	1	6128	2	3194080	1	6165	1	65000	20000
Sound	6	miss				3280560	1			60000
Picture	delay	hit	2	9609	2	3285717	1	9663	1	65000	20000
Sound	2	miss				3375696	1			60000
Picture	delay	hit	1	4395	2	3380852	1	4499	1	65000	20000
Sound	0	miss				3465666	1			60000
Picture	delay	hit	2	5463	2	3470823	1	5498	1	65000	20000
Sound	7	miss				3556803	1			60000
Picture	delay	hit	1	5687	2	3561960	1	5831	1	65000	20000
Picture	4	miss				3648265	1	5165	1	60000	5000
Picture	delay	incorrect	1	8537	2	3653430	1	8664	1	65000	20000
Picture	3	miss				3742568	1	5165	1	60000	5000
Picture	delay	hit	1	7833	2	3747733	1	7997	1	65000	20000
Sound	7	miss				3836046	1			60000
Picture	delay	incorrect	2	9405	2	3841202	1	9497	1	65000	20000
Picture	3	miss				3931173	1	5165	1	60000	5000
Picture	delay	hit	1	10988	2	3936338	1	11163	1	65000	20000
Picture	1	miss				4027975	1	5165	1	60000	5000
Picture	delay	hit	2	10186	2	4033140	1	10330	1	65000	20000
Sound	0	miss				4123785	1			60000
Picture	delay	hit	2	7584	2	4128942	1	7664	1	65000	20000
Picture	5	miss				4217080	1	5165	1	60000	5000
Picture	delay	hit	1	8201	2	4222245	1	8331	1	65000	20000
Sound	6	miss				4310891	1			60000
Picture	delay	hit	2	7439	2	4316048	1	7498	1	65000	20000
Sound	0	miss				4403861	1			60000
Picture	delay	hit	2	6070	2	4409017	1	6165	1	65000	20000
Picture	5	miss				4495656	1	5165	1	60000	5000
Picture	delay	hit	1	7545	2	4500821	1	7664	1	65000	20000
Sound	2	miss				4588800	1			60000
Picture	delay	hit	1	7450	2	4593957	1	7497	1	65000	20000
Sound	2	miss				4681770	1			60000
Picture	delay	hit	1	8399	2	4686927	1	8497	1	65000	20000
Picture	1	miss				4775898	1	5165	1	60000	5000
Picture	delay	hit	2	10103	2	4781063	1	10163	1	65000	20000
Sound	0	miss				4871541	1			60000
Picture	delay	hit	2	4789	2	4876698	1	4832	1	65000	20000
Sound	7	miss				4961845	1			60000
Picture	delay	hit	1	11684	2	4967002	1	11829	1	65000	20000
Sound	7	miss				5059147	1			60000
Picture	delay	hit	1	7021	2	5064304	1	7164	1	65000	20000
Picture	4	miss				5151942	1	5165	1	60000	5000
Picture	delay	hit	2	9018	2	5157107	1	9164	1	65000	20000
Sound	2	miss				5246586	1			60000
Picture	delay	hit	1	7983	2	5251743	1	8164	1	65000	20000
Sound	6	miss				5340222	1			60000
Picture	delay	hit	2	12746	2	5345379	1	12829	1	65000	20000
Sound	2	miss				5438523	1			60000
Picture	delay	hit	1	4045	2	5443680	1	4165	1	65000	20000
Picture	1	miss				5528319	1	5165	1	60000	5000
Picture	delay	hit	2	9602	2	5533484	1	9663	1	65000	20000
Picture	4	miss				5623621	1	5165	1	60000	5000
Picture	delay	hit	2	8619	2	5628786	1	8664	1	65000	20000
Picture	3	miss				5717924	1	5165	1	60000	5000
Picture	delay	hit	1	6797	2	5723089	1	6998	1	65000	20000
Sound	7	miss				6074316	1			60000
Picture	delay	hit	1	4333	2	6079473	1	4499	1	65000	20000
Sound	7	miss				6164286	1			60000
Picture	delay	hit	1	7401	2	6169443	1	7498	1	65000	20000
Picture	5	miss				6257415	1	5165	1	60000	5000
Picture	delay	hit	1	13626	2	6262580	1	13662	1	65000	20000
Picture	3	miss				6356882	1	5165	1	60000	5000
Picture	delay	incorrect	2	7678	2	6362047	1	7831	1	65000	20000
Picture	4	miss				6450352	1	5165	1	60000	5000
Picture	delay	miss				6455517	1	20160	1	65000	20000
Picture	3	miss				6556317	1	5165	1	60000	5000
Picture	delay	hit	1	12403	2	6561482	1	12496	1	65000	20000
Picture	3	miss				6654452	1	5165	1	60000	5000
Picture	delay	hit	1	6827	2	6659617	1	6998	1	65000	20000
Sound	6	miss				6746930	1			60000
Picture	delay	hit	2	8278	2	6752087	1	8331	1	65000	20000
Picture	1	miss				6840891	1	5165	1	60000	5000
Picture	delay	hit	2	9908	2	6846056	1	9997	1	65000	20000
Sound	0	miss				6936368	1			60000
Picture	delay	hit	2	5560	2	6941525	1	5665	1	65000	20000
Picture	4	miss				7027663	1	5165	1	60000	5000
Picture	delay	hit	2	15856	2	7032829	1	15995	1	65000	20000
Sound	0	miss				7129139	1			60000
Picture	delay	hit	2	7590	2	7134295	1	7664	1	65000	20000
Sound	0	miss				7222275	1			60000
Picture	delay	hit	2	4212	2	7227432	1	4332	1	65000	20000
Sound	2	miss				7312079	1			60000
Picture	delay	hit	1	4489	2	7317236	1	4665	1	65000	20000
Sound	0	miss				7402216	1			60000
Picture	delay	hit	2	4351	2	7407373	1	4499	1	65000	20000
Picture	5	miss				7492345	1	5165	1	60000	5000
Picture	delay	incorrect	2	15174	2	7497510	1	15328	1	65000	20000
Sound	7	miss				7593154	1			60000
Picture	delay	hit	1	3574	2	7598311	1	3666	1	65000	20000
Picture	1	miss				7682450	1	5165	1	60000	5000
Picture	delay	hit	2	9709	2	7687615	1	9830	1	65000	20000
Sound	7	miss				7777760	1			60000
Picture	delay	hit	1	4167	2	7782917	1	4332	1	65000	20000
Picture	4	miss				7867723	1	5165	1	60000	5000
Picture	delay	hit	2	9316	2	7872888	1	9497	1	65000	20000
Picture	4	miss				7962859	1	5165	1	60000	5000
Picture	delay	hit	2	13380	2	7968023	1	13496	1	65000	20000
Sound	6	miss				8061834	1			60000
Picture	delay	hit	2	12491	2	8066991	1	12662	1	65000	20000
Picture	1	miss				8160128	1	5165	1	60000	5000
Picture	delay	hit	2	9792	2	8165293	1	9830	1	65000	20000
Sound	6	miss				8255438	1			60000
Picture	delay	hit	2	9848	2	8260595	1	9997	1	65000	20000
Sound	0	miss				8350907	1			60000
Picture	delay	hit	2	4940	2	8356064	1	4998	1	65000	20000
Picture	3	miss				8441536	1	5165	1	60000	5000
Picture	delay	hit	1	14863	2	8446701	1	14995	1	65000	20000
Picture	4	miss				8542170	1	5165	1	60000	5000
Picture	delay	hit	2	12708	2	8547335	1	12829	1	65000	20000
Sound	6	miss				8640479	1			60000
Picture	delay	hit	2	7287	2	8645636	1	7331	1	65000	20000
Sound	2	miss				8733282	1			60000
Picture	delay	hit	1	3843	2	8738439	1	3999	1	65000	20000
Sound	6	miss				8822753	1			60000
Picture	delay	hit	2	6372	2	8827910	1	6498	1	65000	20000
Picture	1	miss				8914881	1	5165	1	60000	5000
Picture	delay	hit	2	10637	2	8920047	1	10830	1	65000	20000
Picture	4	miss				9011350	1	5165	1	60000	5000
Picture	delay	hit	2	11527	2	9016515	1	11663	1	65000	20000
Picture	5	miss				9108652	1	5165	1	60000	5000
Picture	delay	hit	1	15666	2	9113817	1	15828	1	65000	20000
Picture	1	miss				9210119	1	5165	1	60000	5000
Picture	delay	hit	2	7958	2	9215283	1	7998	1	65000	20000
Picture	3	miss				9303921	1	5165	1	60000	5000
Picture	delay	hit	1	12156	2	9309086	1	12329	1	65000	20000
Picture	3	miss				9401889	1	5165	1	60000	5000
Picture	delay	hit	1	9308	2	9407054	1	9497	1	65000	20000
Picture	5	miss				9497025	1	5165	1	60000	5000
Picture	delay	hit	1	19052	2	9502190	1	19160	1	65000	20000
Sound	2	miss				9601666	1			60000
Picture	delay	hit	1	6660	2	9606823	1	6831	1	65000	20000
Sound	7	miss				9693969	1			60000
Picture	delay	hit	1	8596	2	9699126	1	8664	1	65000	20000
Sound	2	miss				9788105	1			60000
Picture	delay	hit	1	3820	2	9793262	1	3999	1	65000	20000
Picture	1	miss				9877734	1	5165	1	60000	5000
Picture	delay	hit	2	13462	2	9882899	1	13496	1	65000	20000
Sound	6	miss				9976877	1			60000
Picture	delay	hit	2	8249	2	9982034	1	8331	1	65000	20000
Sound	2	miss				10070679	1			60000
Picture	delay	hit	1	7166	2	10075836	1	7331	1	65000	20000
Picture	5	miss				10163641	1	5165	1	60000	5000
Picture	delay	hit	1	11877	2	10168806	1	11996	1	65000	20000
Sound	7	miss				10261117	1			60000
Picture	delay	incorrect	2	7767	2	10266274	1	7831	1	65000	20000
Sound	2	miss				10354420	1			60000
Picture	delay	hit	1	3024	2	10359577	1	3166	1	65000	20000
Picture	5	miss				10443217	1	5165	1	60000	5000
Picture	delay	hit	1	7101	2	10448382	1	7164	1	65000	20000
Sound	0	miss				10535861	1			60000
Picture	delay	hit	2	4783	2	10541018	1	4998	1	65000	20000
Sound	6	miss				11024202	1			60000
Picture	delay	hit	2	11882	2	11029359	1	11996	1	65000	20000
Picture	1	miss				11121829	1	5165	1	60000	5000
Picture	delay	incorrect	1	13688	2	11126994	1	13829	1	65000	20000
Picture	3	miss				11221296	1	5165	1	60000	5000
Picture	delay	hit	1	5979	2	11226461	1	6165	1	65000	20000
Sound	6	miss				11312941	1			60000
Picture	delay	hit	2	2903	2	11318098	1	2999	1	65000	20000
Sound	7	miss				11401412	1			60000
Picture	delay	hit	1	4351	2	11406569	1	4499	1	65000	20000
Picture	3	miss				11491541	1	5165	1	60000	5000
Picture	delay	hit	1	7014	2	11496706	1	7164	1	65000	20000
Sound	2	miss				11584186	1			60000
Picture	delay	hit	1	7658	2	11589343	1	7831	1	65000	20000
Picture	5	miss				11677647	1	5165	1	60000	5000
Picture	delay	hit	1	4989	2	11682812	1	5165	1	65000	20000
Picture	1	miss				11768451	1	5165	1	60000	5000
Picture	delay	incorrect	1	10745	2	11773616	1	10830	1	65000	20000
Sound	6	miss				11864761	1			60000
Picture	delay	hit	2	6602	2	11869918	1	6664	1	65000	20000
Sound	0	miss				11956898	1			60000
Picture	delay	hit	2	13665	2	11962055	1	13829	1	65000	20000
Sound	7	miss				12056199	1			60000
Picture	delay	hit	1	5085	2	12061356	1	5165	1	65000	20000
Picture	4	miss				12146994	1	5165	1	60000	5000
Picture	delay	hit	2	12280	2	12152159	1	12329	1	65000	20000
Picture	4	miss				12244962	1	5165	1	60000	5000
Picture	delay	hit	2	13673	2	12250127	1	13829	1	65000	20000
Sound	2	miss				12344272	1			60000
Picture	delay	hit	1	8372	2	12349428	1	8497	1	65000	20000
Sound	0	miss				12438241	1			60000
Picture	delay	hit	2	4803	2	12443398	1	4998	1	65000	20000
Sound	0	miss				12528712	1			60000
Picture	delay	hit	2	4252	2	12533868	1	4332	1	65000	20000
Sound	2	miss				12618516	1			60000
Picture	delay	hit	1	10367	2	12623672	1	10497	1	65000	20000
Sound	2	miss				12714484	1			60000
Picture	delay	hit	1	3839	2	12719641	1	3999	1	65000	20000
Sound	0	miss				12803955	1			60000
Picture	delay	hit	2	4528	2	12809112	1	4665	1	65000	20000
Sound	6	miss				12894092	1			60000
Picture	delay	hit	2	5190	2	12899249	1	5332	1	65000	20000
Picture	4	miss				12985054	1	5165	1	60000	5000
Picture	delay	hit	2	10379	2	12990220	1	10497	1	65000	20000
Picture	3	miss				13081190	1	5165	1	60000	5000
Picture	delay	hit	1	11125	2	13086355	1	11163	1	65000	20000
Sound	7	miss				13178000	1			60000
Picture	delay	hit	1	6962	2	13183157	1	6998	1	65000	20000
Picture	3	miss				13270628	1	5165	1	60000	5000
Picture	delay	hit	1	6967	2	13275793	1	6998	1	65000	20000
Sound	7	miss				13363273	1			60000
Picture	delay	incorrect	2	6009	2	13368430	1	6165	1	65000	20000
Picture	5	miss				13455068	1	5165	1	60000	5000
Picture	delay	incorrect	2	15806	2	13460233	1	15995	1	65000	20000
Picture	5	miss				13556701	1	5165	1	60000	5000
Picture	delay	hit	1	9453	2	13561866	1	9497	1	65000	20000
Sound	2	miss				13651679	1			60000
Picture	delay	hit	1	8004	2	13656836	1	8164	1	65000	20000
Sound	7	miss				13745315	1			60000
Picture	delay	hit	1	7888	2	13750472	1	7998	1	65000	20000
Picture	1	miss				13838943	1	5165	1	60000	5000
Picture	delay	hit	2	7931	2	13844108	1	7997	1	65000	20000
Picture	3	miss				13932579	1	5165	1	60000	5000
Picture	delay	hit	1	6856	2	13937744	1	6998	1	65000	20000
Picture	4	miss				14025216	1	5165	1	60000	5000
Picture	delay	hit	2	13898	2	14030380	1	13996	1	65000	20000
Picture	5	miss				14124850	1	5165	1	60000	5000
Picture	delay	incorrect	2	10744	2	14130015	1	10830	1	65000	20000
Picture	1	miss				14221318	1	5165	1	60000	5000
Picture	delay	hit	2	18356	2	14226483	1	18494	1	65000	20000
Sound	7	miss				14325293	1			60000
Picture	delay	hit	1	7989	2	14330449	1	8164	1	65000	20000
Picture	4	miss				14419087	1	5165	1	60000	5000
Picture	delay	hit	2	9626	2	14424252	1	9663	1	65000	20000
Sound	6	miss				14514397	1			60000
Picture	delay	hit	2	13525	2	14519554	1	13662	1	65000	20000
Picture	1	miss				14613690	1	5165	1	60000	5000
Picture	delay	hit	2	8704	2	14618855	1	8830	1	65000	20000
Picture	5	miss				14708160	1	5165	1	60000	5000
Picture	delay	hit	1	10234	2	14713324	1	10330	1	65000	20000
Picture	1	miss				14804128	1	5165	1	60000	5000
Picture	delay	hit	2	8105	2	14809293	1	8164	1	65000	20000
Sound	6	miss				14897772	1			60000
Picture	delay	hit	2	7670	2	14902929	1	7831	1	65000	20000
Sound	2	miss				14991075	1			60000
Picture	delay	hit	1	4047	2	14996232	1	4165	1	65000	20000
Picture	4	miss				15080871	1	5165	1	60000	5000
Picture	delay	hit	2	11763	2	15086036	1	11829	1	65000	20000
Picture	5	miss				15178339	1	5165	1	60000	5000
Picture	delay	hit	1	12694	2	15183504	1	12829	1	65000	20000
Picture	3	miss				15276807	1	5165	1	60000	5000
Picture	delay	hit	1	8466	2	15281972	1	8497	1	65000	20000
Sound	0	miss				15370952	1			60000
Picture	delay	hit	2	3290	2	15376108	1	3332	1	65000	20000
Sound	0	miss				15459756	1			60000
Picture	delay	hit	2	3766	2	15464913	1	3832	1	65000	20000

## Sheet: HC_5
Scenario - Scenario 1
Logfile written - 07/08/2022 14:51:29
Subject	Trial	Event Type	Code	Time	TTime	Uncertainty	Duration	Uncertainty	ReqTime	ReqDur	Stim Type	Pair Index
HC_5	1	Response	2	61027	60937	1
HC_5	2	Response	2	130787	69550	1
HC_5	4	Response	2	276707	80513	1
HC_5	5	Response	2	410868	133867	1
HC_5	6	Sound	1000	491273	60325	1			60000		miss	0
HC_5	6	Picture	delay	496430	65482	1	7997	1	65000	20000	hit	7
HC_5	6	Response	2	504388	73440	1
HC_5	7	Response	1	617988	103397	1
HC_5	8	Picture	5	698531	60484	1	5165	1	60000	5000	miss	0
HC_5	8	Picture	delay	703696	65649	1	20160	1	65000	20000	miss	0
HC_5	8	Response	2	737188	99141	1
HC_5	9	Sound	2	804339	60325	1			60000		miss	0
HC_5	9	Picture	delay	809495	65482	1	13162	1	65000	20000	hit	14
HC_5	9	Response	1	822627	78614	1
HC_5	10	Picture	4	903298	60484	1	5165	1	60000	5000	miss	0
HC_5	10	Picture	delay	908463	65649	1	20160	1	65000	20000	miss	0
HC_5	10	Response	2	935588	92773	1
HC_5	11	Sound	2	1009106	60325	1			60000		miss	0
HC_5	11	Picture	delay	1014263	65482	1	7498	1	65000	20000	hit	20
HC_5	11	Response	1	1021588	72808	1
HC_5	12	Picture	3	1102234	60484	1	5165	1	60000	5000	miss	0
HC_5	12	Picture	delay	1107399	65649	1	15828	1	65000	20000	incorrect	23
HC_5	12	Response	2	1123189	81438	1
HC_5	13	Picture	4	1203701	60484	1	5165	1	60000	5000	miss	0
HC_5	13	Picture	delay	1208866	65649	1	15828	1	65000	20000	hit	26
HC_5	13	Response	2	1224629	81411	1
HC_5	14	Picture	4	1305169	60484	1	5165	1	60000	5000	miss	0
HC_5	14	Picture	delay	1310334	65649	1	18827	1	65000	20000	incorrect	29
HC_5	14	Response	1	1329028	84343	1
HC_5	15	Picture	3	1409635	60484	1	5165	1	60000	5000	miss	0
HC_5	15	Picture	delay	1414800	65649	1	8331	1	65000	20000	hit	32
HC_5	15	Response	1	1423029	73878	1
HC_5	16	Sound	6	1503446	60325	1			60000		miss	0
HC_5	16	Picture	delay	1508603	65482	1	20160	1	65000	20000	miss	0
HC_5	16	Response	1	1545109	101988	1
HC_5	17	Picture	5	1609403	60484	1	5165	1	60000	5000	miss	0
HC_5	17	Picture	delay	1614568	65649	1	20160	1	65000	20000	miss	0
HC_5	17	Response	1	1639269	90349	1
HC_5	18	Sound	7	1715211	60325	1			60000		miss	0
HC_5	18	Picture	delay	1720368	65482	1	20160	1	65000	20000	miss	0
HC_5	18	Response	1	1748789	93903	1
HC_5	19	Picture	5	1821168	60484	1	5165	1	60000	5000	miss	0
HC_5	19	Picture	delay	1826333	65649	1	19160	1	65000	20000	hit	44
HC_5	19	Response	1	1845429	84745	1
HC_5	20	Picture	4	1925968	60484	1	5165	1	60000	5000	miss	0
HC_5	20	Picture	delay	1931133	65649	1	20160	1	65000	20000	miss	0
HC_5	20	Response	1	1953430	87946	1
HC_5	21	Sound	6	2031775	60325	1			60000		miss	0
HC_5	21	Picture	delay	2036932	65482	1	20160	1	65000	20000	miss	0
HC_5	21	Response	1	2074870	103420	1
HC_5	22	Sound	7	2137574	60325	1			60000		miss	0
HC_5	22	Picture	delay	2142731	65482	1	20160	1	65000	20000	miss	0
HC_5	22	Response	1	2166469	89220	1
HC_5	23	Sound	2	2243373	60325	1			60000		miss	0
HC_5	23	Picture	delay	2248530	65482	1	7831	1	65000	20000	hit	56
HC_5	23	Response	1	2256230	73182	1
HC_5	24	Sound	0	2336677	60325	1			60000		miss	0
HC_5	24	Picture	delay	2341834	65482	1	7164	1	65000	20000	hit	59
HC_5	24	Response	2	2348951	72599	1
HC_5	25	Picture	1	2429472	60484	1	5165	1	60000	5000	miss	0
HC_5	25	Picture	delay	2434637	65649	1	4665	1	65000	20000	incorrect	62
HC_5	25	Response	1	2439110	70122	1
HC_5	25	Response	2	2451831	82843	1
HC_5	26	Sound	2	2519617	60325	1			60000		miss	0
HC_5	26	Picture	delay	2524774	65482	1	8497	1	65000	20000	hit	66
HC_5	26	Response	1	2533190	73897	1
HC_5	27	Sound	6	2613587	60325	1			60000		miss	0
HC_5	27	Picture	delay	2618744	65482	1	20160	1	65000	20000	miss	0
HC_5	27	Response	1	2645751	92489	1
HC_5	28	Sound	0	2719386	60325	1			60000		miss	0
HC_5	28	Picture	delay	2724543	65482	1	6331	1	65000	20000	hit	72
HC_5	28	Response	2	2730790	71729	1
HC_5	29	Picture	3	2811348	60484	1	5165	1	60000	5000	miss	0
HC_5	29	Picture	delay	2816513	65649	1	9997	1	65000	20000	hit	75
HC_5	29	Response	1	2826471	75606	1
HC_5	29	Response	2	2831110	80246	1
HC_5	30	Picture	1	2906984	60484	1	5165	1	60000	5000	miss	0
HC_5	30	Picture	delay	2912149	65649	1	5832	1	65000	20000	hit	79
HC_5	30	Response	2	2917831	71331	1
HC_5	31	Sound	0	2998296	60325	1			60000		miss	0
HC_5	31	Picture	delay	3003453	65482	1	6831	1	65000	20000	hit	82
HC_5	31	Response	2	3010152	72181	1
HC_5	32	Sound	2	3090600	60325	1			60000		miss	0
HC_5	32	Picture	delay	3095756	65482	1	5665	1	65000	20000	hit	85
HC_5	32	Response	1	3101352	71078	1
HC_5	33	Picture	3	3181895	60484	1	5165	1	60000	5000	miss	0
HC_5	33	Picture	delay	3187060	65649	1	7664	1	65000	20000	hit	88
HC_5	33	Response	1	3194632	73221	1
HC_5	34	Picture	3	3275198	60484	1	5165	1	60000	5000	miss	0
HC_5	34	Picture	delay	3280364	65649	1	9663	1	65000	20000	hit	91
HC_5	34	Response	1	3289832	75117	1
HC_5	35	Sound	6	3370342	60325	1			60000		miss	0
HC_5	35	Picture	delay	3375499	65482	1	20160	1	65000	20000	miss	0
HC_5	35	Response	1	3397191	87174	1
HC_5	36	Picture	1	3476300	60484	1	5165	1	60000	5000	miss	0
HC_5	36	Picture	delay	3481465	65649	1	11830	1	65000	20000	hit	97
HC_5	36	Response	2	3493112	77295	1
HC_5	37	Picture	5	3573769	60484	1	5165	1	60000	5000	miss	0
HC_5	37	Picture	delay	3578934	65649	1	14495	1	65000	20000	hit	100
HC_5	37	Response	1	3593352	80067	1
HC_5	38	Sound	6	3673744	60325	1			60000		miss	0
HC_5	38	Picture	delay	3678901	65482	1	20160	1	65000	20000	miss	0
HC_5	38	Response	1	3713433	100013	1
HC_5	39	Picture	4	3779702	60484	1	5165	1	60000	5000	miss	0
HC_5	39	Picture	delay	3784867	65649	1	20160	1	65000	20000	miss	0
HC_5	39	Response	1	3808233	89014	1
HC_5	40	Picture	1	3885668	60484	1	5165	1	60000	5000	miss	0
HC_5	40	Picture	delay	3890833	65649	1	7831	1	65000	20000	hit	109
HC_5	40	Response	2	3898553	73368	1
HC_5	41	Sound	7	3978979	60325	1			60000		miss	0
HC_5	41	Picture	delay	3984136	65482	1	20160	1	65000	20000	miss	0
HC_5	41	Response	1	4005192	86538	1
HC_5	42	Picture	5	4084937	60484	1	5165	1	60000	5000	miss	0
HC_5	42	Picture	delay	4090102	65649	1	16161	1	65000	20000	hit	115
HC_5	42	Response	1	4106154	81700	1
HC_5	43	Picture	3	4186737	60484	1	5165	1	60000	5000	miss	0
HC_5	43	Picture	delay	4191902	65649	1	14995	1	65000	20000	hit	118
HC_5	43	Response	1	4206794	80540	1
HC_5	44	Sound	7	4287213	60325	1			60000		miss	0
HC_5	44	Picture	delay	4292370	65482	1	15662	1	65000	20000	hit	121
HC_5	44	Response	1	4307912	81025	1
HC_5	45	Sound	7	4388347	60325	1			60000		miss	0
HC_5	45	Picture	delay	4393504	65482	1	9330	1	65000	20000	hit	124
HC_5	45	Response	1	4402713	74691	1
HC_5	46	Sound	7	4483150	60325	1			60000		miss	0
HC_5	46	Picture	delay	4488306	65482	1	7997	1	65000	20000	hit	127
HC_5	46	Response	1	4496234	73409	1
HC_5	47	Sound	6	4576619	60325	1			60000		miss	0
HC_5	47	Picture	delay	4581776	65482	1	20160	1	65000	20000	miss	0
HC_5	47	Response	1	4603514	87220	1
HC_5	48	Sound	0	4682418	60325	1			60000		miss	0
HC_5	48	Picture	delay	4687575	65482	1	20160	1	65000	20000	miss	0
HC_5	49	Sound	0	4788218	60325	1			60000		miss	0
HC_5	49	Picture	delay	4793374	65482	1	6998	1	65000	20000	hit	135
HC_5	49	Response	2	4800235	72342	1
HC_5	50	Sound	2	4880688	60325	1			60000		miss	0
HC_5	50	Picture	delay	4885845	65482	1	5998	1	65000	20000	hit	138
HC_5	50	Response	1	4891754	71392	1
HC_5	51	Picture	4	4972317	60484	1	5165	1	60000	5000	miss	0
HC_5	51	Picture	delay	4977482	65649	1	17661	1	65000	20000	incorrect	141
HC_5	51	Response	1	4995035	83202	1
HC_5	52	Picture	1	5075616	60484	1	5165	1	60000	5000	miss	0
HC_5	52	Picture	delay	5080781	65649	1	9997	1	65000	20000	hit	144
HC_5	52	Response	2	5090635	75502	1
HC_5	53	Sound	0	5171094	60325	1			60000		miss	0
HC_5	53	Picture	delay	5176251	65482	1	2666	1	65000	20000	hit	147
HC_5	53	Response	2	5178875	68107	1
HC_5	54	Picture	5	5259390	60484	1	5165	1	60000	5000	miss	0
HC_5	54	Picture	delay	5264556	65649	1	3166	1	65000	20000	hit	150
HC_5	54	Response	1	5267594	68688	1
HC_5	55	Picture	1	5348195	60484	1	5165	1	60000	5000	miss	0
HC_5	55	Picture	delay	5353360	65649	1	5665	1	65000	20000	hit	153
HC_5	55	Response	2	5358955	71244	1
HC_5	56	Response	2	7284319	1925294	1
HC_5	57	Picture	4	7364877	60484	1	5165	1	60000	5000	miss	0
HC_5	57	Picture	delay	7370042	65649	1	2166	1	65000	20000	hit	157
HC_5	57	Response	2	7372157	67765	1
HC_5	58	Picture	3	7452681	60484	1	5165	1	60000	5000	miss	0
HC_5	58	Picture	delay	7457846	65649	1	18661	1	65000	20000	hit	160
HC_5	58	Response	1	7476399	84201	1
HC_5	59	Picture	4	7556981	60484	1	5165	1	60000	5000	miss	0
HC_5	59	Picture	delay	7562146	65649	1	19327	1	65000	20000	incorrect	163
HC_5	59	Response	1	7581358	84860	1
HC_5	60	Sound	0	7661789	60325	1			60000		miss	0
HC_5	60	Picture	delay	7666946	65482	1	5831	1	65000	20000	hit	166
HC_5	60	Response	2	7672639	71175	1
HC_5	61	Picture	1	7753251	60484	1	5165	1	60000	5000	miss	0
HC_5	61	Picture	delay	7758416	65649	1	6664	1	65000	20000	hit	169
HC_5	61	Response	2	7764958	72191	1
HC_5	62	Sound	2	7845396	60325	1			60000		miss	0
HC_5	62	Picture	delay	7850553	65482	1	3332	1	65000	20000	hit	172
HC_5	62	Response	1	7853758	68687	1
HC_5	63	Sound	2	7934201	60325	1			60000		miss	0
HC_5	63	Picture	delay	7939358	65482	1	7997	1	65000	20000	hit	175
HC_5	63	Response	1	7947200	73324	1
HC_5	64	Sound	0	8027670	60325	1			60000		miss	0
HC_5	64	Picture	delay	8032827	65482	1	2832	1	65000	20000	hit	178
HC_5	64	Response	2	8035600	68254	1
HC_5	65	Picture	4	8116134	60484	1	5165	1	60000	5000	miss	0
HC_5	65	Picture	delay	8121299	65649	1	11330	1	65000	20000	incorrect	181
HC_5	65	Response	1	8132480	76830	1
HC_5	66	Picture	5	8213102	60484	1	5165	1	60000	5000	miss	0
HC_5	66	Picture	delay	8218267	65649	1	20160	1	65000	20000	miss	0
HC_5	66	Response	1	8239759	87140	1
HC_5	67	Picture	4	8319068	60484	1	5165	1	60000	5000	miss	0
HC_5	67	Picture	delay	8324233	65649	1	11829	1	65000	20000	incorrect	187
HC_5	67	Response	1	8336000	77415	1
HC_5	68	Picture	5	8416537	60484	1	5165	1	60000	5000	miss	0
HC_5	68	Picture	delay	8421702	65649	1	20160	1	65000	20000	miss	0
HC_5	68	Response	1	8444080	88027	1
HC_5	69	Sound	6	8522344	60325	1			60000		miss	0
HC_5	69	Picture	delay	8527501	65482	1	18327	1	65000	20000	incorrect	193
HC_5	69	Response	1	8545680	83661	1
HC_5	70	Picture	1	8626302	60484	1	5165	1	60000	5000	miss	0
HC_5	70	Picture	delay	8631467	65649	1	10163	1	65000	20000	incorrect	196
HC_5	70	Response	1	8641521	75702	1
HC_5	71	Sound	2	8721946	60325	1			60000		miss	0
HC_5	71	Picture	delay	8727103	65482	1	4165	1	65000	20000	hit	199
HC_5	71	Response	1	8731121	69500	1
HC_5	72	Sound	7	8811584	60325	1			60000		miss	0
HC_5	72	Picture	delay	8816741	65482	1	11996	1	65000	20000	hit	202
HC_5	72	Response	1	8828560	77301	1
HC_5	73	Sound	2	8909052	60325	1			60000		miss	0
HC_5	73	Picture	delay	8914209	65482	1	3665	1	65000	20000	hit	205
HC_5	73	Response	1	8917840	69113	1
HC_5	74	Picture	3	8998515	60484	1	5165	1	60000	5000	miss	0
HC_5	74	Picture	delay	9003680	65649	1	10163	1	65000	20000	hit	208
HC_5	74	Response	1	9013760	75728	1
HC_5	75	Sound	0	9094159	60325	1			60000		miss	0
HC_5	75	Picture	delay	9099316	65482	1	2999	1	65000	20000	hit	211
HC_5	75	Response	2	9102241	68407	1
HC_5	76	Picture	3	9182789	60484	1	5165	1	60000	5000	miss	0
HC_5	76	Picture	delay	9187954	65649	1	9830	1	65000	20000	hit	214
HC_5	76	Response	1	9197681	75376	1
HC_5	77	Picture	1	9278258	60484	1	5165	1	60000	5000	miss	0
HC_5	77	Picture	delay	9283423	65649	1	8164	1	65000	20000	hit	217
HC_5	77	Response	2	9291521	73747	1
HC_5	78	Picture	4	9372061	60484	1	5165	1	60000	5000	miss	0
HC_5	78	Picture	delay	9377226	65649	1	18161	1	65000	20000	incorrect	220
HC_5	78	Response	1	9395282	83704	1
HC_5	79	Picture	1	9475861	60484	1	5165	1	60000	5000	miss	0
HC_5	79	Picture	delay	9481026	65649	1	7331	1	65000	20000	hit	223
HC_5	79	Response	2	9488161	72783	1
HC_5	80	Picture	3	9568831	60484	1	5165	1	60000	5000	miss	0
HC_5	80	Picture	delay	9573996	65649	1	6998	1	65000	20000	hit	226
HC_5	80	Response	1	9580802	72455	1
HC_5	81	Picture	4	9661468	60484	1	5165	1	60000	5000	miss	0
HC_5	81	Picture	delay	9666633	65649	1	16828	1	65000	20000	incorrect	229
HC_5	81	Response	1	9683282	82298	1
HC_5	82	Sound	7	9763776	60325	1			60000		miss	0
HC_5	82	Picture	delay	9768933	65482	1	17828	1	65000	20000	hit	232
HC_5	82	Response	1	9786722	83271	1
HC_5	83	Sound	7	9867076	60325	1			60000		miss	0
HC_5	83	Picture	delay	9872233	65482	1	8331	1	65000	20000	hit	235
HC_5	83	Response	1	9880403	73652	1
HC_5	84	Sound	7	9960879	60325	1			60000		miss	0
HC_5	84	Picture	delay	9966036	65482	1	7831	1	65000	20000	hit	238
HC_5	84	Response	1	9973762	73208	1
HC_5	85	Sound	6	10054182	60325	1			60000		miss	0
HC_5	85	Picture	delay	10059339	65482	1	10830	1	65000	20000	incorrect	241
HC_5	85	Response	1	10070082	76225	1
HC_5	86	Sound	6	10150484	60325	1			60000		miss	0
HC_5	86	Picture	delay	10155641	65482	1	11996	1	65000	20000	incorrect	244
HC_5	86	Response	1	10167523	77364	1
HC_5	87	Sound	0	10247953	60325	1			60000		miss	0
HC_5	87	Picture	delay	10253110	65482	1	3665	1	65000	20000	hit	247
HC_5	87	Response	2	10256643	69015	1
HC_5	88	Picture	5	10337249	60484	1	5165	1	60000	5000	miss	0
HC_5	88	Picture	delay	10342414	65649	1	16828	1	65000	20000	hit	250
HC_5	88	Response	1	10359204	82438	1
HC_5	89	Sound	2	10439557	60325	1			60000		miss	0
HC_5	89	Picture	delay	10444714	65482	1	3166	1	65000	20000	hit	253
HC_5	89	Response	1	10447842	68610	1
HC_5	90	Picture	5	10528521	60484	1	5165	1	60000	5000	miss	0
HC_5	90	Picture	delay	10533686	65649	1	15828	1	65000	20000	hit	256
HC_5	90	Response	1	10549443	81406	1
HC_5	91	Picture	3	10629988	60484	1	5165	1	60000	5000	miss	0
HC_5	91	Picture	delay	10635153	65649	1	7998	1	65000	20000	hit	259
HC_5	91	Response	1	10643043	73539	1
HC_5	92	Sound	7	10723466	60325	1			60000		miss	0
HC_5	92	Picture	delay	10728623	65482	1	7498	1	65000	20000	hit	262
HC_5	92	Response	1	10736004	72863	1
HC_5	93	Sound	0	10816436	60325	1			60000		miss	0
HC_5	93	Picture	delay	10821593	65482	1	3666	1	65000	20000	hit	265
HC_5	93	Response	2	10825204	69093	1
HC_5	94	Sound	6	10905573	60325	1			60000		miss	0
HC_5	94	Picture	delay	10910730	65482	1	10330	1	65000	20000	incorrect	268
HC_5	94	Response	1	10920884	75636	1
HC_5	95	Sound	6	11001376	60325	1			60000		miss	0
HC_5	95	Picture	delay	11006533	65482	1	18994	1	65000	20000	incorrect	271
HC_5	95	Response	1	11025444	84393	1
HC_5	96	Picture	5	11106001	60484	1	5165	1	60000	5000	miss	0
HC_5	96	Picture	delay	11111166	65649	1	18661	1	65000	20000	hit	274
HC_5	96	Response	1	11129684	84167	1
HC_5	97	Sound	0	11210142	60325	1			60000		miss	0
HC_5	97	Picture	delay	11215299	65482	1	4165	1	65000	20000	hit	277
HC_5	97	Response	2	11219283	69467	1
HC_5	98	Picture	1	11299938	60484	1	5165	1	60000	5000	miss	0
HC_5	98	Picture	delay	11305103	65649	1	9330	1	65000	20000	hit	280
HC_5	98	Response	2	11314325	74870	1
HC_5	99	Picture	3	11394907	60484	1	5165	1	60000	5000	miss	0
HC_5	99	Picture	delay	11400072	65649	1	8331	1	65000	20000	hit	283
HC_5	99	Response	1	11408244	73820	1
HC_5	100	Picture	1	11488877	60484	1	5165	1	60000	5000	miss	0
HC_5	100	Picture	delay	11494042	65649	1	8331	1	65000	20000	hit	286
HC_5	100	Response	2	11502244	73851	1
HC_5	101	Sound	7	11582688	60325	1			60000		miss	0
HC_5	101	Picture	delay	11587845	65482	1	8164	1	65000	20000	hit	289
HC_5	101	Response	1	11595925	73562	1
HC_5	102	Sound	2	11676324	60325	1			60000		miss	0
HC_5	102	Picture	delay	11681481	65482	1	8497	1	65000	20000	hit	292
HC_5	102	Response	1	11689925	73926	1
HC_5	103	Picture	5	11770453	60484	1	5165	1	60000	5000	miss	0
HC_5	103	Picture	delay	11775618	65649	1	15162	1	65000	20000	hit	295
HC_5	103	Response	1	11790725	80757	1
HC_5	104	Sound	6	11871095	60325	1			60000		miss	0
HC_5	104	Picture	delay	11876252	65482	1	15828	1	65000	20000	incorrect	298
HC_5	104	Response	1	11892005	81236	1
HC_5	105	Response	2	12085766	193686	1
HC_5	106	Picture	4	12166325	60484	1	5165	1	60000	5000	miss	0
HC_5	106	Picture	delay	12171489	65649	1	16661	1	65000	20000	incorrect	302
HC_5	106	Response	1	12188086	82245	1
HC_5	107	Sound	2	12268466	60325	1			60000		miss	0
HC_5	107	Picture	delay	12273623	65482	1	7997	1	65000	20000	hit	305
HC_5	107	Response	1	12281526	73385	1
HC_5	108	Sound	2	12361936	60325	1			60000		miss	0
HC_5	108	Picture	delay	12367093	65482	1	8997	1	65000	20000	hit	308
HC_5	108	Response	1	12375926	74315	1
HC_5	109	Picture	1	12456564	60484	1	5165	1	60000	5000	miss	0
HC_5	109	Picture	delay	12461729	65649	1	7331	1	65000	20000	hit	311
HC_5	109	Response	2	12468886	72805	1
HC_5	110	Picture	5	12549534	60484	1	5165	1	60000	5000	miss	0
HC_5	110	Picture	delay	12554699	65649	1	11996	1	65000	20000	hit	314
HC_5	110	Response	1	12566646	77595	1
HC_5	111	Sound	7	12647011	60325	1			60000		miss	0
HC_5	111	Picture	delay	12652167	65482	1	7331	1	65000	20000	hit	317
HC_5	111	Response	1	12659447	72761	1
HC_5	112	Sound	7	12739814	60325	1			60000		miss	0
HC_5	112	Picture	delay	12744971	65482	1	15162	1	65000	20000	hit	320
HC_5	112	Response	1	12760086	80598	1
HC_5	113	Sound	0	12840448	60325	1			60000		miss	0
HC_5	113	Picture	delay	12845605	65482	1	7998	1	65000	20000	hit	323
HC_5	113	Response	2	12853527	73405	1
HC_5	114	Sound	6	12933918	60325	1			60000		miss	0
HC_5	114	Picture	delay	12939075	65482	1	8497	1	65000	20000	incorrect	326
HC_5	114	Response	1	12947448	73855	1
HC_5	115	Picture	1	13028046	60484	1	5165	1	60000	5000	miss	0
HC_5	115	Picture	delay	13033211	65649	1	6998	1	65000	20000	hit	329
HC_5	115	Response	2	13040167	72604	1
HC_5	116	Sound	0	13120524	60325	1			60000		miss	0
HC_5	116	Picture	delay	13125681	65482	1	3999	1	65000	20000	hit	332
HC_5	116	Response	2	13129607	69407	1
HC_5	117	Picture	5	13210154	60484	1	5165	1	60000	5000	miss	0
HC_5	117	Picture	delay	13215319	65649	1	16161	1	65000	20000	hit	335
HC_5	117	Response	1	13231287	81617	1
HC_5	118	Sound	6	13311796	60325	1			60000		miss	0
HC_5	118	Picture	delay	13316953	65482	1	19327	1	65000	20000	incorrect	338
HC_5	118	Response	1	13336168	84698	1
HC_5	119	Picture	4	13416754	60484	1	5165	1	60000	5000	miss	0
HC_5	119	Picture	delay	13421919	65649	1	16161	1	65000	20000	incorrect	341
HC_5	119	Response	1	13437929	81658	1
HC_5	120	Picture	3	13518554	60484	1	5165	1	60000	5000	miss	0
HC_5	120	Picture	delay	13523719	65649	1	15828	1	65000	20000	incorrect	344
HC_5	120	Response	2	13539368	81298	1
HC_5	121	Picture	5	13620021	60484	1	5165	1	60000	5000	miss	0
HC_5	121	Picture	delay	13625186	65649	1	9164	1	65000	20000	hit	347
HC_5	121	Response	1	13634248	74710	1
HC_5	122	Picture	1	13714824	60484	1	5165	1	60000	5000	miss	0
HC_5	122	Picture	delay	13719989	65649	1	5831	1	65000	20000	hit	350
HC_5	122	Response	2	13725688	71348	1
HC_5	123	Sound	2	13806136	60325	1			60000		miss	0
HC_5	123	Picture	delay	13811293	65482	1	3332	1	65000	20000	hit	353
HC_5	123	Response	1	13814569	68758	1
HC_5	124	Sound	6	13894941	60325	1			60000		miss	0
HC_5	124	Picture	delay	13900097	65482	1	9664	1	65000	20000	incorrect	356
HC_5	124	Response	1	13909688	75073	1
HC_5	125	Sound	2	13990076	60325	1			60000		miss	0
HC_5	125	Picture	delay	13995233	65482	1	5498	1	65000	20000	hit	359
HC_5	125	Response	1	14000649	70898	1
HC_5	126	Sound	2	14081047	60325	1			60000		miss	0
HC_5	126	Picture	delay	14086204	65482	1	3999	1	65000	20000	hit	362
HC_5	126	Response	1	14090088	69366	1
HC_5	127	Picture	1	14170677	60484	1	5165	1	60000	5000	miss	0
HC_5	127	Picture	delay	14175842	65649	1	7997	1	65000	20000	hit	365
HC_5	127	Response	2	14183769	73576	1
HC_5	128	Picture	5	14264313	60484	1	5165	1	60000	5000	miss	0
HC_5	128	Picture	delay	14269478	65649	1	20160	1	65000	20000	miss	0
HC_5	128	Response	1	14290249	86420	1
HC_5	129	Picture	5	14370279	60484	1	5165	1	60000	5000	miss	0
HC_5	129	Picture	delay	14375444	65649	1	15995	1	65000	20000	hit	371
HC_5	129	Response	1	14391370	81575	1
HC_5	130	Picture	3	14471912	60484	1	5165	1	60000	5000	miss	0
HC_5	130	Picture	delay	14477078	65649	1	7664	1	65000	20000	hit	374
HC_5	130	Response	1	14484570	73141	1
HC_5	131	Picture	4	14565216	60484	1	5165	1	60000	5000	miss	0
HC_5	131	Picture	delay	14570381	65649	1	13496	1	65000	20000	incorrect	377
HC_5	131	Response	1	14583689	78957	1
HC_5	132	Sound	7	14664192	60325	1			60000		miss	0
HC_5	132	Picture	delay	14669349	65482	1	15162	1	65000	20000	hit	380
HC_5	132	Response	1	14684410	80543	1
HC_5	133	Picture	3	14764984	60484	1	5165	1	60000	5000	miss	0
HC_5	133	Picture	delay	14770150	65649	1	20160	1	65000	20000	miss	0
HC_5	133	Response	2	14792809	88309	1
HC_5	134	Picture	1	14870950	60484	1	5165	1	60000	5000	miss	0
HC_5	134	Picture	delay	14876115	65649	1	6831	1	65000	20000	hit	386
HC_5	134	Response	2	14882811	72344	1
HC_5	135	Picture	4	14963420	60484	1	5165	1	60000	5000	miss	0
HC_5	135	Picture	delay	14968585	65649	1	10163	1	65000	20000	incorrect	389
HC_5	135	Response	1	14978650	75713	1
HC_5	136	Sound	7	15059064	60325	1			60000		miss	0
HC_5	136	Picture	delay	15064221	65482	1	7664	1	65000	20000	hit	392
HC_5	136	Response	1	15071850	73111	1
HC_5	137	Sound	2	15152367	60325	1			60000		miss	0
HC_5	137	Picture	delay	15157524	65482	1	5831	1	65000	20000	hit	395
HC_5	137	Response	1	15163210	71168	1
HC_5	138	Sound	6	15243671	60325	1			60000		miss	0
HC_5	138	Picture	delay	15248828	65482	1	11496	1	65000	20000	incorrect	398
HC_5	138	Response	1	15260251	76905	1
HC_5	139	Sound	7	15340640	60325	1			60000		miss	0
HC_5	139	Picture	delay	15345797	65482	1	12663	1	65000	20000	hit	401
HC_5	139	Response	1	15358331	78017	1
HC_5	140	Picture	1	15438933	60484	1	5165	1	60000	5000	miss	0
HC_5	140	Picture	delay	15444098	65649	1	6165	1	65000	20000	hit	404
HC_5	140	Response	2	15450091	71642	1
HC_5	141	Sound	6	15530578	60325	1			60000		miss	0
HC_5	141	Picture	delay	15535735	65482	1	11330	1	65000	20000	incorrect	407
HC_5	141	Response	1	15546891	76638	1
HC_5	142	Picture	3	15627539	60484	1	5165	1	60000	5000	miss	0
HC_5	142	Picture	delay	15632704	65649	1	14329	1	65000	20000	incorrect	410
HC_5	142	Response	2	15646891	79835	1
HC_5	143	Picture	5	15727507	60484	1	5165	1	60000	5000	miss	0
HC_5	143	Picture	delay	15732672	65649	1	20160	1	65000	20000	miss	0
HC_5	144	Sound	0	15833314	60325	2			60000		miss	0
HC_5	144	Picture	delay	15838471	65482	1	4499	1	65000	20000	hit	415
HC_5	144	Response	2	15842811	69823	1
HC_5	145	Picture	3	15923443	60484	1	5165	1	60000	5000	miss	0
HC_5	145	Picture	delay	15928608	65649	1	6665	1	65000	20000	hit	418
HC_5	145	Response	1	15935211	72251	1
HC_5	146	Sound	6	16015588	60325	1			60000		miss	0
HC_5	146	Picture	delay	16020745	65482	1	20160	1	65000	20000	miss	0
HC_5	147	Sound	0	16121387	60325	1			60000		miss	0
HC_5	147	Picture	delay	16126544	65482	1	7331	1	65000	20000	hit	423
HC_5	147	Response	2	16133692	72629	1
HC_5	148	Picture	3	16214349	60484	1	5165	1	60000	5000	miss	0
HC_5	148	Picture	delay	16219514	65649	1	11330	1	65000	20000	hit	426
HC_5	148	Response	1	16230652	76787	1
HC_5	149	Sound	0	16311159	60325	1			60000		miss	0
HC_5	149	Picture	delay	16316316	65482	1	3832	1	65000	20000	hit	429
HC_5	149	Response	2	16320092	69257	1
HC_5	150	Sound	7	16400464	60325	1			60000		miss	0
HC_5	150	Picture	delay	16405621	65482	1	6331	1	65000	20000	hit	432
HC_5	150	Response	1	16411773	71634	1
HC_5	151	Picture	4	16492426	60484	1	5165	1	60000	5000	miss	0
HC_5	151	Picture	delay	16497591	65649	1	11663	1	65000	20000	incorrect	435
HC_5	151	Response	1	16509212	77270	1
HC_5	152	Picture	4	16589728	60484	1	5165	1	60000	5000	miss	0
HC_5	152	Picture	delay	16594893	65649	1	20160	1	65000	20000	miss	0
HC_5	152	Response	1	16615293	86048	1
HC_5	153	Sound	0	16695535	60325	1			60000		miss	0
HC_5	153	Picture	delay	16700692	65482	1	2499	1	65000	20000	hit	441
HC_5	153	Response	2	16703133	67923	1
HC_5	154	Response	2	20635539	3932348	1
Event Type	Code	Type	Response	RT	RT Uncertainty	Time	Uncertainty	Duration	Uncertainty	ReqTime	ReqDur
Sound	1000	miss				491273	1			60000
Picture	delay	hit	2	7958	2	496430	1	7997	1	65000	20000
Picture	5	miss				698531	1	5165	1	60000	5000
Picture	delay	miss				703696	1	20160	1	65000	20000
Sound	2	miss				804339	1			60000
Picture	delay	hit	1	13132	2	809495	1	13162	1	65000	20000
Picture	4	miss				903298	1	5165	1	60000	5000
Picture	delay	miss				908463	1	20160	1	65000	20000
Sound	2	miss				1009106	1			60000
Picture	delay	hit	1	7326	2	1014263	1	7498	1	65000	20000
Picture	3	miss				1102234	1	5165	1	60000	5000
Picture	delay	incorrect	2	15790	2	1107399	1	15828	1	65000	20000
Picture	4	miss				1203701	1	5165	1	60000	5000
Picture	delay	hit	2	15763	2	1208866	1	15828	1	65000	20000
Picture	4	miss				1305169	1	5165	1	60000	5000
Picture	delay	incorrect	1	18694	2	1310334	1	18827	1	65000	20000
Picture	3	miss				1409635	1	5165	1	60000	5000
Picture	delay	hit	1	8229	2	1414800	1	8331	1	65000	20000
Sound	6	miss				1503446	1			60000
Picture	delay	miss				1508603	1	20160	1	65000	20000
Picture	5	miss				1609403	1	5165	1	60000	5000
Picture	delay	miss				1614568	1	20160	1	65000	20000
Sound	7	miss				1715211	1			60000
Picture	delay	miss				1720368	1	20160	1	65000	20000
Picture	5	miss				1821168	1	5165	1	60000	5000
Picture	delay	hit	1	19096	2	1826333	1	19160	1	65000	20000
Picture	4	miss				1925968	1	5165	1	60000	5000
Picture	delay	miss				1931133	1	20160	1	65000	20000
Sound	6	miss				2031775	1			60000
Picture	delay	miss				2036932	1	20160	1	65000	20000
Sound	7	miss				2137574	1			60000
Picture	delay	miss				2142731	1	20160	1	65000	20000
Sound	2	miss				2243373	1			60000
Picture	delay	hit	1	7700	2	2248530	1	7831	1	65000	20000
Sound	0	miss				2336677	1			60000
Picture	delay	hit	2	7117	2	2341834	1	7164	1	65000	20000
Picture	1	miss				2429472	1	5165	1	60000	5000
Picture	delay	incorrect	1	4473	2	2434637	1	4665	1	65000	20000
Sound	2	miss				2519617	1			60000
Picture	delay	hit	1	8415	2	2524774	1	8497	1	65000	20000
Sound	6	miss				2613587	1			60000
Picture	delay	miss				2618744	1	20160	1	65000	20000
Sound	0	miss				2719386	1			60000
Picture	delay	hit	2	6247	2	2724543	1	6331	1	65000	20000
Picture	3	miss				2811348	1	5165	1	60000	5000
Picture	delay	hit	1	9957	2	2816513	1	9997	1	65000	20000
Picture	1	miss				2906984	1	5165	1	60000	5000
Picture	delay	hit	2	5682	2	2912149	1	5832	1	65000	20000
Sound	0	miss				2998296	1			60000
Picture	delay	hit	2	6699	2	3003453	1	6831	1	65000	20000
Sound	2	miss				3090600	1			60000
Picture	delay	hit	1	5596	2	3095756	1	5665	1	65000	20000
Picture	3	miss				3181895	1	5165	1	60000	5000
Picture	delay	hit	1	7572	2	3187060	1	7664	1	65000	20000
Picture	3	miss				3275198	1	5165	1	60000	5000
Picture	delay	hit	1	9468	2	3280364	1	9663	1	65000	20000
Sound	6	miss				3370342	1			60000
Picture	delay	miss				3375499	1	20160	1	65000	20000
Picture	1	miss				3476300	1	5165	1	60000	5000
Picture	delay	hit	2	11647	2	3481465	1	11830	1	65000	20000
Picture	5	miss				3573769	1	5165	1	60000	5000
Picture	delay	hit	1	14418	2	3578934	1	14495	1	65000	20000
Sound	6	miss				3673744	1			60000
Picture	delay	miss				3678901	1	20160	1	65000	20000
Picture	4	miss				3779702	1	5165	1	60000	5000
Picture	delay	miss				3784867	1	20160	1	65000	20000
Picture	1	miss				3885668	1	5165	1	60000	5000
Picture	delay	hit	2	7720	2	3890833	1	7831	1	65000	20000
Sound	7	miss				3978979	1			60000
Picture	delay	miss				3984136	1	20160	1	65000	20000
Picture	5	miss				4084937	1	5165	1	60000	5000
Picture	delay	hit	1	16052	2	4090102	1	16161	1	65000	20000
Picture	3	miss				4186737	1	5165	1	60000	5000
Picture	delay	hit	1	14891	2	4191902	1	14995	1	65000	20000
Sound	7	miss				4287213	1			60000
Picture	delay	hit	1	15543	2	4292370	1	15662	1	65000	20000
Sound	7	miss				4388347	1			60000
Picture	delay	hit	1	9209	2	4393504	1	9330	1	65000	20000
Sound	7	miss				4483150	1			60000
Picture	delay	hit	1	7927	2	4488306	1	7997	1	65000	20000
Sound	6	miss				4576619	1			60000
Picture	delay	miss				4581776	1	20160	1	65000	20000
Sound	0	miss				4682418	1			60000
Picture	delay	miss				4687575	1	20160	1	65000	20000
Sound	0	miss				4788218	1			60000
Picture	delay	hit	2	6860	2	4793374	1	6998	1	65000	20000
Sound	2	miss				4880688	1			60000
Picture	delay	hit	1	5910	2	4885845	1	5998	1	65000	20000
Picture	4	miss				4972317	1	5165	1	60000	5000
Picture	delay	incorrect	1	17553	2	4977482	1	17661	1	65000	20000
Picture	1	miss				5075616	1	5165	1	60000	5000
Picture	delay	hit	2	9853	2	5080781	1	9997	1	65000	20000
Sound	0	miss				5171094	1			60000
Picture	delay	hit	2	2624	2	5176251	1	2666	1	65000	20000
Picture	5	miss				5259390	1	5165	1	60000	5000
Picture	delay	hit	1	3039	2	5264556	1	3166	1	65000	20000
Picture	1	miss				5348195	1	5165	1	60000	5000
Picture	delay	hit	2	5595	2	5353360	1	5665	1	65000	20000
Picture	4	miss				7364877	1	5165	1	60000	5000
Picture	delay	hit	2	2116	2	7370042	1	2166	1	65000	20000
Picture	3	miss				7452681	1	5165	1	60000	5000
Picture	delay	hit	1	18552	2	7457846	1	18661	1	65000	20000
Picture	4	miss				7556981	1	5165	1	60000	5000
Picture	delay	incorrect	1	19212	2	7562146	1	19327	1	65000	20000
Sound	0	miss				7661789	1			60000
Picture	delay	hit	2	5693	2	7666946	1	5831	1	65000	20000
Picture	1	miss				7753251	1	5165	1	60000	5000
Picture	delay	hit	2	6542	2	7758416	1	6664	1	65000	20000
Sound	2	miss				7845396	1			60000
Picture	delay	hit	1	3205	2	7850553	1	3332	1	65000	20000
Sound	2	miss				7934201	1			60000
Picture	delay	hit	1	7842	2	7939358	1	7997	1	65000	20000
Sound	0	miss				8027670	1			60000
Picture	delay	hit	2	2772	2	8032827	1	2832	1	65000	20000
Picture	4	miss				8116134	1	5165	1	60000	5000
Picture	delay	incorrect	1	11181	2	8121299	1	11330	1	65000	20000
Picture	5	miss				8213102	1	5165	1	60000	5000
Picture	delay	miss				8218267	1	20160	1	65000	20000
Picture	4	miss				8319068	1	5165	1	60000	5000
Picture	delay	incorrect	1	11767	2	8324233	1	11829	1	65000	20000
Picture	5	miss				8416537	1	5165	1	60000	5000
Picture	delay	miss				8421702	1	20160	1	65000	20000
Sound	6	miss				8522344	1			60000
Picture	delay	incorrect	1	18179	2	8527501	1	18327	1	65000	20000
Picture	1	miss				8626302	1	5165	1	60000	5000
Picture	delay	incorrect	1	10053	2	8631467	1	10163	1	65000	20000
Sound	2	miss				8721946	1			60000
Picture	delay	hit	1	4018	2	8727103	1	4165	1	65000	20000
Sound	7	miss				8811584	1			60000
Picture	delay	hit	1	11819	2	8816741	1	11996	1	65000	20000
Sound	2	miss				8909052	1			60000
Picture	delay	hit	1	3631	2	8914209	1	3665	1	65000	20000
Picture	3	miss				8998515	1	5165	1	60000	5000
Picture	delay	hit	1	10080	2	9003680	1	10163	1	65000	20000
Sound	0	miss				9094159	1			60000
Picture	delay	hit	2	2925	2	9099316	1	2999	1	65000	20000
Picture	3	miss				9182789	1	5165	1	60000	5000
Picture	delay	hit	1	9727	2	9187954	1	9830	1	65000	20000
Picture	1	miss				9278258	1	5165	1	60000	5000
Picture	delay	hit	2	8098	2	9283423	1	8164	1	65000	20000
Picture	4	miss				9372061	1	5165	1	60000	5000
Picture	delay	incorrect	1	18056	2	9377226	1	18161	1	65000	20000
Picture	1	miss				9475861	1	5165	1	60000	5000
Picture	delay	hit	2	7135	2	9481026	1	7331	1	65000	20000
Picture	3	miss				9568831	1	5165	1	60000	5000
Picture	delay	hit	1	6806	2	9573996	1	6998	1	65000	20000
Picture	4	miss				9661468	1	5165	1	60000	5000
Picture	delay	incorrect	1	16650	2	9666633	1	16828	1	65000	20000
Sound	7	miss				9763776	1			60000
Picture	delay	hit	1	17789	2	9768933	1	17828	1	65000	20000
Sound	7	miss				9867076	1			60000
Picture	delay	hit	1	8170	2	9872233	1	8331	1	65000	20000
Sound	7	miss				9960879	1			60000
Picture	delay	hit	1	7726	2	9966036	1	7831	1	65000	20000
Sound	6	miss				10054182	1			60000
Picture	delay	incorrect	1	10743	2	10059339	1	10830	1	65000	20000
Sound	6	miss				10150484	1			60000
Picture	delay	incorrect	1	11882	2	10155641	1	11996	1	65000	20000
Sound	0	miss				10247953	1			60000
Picture	delay	hit	2	3533	2	10253110	1	3665	1	65000	20000
Picture	5	miss				10337249	1	5165	1	60000	5000
Picture	delay	hit	1	16789	2	10342414	1	16828	1	65000	20000
Sound	2	miss				10439557	1			60000
Picture	delay	hit	1	3128	2	10444714	1	3166	1	65000	20000
Picture	5	miss				10528521	1	5165	1	60000	5000
Picture	delay	hit	1	15758	2	10533686	1	15828	1	65000	20000
Picture	3	miss				10629988	1	5165	1	60000	5000
Picture	delay	hit	1	7891	2	10635153	1	7998	1	65000	20000
Sound	7	miss				10723466	1			60000
Picture	delay	hit	1	7381	2	10728623	1	7498	1	65000	20000
Sound	0	miss				10816436	1			60000
Picture	delay	hit	2	3611	2	10821593	1	3666	1	65000	20000
Sound	6	miss				10905573	1			60000
Picture	delay	incorrect	1	10153	2	10910730	1	10330	1	65000	20000
Sound	6	miss				11001376	1			60000
Picture	delay	incorrect	1	18911	2	11006533	1	18994	1	65000	20000
Picture	5	miss				11106001	1	5165	1	60000	5000
Picture	delay	hit	1	18518	2	11111166	1	18661	1	65000	20000
Sound	0	miss				11210142	1			60000
Picture	delay	hit	2	3985	2	11215299	1	4165	1	65000	20000
Picture	1	miss				11299938	1	5165	1	60000	5000
Picture	delay	hit	2	9222	2	11305103	1	9330	1	65000	20000
Picture	3	miss				11394907	1	5165	1	60000	5000
Picture	delay	hit	1	8172	2	11400072	1	8331	1	65000	20000
Picture	1	miss				11488877	1	5165	1	60000	5000
Picture	delay	hit	2	8202	2	11494042	1	8331	1	65000	20000
Sound	7	miss				11582688	1			60000
Picture	delay	hit	1	8080	2	11587845	1	8164	1	65000	20000
Sound	2	miss				11676324	1			60000
Picture	delay	hit	1	8444	2	11681481	1	8497	1	65000	20000
Picture	5	miss				11770453	1	5165	1	60000	5000
Picture	delay	hit	1	15108	2	11775618	1	15162	1	65000	20000
Sound	6	miss				11871095	1			60000
Picture	delay	incorrect	1	15754	2	11876252	1	15828	1	65000	20000
Picture	4	miss				12166325	1	5165	1	60000	5000
Picture	delay	incorrect	1	16596	2	12171489	1	16661	1	65000	20000
Sound	2	miss				12268466	1			60000
Picture	delay	hit	1	7903	2	12273623	1	7997	1	65000	20000
Sound	2	miss				12361936	1			60000
Picture	delay	hit	1	8833	2	12367093	1	8997	1	65000	20000
Picture	1	miss				12456564	1	5165	1	60000	5000
Picture	delay	hit	2	7156	2	12461729	1	7331	1	65000	20000
Picture	5	miss				12549534	1	5165	1	60000	5000
Picture	delay	hit	1	11947	2	12554699	1	11996	1	65000	20000
Sound	7	miss				12647011	1			60000
Picture	delay	hit	1	7279	2	12652167	1	7331	1	65000	20000
Sound	7	miss				12739814	1			60000
Picture	delay	hit	1	15116	2	12744971	1	15162	1	65000	20000
Sound	0	miss				12840448	1			60000
Picture	delay	hit	2	7923	2	12845605	1	7998	1	65000	20000
Sound	6	miss				12933918	1			60000
Picture	delay	incorrect	1	8373	2	12939075	1	8497	1	65000	20000
Picture	1	miss				13028046	1	5165	1	60000	5000
Picture	delay	hit	2	6956	2	13033211	1	6998	1	65000	20000
Sound	0	miss				13120524	1			60000
Picture	delay	hit	2	3925	2	13125681	1	3999	1	65000	20000
Picture	5	miss				13210154	1	5165	1	60000	5000
Picture	delay	hit	1	15968	2	13215319	1	16161	1	65000	20000
Sound	6	miss				13311796	1			60000
Picture	delay	incorrect	1	19216	2	13316953	1	19327	1	65000	20000
Picture	4	miss				13416754	1	5165	1	60000	5000
Picture	delay	incorrect	1	16010	2	13421919	1	16161	1	65000	20000
Picture	3	miss				13518554	1	5165	1	60000	5000
Picture	delay	incorrect	2	15649	2	13523719	1	15828	1	65000	20000
Picture	5	miss				13620021	1	5165	1	60000	5000
Picture	delay	hit	1	9062	2	13625186	1	9164	1	65000	20000
Picture	1	miss				13714824	1	5165	1	60000	5000
Picture	delay	hit	2	5699	2	13719989	1	5831	1	65000	20000
Sound	2	miss				13806136	1			60000
Picture	delay	hit	1	3276	2	13811293	1	3332	1	65000	20000
Sound	6	miss				13894941	1			60000
Picture	delay	incorrect	1	9591	2	13900097	1	9664	1	65000	20000
Sound	2	miss				13990076	1			60000
Picture	delay	hit	1	5416	2	13995233	1	5498	1	65000	20000
Sound	2	miss				14081047	1			60000
Picture	delay	hit	1	3884	2	14086204	1	3999	1	65000	20000
Picture	1	miss				14170677	1	5165	1	60000	5000
Picture	delay	hit	2	7928	2	14175842	1	7997	1	65000	20000
Picture	5	miss				14264313	1	5165	1	60000	5000
Picture	delay	miss				14269478	1	20160	1	65000	20000
Picture	5	miss				14370279	1	5165	1	60000	5000
Picture	delay	hit	1	15926	2	14375444	1	15995	1	65000	20000
Picture	3	miss				14471912	1	5165	1	60000	5000
Picture	delay	hit	1	7492	2	14477078	1	7664	1	65000	20000
Picture	4	miss				14565216	1	5165	1	60000	5000
Picture	delay	incorrect	1	13308	2	14570381	1	13496	1	65000	20000
Sound	7	miss				14664192	1			60000
Picture	delay	hit	1	15061	2	14669349	1	15162	1	65000	20000
Picture	3	miss				14764984	1	5165	1	60000	5000
Picture	delay	miss				14770150	1	20160	1	65000	20000
Picture	1	miss				14870950	1	5165	1	60000	5000
Picture	delay	hit	2	6695	2	14876115	1	6831	1	65000	20000
Picture	4	miss				14963420	1	5165	1	60000	5000
Picture	delay	incorrect	1	10064	2	14968585	1	10163	1	65000	20000
Sound	7	miss				15059064	1			60000
Picture	delay	hit	1	7629	2	15064221	1	7664	1	65000	20000
Sound	2	miss				15152367	1			60000
Picture	delay	hit	1	5685	2	15157524	1	5831	1	65000	20000
Sound	6	miss				15243671	1			60000
Picture	delay	incorrect	1	11423	2	15248828	1	11496	1	65000	20000
Sound	7	miss				15340640	1			60000
Picture	delay	hit	1	12534	2	15345797	1	12663	1	65000	20000
Picture	1	miss				15438933	1	5165	1	60000	5000
Picture	delay	hit	2	5993	2	15444098	1	6165	1	65000	20000
Sound	6	miss				15530578	1			60000
Picture	delay	incorrect	1	11156	2	15535735	1	11330	1	65000	20000
Picture	3	miss				15627539	1	5165	1	60000	5000
Picture	delay	incorrect	2	14187	2	15632704	1	14329	1	65000	20000
Picture	5	miss				15727507	1	5165	1	60000	5000
Picture	delay	miss				15732672	1	20160	1	65000	20000
Sound	0	miss				15833314	2			60000
Picture	delay	hit	2	4340	2	15838471	1	4499	1	65000	20000
Picture	3	miss				15923443	1	5165	1	60000	5000
Picture	delay	hit	1	6603	2	15928608	1	6665	1	65000	20000
Sound	6	miss				16015588	1			60000
Picture	delay	miss				16020745	1	20160	1	65000	20000
Sound	0	miss				16121387	1			60000
Picture	delay	hit	2	7147	2	16126544	1	7331	1	65000	20000
Picture	3	miss				16214349	1	5165	1	60000	5000
Picture	delay	hit	1	11138	2	16219514	1	11330	1	65000	20000
Sound	0	miss				16311159	1			60000
Picture	delay	hit	2	3775	2	16316316	1	3832	1	65000	20000
Sound	7	miss				16400464	1			60000
Picture	delay	hit	1	6152	2	16405621	1	6331	1	65000	20000
Picture	4	miss				16492426	1	5165	1	60000	5000
Picture	delay	incorrect	1	11621	2	16497591	1	11663	1	65000	20000
Picture	4	miss				16589728	1	5165	1	60000	5000
Picture	delay	miss				16594893	1	20160	1	65000	20000
Sound	0	miss				16695535	1			60000
Picture	delay	hit	2	2441	2	16700692	1	2499	1	65000	20000

## Sheet: HC_6
Scenario - Scenario 1
Logfile written - 07/11/2022 10:53:19
Subject	Trial	Event Type	Code	Time	TTime	Uncertainty	Duration	Uncertainty	ReqTime	ReqDur	Stim Type	Pair Index
HC_6	1	Response	2	57511	57405	1
HC_6	2	Response	2	91271	33517	1
HC_6	4	Response	2	208392	51503	1
HC_6	5	Response	2	240471	31932	1
HC_6	6	Sound	1000	320844	60325	1			60000		miss	0
HC_6	6	Picture	delay	326001	65482	1	20160	1	65000	20000	miss	0
HC_6	6A	Response	2	356312	9985	1
HC_6	7	Response	2	416712	60221	1
HC_6	7	Response	1	446471	89980	1
HC_6	8	Picture	5	527102	60484	1	5165	1	60000	5000	miss	0
HC_6	8	Picture	delay	532267	65649	1	20160	1	65000	20000	miss	0
HC_6	9	Response	2	573432	848	1
HC_6	9	Sound	2	632909	60325	1			60000		miss	0
HC_6	9	Picture	delay	638066	65482	1	5498	1	65000	20000	hit	15
HC_6	9	Response	1	643512	70928	1
HC_6	10	Picture	4	724038	60484	1	5165	1	60000	5000	miss	0
HC_6	10	Picture	delay	729203	65649	1	13995	1	65000	20000	hit	18
HC_6	10	Response	2	743113	79558	1
HC_6	11	Sound	0	823514	60325	1			60000		miss	0
HC_6	11	Picture	delay	828671	65482	1	5165	1	65000	20000	hit	21
HC_6	11	Response	2	833752	70563	1
HC_6	12	Sound	0	914152	60325	1			60000		miss	0
HC_6	12	Picture	delay	919309	65482	1	8164	1	65000	20000	hit	24
HC_6	12	Response	2	927433	73606	1
HC_6	13	Picture	1	1008113	60484	1	5165	1	60000	5000	miss	0
HC_6	13	Picture	delay	1013278	65649	1	9664	1	65000	20000	hit	27
HC_6	13	Response	2	1022872	75242	1
HC_6	14	Picture	4	1103416	60484	1	5165	1	60000	5000	miss	0
HC_6	14	Picture	delay	1108581	65649	1	20160	1	65000	20000	miss	0
HC_6	14	Response	1	1133352	90420	1
HC_6	15	Picture	3	1209382	60484	1	5165	1	60000	5000	miss	0
HC_6	15	Picture	delay	1214547	65649	1	1999	1	65000	20000	incorrect	33
HC_6	15	Response	2	1216392	67495	1
HC_6	16	Sound	6	1296861	60325	2			60000		miss	0
HC_6	16	Picture	delay	1302018	65482	1	8164	1	65000	20000	hit	36
HC_6	16	Response	2	1310073	73537	1
HC_6	17	Picture	5	1390656	60484	1	5165	1	60000	5000	miss	0
HC_6	17	Picture	delay	1395821	65649	1	15329	1	65000	20000	hit	39
HC_6	17	Response	1	1410953	80781	1
HC_6	18	Picture	1	1491624	60484	1	5165	1	60000	5000	miss	0
HC_6	18	Picture	delay	1496789	65649	1	1333	1	65000	20000	hit	42
HC_6	18	Response	2	1497993	66853	1
HC_6	19	Sound	7	1578437	60325	1			60000		miss	0
HC_6	19	Picture	delay	1583594	65482	1	4832	1	65000	20000	hit	45
HC_6	19	Response	1	1588313	70201	1
HC_6	20	Sound	6	1668741	60325	1			60000		miss	0
HC_6	20	Picture	delay	1673898	65482	1	10330	1	65000	20000	hit	48
HC_6	20	Response	2	1684153	75737	1
HC_6	21	Sound	0	1764543	60325	1			60000		miss	0
HC_6	21	Picture	delay	1769700	65482	1	3499	1	65000	20000	hit	51
HC_6	21	Response	2	1773114	68896	1
HC_6	22	Picture	5	1853673	60484	1	5165	1	60000	5000	miss	0
HC_6	22	Picture	delay	1858838	65649	1	20160	1	65000	20000	miss	0
HC_6	22	Response	2	1878954	85764	1
HC_6	23	Picture	3	1959639	60484	1	5165	1	60000	5000	miss	0
HC_6	23	Picture	delay	1964804	65649	1	6498	1	65000	20000	incorrect	57
HC_6	23	Response	2	1971115	71959	1
HC_6	24	Picture	5	2051776	60484	1	5165	1	60000	5000	miss	0
HC_6	24	Picture	delay	2056941	65649	1	12829	1	65000	20000	incorrect	60
HC_6	24	Response	2	2069674	78381	1
HC_6	25	Picture	5	2150244	60484	1	5165	1	60000	5000	miss	0
HC_6	25	Picture	delay	2155409	65649	1	6831	1	65000	20000	hit	63
HC_6	25	Response	1	2162074	72313	1
HC_6	26	Sound	7	2242555	60325	1			60000		miss	0
HC_6	26	Picture	delay	2247712	65482	1	3999	1	65000	20000	hit	66
HC_6	26	Response	1	2251674	69443	1
HC_6	27	Picture	4	2332185	60484	1	5165	1	60000	5000	miss	0
HC_6	27	Picture	delay	2337350	65649	1	14495	1	65000	20000	incorrect	69
HC_6	27	Response	1	2351755	80053	1
HC_6	28	Picture	1	2432319	60484	1	5165	1	60000	5000	miss	0
HC_6	28	Picture	delay	2437484	65649	1	6331	1	65000	20000	hit	72
HC_6	28	Response	2	2443754	71919	1
HC_6	29	Sound	7	2524131	60325	1			60000		miss	0
HC_6	29	Picture	delay	2529288	65482	1	3999	1	65000	20000	hit	75
HC_6	29	Response	1	2533115	69309	1
HC_6	30	Sound	2	2613602	60325	1			60000		miss	0
HC_6	30	Picture	delay	2618759	65482	1	5165	1	65000	20000	hit	78
HC_6	30	Response	1	2623835	70558	1
HC_6	31	Picture	4	2704398	60484	1	5165	1	60000	5000	miss	0
HC_6	31	Picture	delay	2709563	65649	1	20160	1	65000	20000	miss	0
HC_6	31	Response	1	2731515	87601	1
HC_6	32	Picture	3	2810364	60484	1	5165	1	60000	5000	miss	0
HC_6	32	Picture	delay	2815529	65649	1	6331	1	65000	20000	hit	84
HC_6	32	Response	1	2821675	71795	1
HC_6	33	Sound	2	2902175	60325	1			60000		miss	0
HC_6	33	Picture	delay	2907332	65482	1	3166	1	65000	20000	hit	87
HC_6	33	Response	1	2910396	68545	1
HC_6	34	Sound	2	2990813	60325	1			60000		miss	0
HC_6	34	Picture	delay	2995970	65482	1	2833	1	65000	20000	hit	90
HC_6	34	Response	1	2998636	68148	1
HC_6	35	Sound	6	3079118	60325	1			60000		miss	0
HC_6	35	Picture	delay	3084275	65482	1	11163	1	65000	20000	hit	93
HC_6	35	Response	2	3095355	76562	1
HC_6	36	Picture	4	3175912	60484	1	5165	1	60000	5000	miss	0
HC_6	36	Picture	delay	3181077	65649	1	12329	1	65000	20000	hit	96
HC_6	36	Response	2	3193355	77927	1
HC_6	37	Picture	3	3273880	60484	1	5165	1	60000	5000	miss	0
HC_6	37	Picture	delay	3279045	65649	1	4499	1	65000	20000	hit	99
HC_6	37	Response	1	3283356	69959	1
HC_6	38	Sound	0	3363859	60325	1			60000		miss	0
HC_6	38	Picture	delay	3369017	65482	1	1000	1	65000	20000	hit	102
HC_6	38	Response	2	3369916	66382	1
HC_6	39	Sound	7	3450332	60325	2			60000		miss	0
HC_6	39	Picture	delay	3455489	65482	1	2999	1	65000	20000	hit	105
HC_6	39	Response	1	3458397	68391	1
HC_6	40	Sound	0	3538803	60325	1			60000		miss	0
HC_6	40	Picture	delay	3543960	65482	1	1666	1	65000	20000	hit	108
HC_6	40	Response	2	3545517	67039	1
HC_6	41	Picture	4	3626100	60484	1	5165	1	60000	5000	miss	0
HC_6	41	Picture	delay	3631265	65649	1	12496	1	65000	20000	hit	111
HC_6	41	Response	2	3643676	78060	1
HC_6	42	Sound	7	3724076	60325	1			60000		miss	0
HC_6	42	Picture	delay	3729233	65482	1	12829	1	65000	20000	incorrect	114
HC_6	42	Response	2	3741917	78166	1
HC_6	43	Sound	6	3822378	60325	1			60000		miss	0
HC_6	43	Picture	delay	3827535	65482	1	9164	1	65000	20000	hit	117
HC_6	43	Response	2	3836557	74505	1
HC_6	44	Picture	3	3917172	60484	1	5165	1	60000	5000	miss	0
HC_6	44	Picture	delay	3922338	65649	1	12996	1	65000	20000	incorrect	120
HC_6	44	Response	2	3935198	78509	1
HC_6	45	Sound	6	4015649	60325	1			60000		miss	0
HC_6	45	Picture	delay	4020806	65482	1	15662	1	65000	20000	hit	123
HC_6	45	Response	2	4036318	80994	1
HC_6	46	Sound	2	4116783	60325	1			60000		miss	0
HC_6	46	Picture	delay	4121940	65482	1	1999	1	65000	20000	hit	126
HC_6	46	Response	1	4123838	67381	1
HC_6	47	Sound	2	4204254	60325	1			60000		miss	0
HC_6	47	Picture	delay	4209411	65482	1	333	1	65000	20000	hit	129
HC_6	47	Response	1	4209678	65748	1
HC_6	48	Picture	3	4290218	60484	1	5165	1	60000	5000	miss	0
HC_6	48	Picture	delay	4295383	65649	1	333	1	65000	20000	incorrect	132
HC_6	48	Response	2	4295678	65943	1
HC_6	49	Sound	0	4376032	60325	1			60000		miss	0
HC_6	49	Picture	delay	4381189	65482	1	2999	1	65000	20000	hit	135
HC_6	49	Response	2	4383998	68290	1
HC_6	50	Picture	1	4464662	60484	1	5165	1	60000	5000	miss	0
HC_6	50	Picture	delay	4469827	65649	1	5831	1	65000	20000	hit	138
HC_6	50	Response	2	4475519	71340	1
HC_6	51	Picture	1	4556133	60484	1	4832	1	60000	5000	hit	140
HC_6	51	Response	2	4560798	65149	1
HC_6	52	Sound	6	4641280	60325	1			60000		miss	0
HC_6	52	Picture	delay	4646437	65482	1	7831	1	65000	20000	hit	143
HC_6	52	Response	2	4654158	73203	1
HC_6	53	Picture	1	4734741	60484	1	5165	1	60000	5000	miss	0
HC_6	53	Picture	delay	4739906	65649	1	4998	1	65000	20000	hit	146
HC_6	53	Response	2	4744719	70461	1
HC_6	54	Picture	5	4825379	60484	1	5165	1	60000	5000	miss	0
HC_6	54	Picture	delay	4830544	65649	1	7831	1	65000	20000	hit	149
HC_6	54	Response	1	4838319	73424	1
HC_6	55	Sound	7	4918690	60325	1			60000		miss	0
HC_6	55	Picture	delay	4923847	65482	1	6831	1	65000	20000	hit	152
HC_6	55	Response	1	4930478	72113	1
HC_6	56	Response	2	5835521	904843	1
HC_6	57	Sound	0	5916034	60325	1			60000		miss	0
HC_6	57	Picture	delay	5921191	65482	1	4165	1	65000	20000	hit	156
HC_6	57	Response	2	5925280	69571	1
HC_6	58	Sound	6	6005672	60325	2			60000		miss	0
HC_6	58	Picture	delay	6010829	65482	1	12996	1	65000	20000	hit	159
HC_6	58	Response	2	6023680	78333	1
HC_6	59	Sound	7	6104140	60325	1			60000		miss	0
HC_6	59	Picture	delay	6109297	65482	1	8664	1	65000	20000	incorrect	162
HC_6	59	Response	2	6117920	74106	1
HC_6	60	Picture	5	6198435	60484	1	5165	1	60000	5000	miss	0
HC_6	60	Picture	delay	6203600	65649	1	8331	1	65000	20000	incorrect	165
HC_6	60	Response	2	6211760	73809	1
HC_6	61	Sound	2	6292246	60325	1			60000		miss	0
HC_6	61	Picture	delay	6297403	65482	1	3999	1	65000	20000	hit	168
HC_6	61	Response	1	6301281	69361	1
HC_6	62	Sound	2	6381717	60325	1			60000		miss	0
HC_6	62	Picture	delay	6386874	65482	1	1333	1	65000	20000	hit	171
HC_6	62	Response	1	6388082	66690	1
HC_6	63	Sound	7	6468522	60325	1			60000		miss	0
HC_6	63	Picture	delay	6473679	65482	1	4998	1	65000	20000	hit	174
HC_6	63	Response	1	6478561	70364	1
HC_6	64	Sound	7	6558993	60325	1			60000		miss	0
HC_6	64	Picture	delay	6564150	65482	1	5831	1	65000	20000	hit	177
HC_6	64	Response	1	6569922	71254	1
HC_6	65	Sound	2	6650297	60325	1			60000		miss	0
HC_6	65	Picture	delay	6655453	65482	1	3332	1	65000	20000	hit	180
HC_6	65	Response	1	6658641	68670	1
HC_6	66	Picture	1	6739260	60484	1	5165	1	60000	5000	miss	0
HC_6	66	Picture	delay	6744425	65649	1	14329	1	65000	20000	hit	183
HC_6	66	Response	2	6758561	79785	1
HC_6	67	Picture	3	6839227	60484	1	5165	1	60000	5000	miss	0
HC_6	67	Picture	delay	6844392	65649	1	4332	1	65000	20000	incorrect	186
HC_6	67	Response	2	6848642	69898	1
HC_6	68	Picture	3	6929198	60484	1	5165	1	60000	5000	miss	0
HC_6	68	Picture	delay	6934363	65649	1	1333	1	65000	20000	hit	189
HC_6	68	Response	1	6935522	66808	1
HC_6	69	Picture	3	7016170	60484	1	5165	1	60000	5000	miss	0
HC_6	69	Picture	delay	7021335	65649	1	6831	1	65000	20000	hit	192
HC_6	69	Response	1	7028002	72316	1
HC_6	70	Sound	7	7108482	60325	1			60000		miss	0
HC_6	70	Picture	delay	7113639	65482	1	5498	1	65000	20000	hit	195
HC_6	70	Response	1	7119043	70887	1
HC_6	71	Sound	0	7199452	60325	1			60000		miss	0
HC_6	71	Picture	delay	7204609	65482	1	1000	1	65000	20000	hit	198
HC_6	71	Response	2	7205442	66315	1
HC_6	72	Picture	5	7286083	60484	1	5165	1	60000	5000	miss	0
HC_6	72	Picture	delay	7291248	65649	1	2333	1	65000	20000	incorrect	201
HC_6	72	Response	2	7293522	67923	1
HC_6	73	Picture	5	7374054	60484	1	5165	1	60000	5000	miss	0
HC_6	73	Picture	delay	7379219	65649	1	7164	1	65000	20000	hit	204
HC_6	73	Response	1	7386323	72752	1
HC_6	74	Sound	0	7466699	60325	1			60000		miss	0
HC_6	74	Picture	delay	7471856	65482	1	833	1	65000	20000	hit	207
HC_6	74	Response	2	7472643	66269	1
HC_6	75	Picture	1	7553163	60484	1	5165	1	60000	5000	miss	0
HC_6	75	Picture	delay	7558328	65649	1	4332	1	65000	20000	hit	210
HC_6	75	Response	2	7562562	69883	1
HC_6	76	Picture	3	7643134	60484	1	5165	1	60000	5000	miss	0
HC_6	76	Picture	delay	7648299	65649	1	1500	1	65000	20000	hit	213
HC_6	76	Response	1	7649762	67112	1
HC_6	77	Picture	1	7730273	60484	1	5165	1	60000	5000	miss	0
HC_6	77	Picture	delay	7735438	65649	1	2666	1	65000	20000	hit	216
HC_6	77	Response	2	7738003	68214	1
HC_6	78	Sound	6	7818419	60325	1			60000		miss	0
HC_6	78	Picture	delay	7823576	65482	1	19327	1	65000	20000	hit	219
HC_6	78	Response	2	7842723	84630	1
HC_6	79	Picture	4	7923377	60484	1	5165	1	60000	5000	miss	0
HC_6	79	Picture	delay	7928542	65649	1	5332	1	65000	20000	hit	222
HC_6	79	Response	2	7933844	70951	1
HC_6	80	Sound	0	8014355	60325	1			60000		miss	0
HC_6	80	Picture	delay	8019512	65482	1	4332	1	65000	20000	hit	225
HC_6	80	Response	2	8023684	69654	1
HC_6	81	Picture	4	8104318	60484	1	5165	1	60000	5000	miss	0
HC_6	81	Picture	delay	8109483	65649	1	1833	1	65000	20000	hit	228
HC_6	81	Response	2	8111204	67369	1
HC_6	82	Picture	4	8191790	60484	1	5165	1	60000	5000	miss	0
HC_6	82	Picture	delay	8196955	65649	1	3332	1	65000	20000	hit	231
HC_6	82	Response	2	8200163	68857	1
HC_6	83	Picture	1	8280761	60484	1	5165	1	60000	5000	miss	0
HC_6	83	Response	2	8285845	65567	1
HC_6	83	Picture	delay	8285926	65649	1	20160	1	65000	20000	miss	0
HC_6	84	Sound	7	8386568	60325	1			60000		miss	0
HC_6	84	Picture	delay	8391725	65482	1	13162	1	65000	20000	incorrect	237
HC_6	84	Response	2	8404724	78481	1
HC_6	85	Sound	0	8485203	60325	1			60000		miss	0
HC_6	85	Picture	delay	8490360	65482	1	500	1	65000	20000	hit	240
HC_6	85	Response	2	8490725	65847	1
HC_6	86	Picture	1	8571334	60484	1	5165	1	60000	5000	miss	0
HC_6	86	Picture	delay	8576499	65649	1	1166	1	65000	20000	hit	243
HC_6	86	Response	2	8577525	66675	1
HC_6	87	Sound	6	8657980	60325	1			60000		miss	0
HC_6	87	Picture	delay	8663137	65482	1	14162	1	65000	20000	hit	246
HC_6	87	Response	2	8677205	79550	1
HC_6	88	Picture	4	8757774	60484	1	5165	1	60000	5000	miss	0
HC_6	88	Picture	delay	8762938	65649	1	3832	1	65000	20000	hit	249
HC_6	88	Response	2	8766645	69356	1
HC_6	89	Picture	5	8847245	60484	1	5165	1	60000	5000	miss	0
HC_6	89	Picture	delay	8852410	65649	1	3499	1	65000	20000	hit	252
HC_6	89	Response	1	8855846	69085	1
HC_6	90	Picture	4	8936382	60484	1	5165	1	60000	5000	miss	0
HC_6	90	Picture	delay	8941547	65649	1	3166	1	65000	20000	hit	255
HC_6	90	Response	2	8944564	68666	1
HC_6	91	Sound	2	9025029	60325	1			60000		miss	0
HC_6	91	Picture	delay	9030185	65482	1	1999	1	65000	20000	hit	258
HC_6	91	Response	1	9032005	67302	1
HC_6	92	Picture	4	9112659	60484	1	5165	1	60000	5000	miss	0
HC_6	92	Picture	delay	9117824	65649	1	7498	1	65000	20000	hit	261
HC_6	92	Response	2	9125126	72951	1
HC_6	93	Picture	3	9205795	60484	1	5165	1	60000	5000	miss	0
HC_6	93	Picture	delay	9210960	65649	1	2499	1	65000	20000	hit	264
HC_6	93	Response	1	9213365	68053	1
HC_6	94	Picture	3	9293933	60484	1	5165	1	60000	5000	miss	0
HC_6	94	Picture	delay	9299098	65649	1	2333	1	65000	20000	incorrect	267
HC_6	94	Response	2	9301365	67915	1
HC_6	95	Sound	7	9381746	60325	2			60000		miss	0
HC_6	95	Picture	delay	9386903	65482	1	20160	1	65000	20000	miss	0
HC_6	95	Response	2	9409126	87704	1
HC_6	96	Sound	6	9487545	60325	1			60000		miss	0
HC_6	96	Picture	delay	9492702	65482	1	13996	1	65000	20000	hit	273
HC_6	96	Response	2	9506565	79345	1
HC_6	97	Picture	1	9587172	60484	1	5165	1	60000	5000	miss	0
HC_6	97	Picture	delay	9592337	65649	1	4832	1	65000	20000	incorrect	276
HC_6	97	Response	1	9597045	70357	1
HC_6	98	Sound	6	9677484	60325	1			60000		miss	0
HC_6	98	Picture	delay	9682641	65482	1	8997	1	65000	20000	hit	279
HC_6	98	Response	2	9691526	74367	1
HC_6	99	Sound	2	9771954	60325	1			60000		miss	0
HC_6	99	Picture	delay	9777110	65482	1	167	1	65000	20000	hit	282
HC_6	99	Response	1	9777126	65497	1
HC_6	100	Sound	6	9857592	60325	1			60000		miss	0
HC_6	100	Picture	delay	9862749	65482	1	10330	1	65000	20000	hit	285
HC_6	100	Response	2	9873047	75780	1
HC_6	101	Sound	2	9953561	60325	1			60000		miss	0
HC_6	101	Picture	delay	9958718	65482	1	3332	1	65000	20000	hit	288
HC_6	101	Response	1	9961927	68690	1
HC_6	102	Picture	5	10042525	60484	1	5165	1	60000	5000	miss	0
HC_6	102	Picture	delay	10047690	65649	1	12163	1	65000	20000	incorrect	291
HC_6	102	Response	2	10059766	77725	1
HC_6	103	Picture	5	10140326	60484	1	5165	1	60000	5000	miss	0
HC_6	103	Picture	delay	10145491	65649	1	6331	1	65000	20000	hit	294
HC_6	103	Response	1	10151766	71924	1
HC_6	104	Sound	0	10232138	60325	2			60000		miss	0
HC_6	104	Response	2	10237287	65474	1
HC_6	104	Picture	delay	10237295	65482	1	20160	1	65000	20000	miss	0
HC_6	105	Response	2	10370167	112545	1
HC_6	106	Sound	7	10450567	60325	1			60000		miss	0
HC_6	106	Picture	delay	10455724	65482	1	9497	1	65000	20000	hit	301
HC_6	106	Response	1	10465048	74806	1
HC_6	107	Sound	0	10545537	60325	1			60000		miss	0
HC_6	107	Picture	delay	10550694	65482	1	2332	1	65000	20000	hit	304
HC_6	107	Response	2	10552888	67677	1
HC_6	108	Picture	5	10633500	60484	1	5165	1	60000	5000	miss	0
HC_6	108	Picture	delay	10638665	65649	1	2832	1	65000	20000	hit	307
HC_6	108	Response	1	10641367	68351	1
HC_6	109	Sound	6	10721813	60325	1			60000		miss	0
HC_6	109	Picture	delay	10726970	65482	1	13996	1	65000	20000	hit	310
HC_6	109	Response	2	10740888	79401	1
HC_6	110	Sound	6	10821281	60325	1			60000		miss	0
HC_6	110	Picture	delay	10826438	65482	1	8331	1	65000	20000	hit	313
HC_6	110	Response	2	10834649	73693	1
HC_6	111	Picture	3	10915242	60484	1	5165	1	60000	5000	miss	0
HC_6	111	Picture	delay	10920407	65649	1	5332	1	65000	20000	hit	316
HC_6	111	Response	1	10925689	70930	1
HC_6	112	Picture	5	11006213	60484	1	5165	1	60000	5000	miss	0
HC_6	112	Picture	delay	11011378	65649	1	13829	1	65000	20000	hit	319
HC_6	112	Response	1	11025129	79400	1
HC_6	113	Picture	4	11105681	60484	1	5165	1	60000	5000	miss	0
HC_6	113	Picture	delay	11110846	65649	1	1666	1	65000	20000	hit	322
HC_6	113	Response	2	11112328	67131	1
HC_6	114	Picture	3	11192986	60484	1	5165	1	60000	5000	miss	0
HC_6	114	Picture	delay	11198151	65649	1	4499	1	65000	20000	hit	325
HC_6	114	Response	1	11202489	69987	1
HC_6	115	Sound	7	11282965	60325	1			60000		miss	0
HC_6	115	Picture	delay	11288122	65482	1	5998	1	65000	20000	hit	328
HC_6	115	Response	1	11294009	71369	1
HC_6	116	Sound	7	11374435	60325	1			60000		miss	0
HC_6	116	Picture	delay	11379592	65482	1	4498	1	65000	20000	hit	331
HC_6	116	Response	1	11384010	69899	1
HC_6	117	Picture	5	11464565	60484	1	5165	1	60000	5000	miss	0
HC_6	117	Picture	delay	11469730	65649	1	5331	1	65000	20000	incorrect	334
HC_6	117	Response	2	11474888	70808	1
HC_6	118	Sound	6	11555377	60325	1			60000		miss	0
HC_6	118	Picture	delay	11560534	65482	1	8997	1	65000	20000	hit	337
HC_6	118	Response	2	11569369	74317	1
HC_6	119	Picture	1	11650005	60484	1	4665	1	60000	5000	hit	339
HC_6	119	Response	2	11654489	64968	1
HC_6	120	Sound	2	11734985	60325	1			60000		miss	0
HC_6	120	Picture	delay	11740142	65482	1	2833	1	65000	20000	hit	342
HC_6	120	Response	1	11742890	68230	1
HC_6	121	Picture	4	11823449	60484	1	5165	1	60000	5000	miss	0
HC_6	121	Picture	delay	11828614	65649	1	1833	1	65000	20000	hit	345
HC_6	121	Response	2	11830410	67445	1
HC_6	122	Picture	1	11910920	60484	1	5165	1	60000	5000	miss	0
HC_6	122	Picture	delay	11916085	65649	1	666	1	65000	20000	hit	348
HC_6	122	Response	2	11916650	66213	1
HC_6	123	Sound	0	11997067	60325	1			60000		miss	0
HC_6	123	Picture	delay	12002224	65482	1	1000	1	65000	20000	hit	351
HC_6	123	Response	2	12003130	66388	1
HC_6	124	Sound	7	12083539	60325	1			60000		miss	0
HC_6	124	Picture	delay	12088696	65482	1	16828	1	65000	20000	incorrect	354
HC_6	124	Response	2	12105369	82155	1
HC_6	125	Sound	0	12185839	60325	1			60000		miss	0
HC_6	125	Picture	delay	12190996	65482	1	1000	1	65000	20000	hit	357
HC_6	125	Response	2	12191930	66416	1
HC_6	126	Sound	6	12272311	60325	1			60000		miss	0
HC_6	126	Picture	delay	12277468	65482	1	14662	1	65000	20000	hit	360
HC_6	126	Response	2	12292010	80024	1
HC_6	127	Picture	1	12372604	60484	1	5165	1	60000	5000	miss	0
HC_6	127	Picture	delay	12377769	65649	1	3332	1	65000	20000	hit	363
HC_6	127	Response	2	12380970	68849	1
HC_6	128	Sound	2	12461417	60325	1			60000		miss	0
HC_6	128	Picture	delay	12466574	65482	1	2499	1	65000	20000	hit	366
HC_6	128	Response	1	12468891	67799	1
HC_6	129	Picture	1	12549547	60484	1	5165	1	60000	5000	miss	0
HC_6	129	Picture	delay	12554712	65649	1	2499	1	65000	20000	hit	369
HC_6	129	Response	2	12557131	68068	1
HC_6	130	Sound	2	12637527	60325	1			60000		miss	0
HC_6	130	Picture	delay	12642683	65482	1	1999	1	65000	20000	hit	372
HC_6	130	Response	1	12644570	67369	1
HC_6	131	Picture	5	12725157	60484	1	5165	1	60000	5000	miss	0
HC_6	131	Picture	delay	12730322	65649	1	9997	1	65000	20000	incorrect	375
HC_6	131	Response	2	12740251	75578	1
HC_6	132	Picture	3	12820793	60484	1	5165	1	60000	5000	miss	0
HC_6	132	Picture	delay	12825958	65649	1	2832	1	65000	20000	hit	378
HC_6	132	Response	1	12828731	68422	1
HC_6	133	Picture	1	12909264	60484	1	5165	1	60000	5000	miss	0
HC_6	133	Picture	delay	12914429	65649	1	7164	1	65000	20000	hit	381
HC_6	133	Response	2	12921532	72752	1
HC_6	134	Sound	7	13001909	60325	1			60000		miss	0
HC_6	134	Picture	delay	13007066	65482	1	13329	1	65000	20000	incorrect	384
HC_6	134	Response	2	13020332	78748	1
HC_6	135	Picture	4	13100869	60484	1	5165	1	60000	5000	miss	0
HC_6	135	Picture	delay	13106034	65649	1	13329	1	65000	20000	incorrect	387
HC_6	135	Response	1	13119212	78827	1
HC_6	136	Picture	4	13199837	60484	1	5165	1	60000	5000	miss	0
HC_6	136	Picture	delay	13205002	65649	1	2999	1	65000	20000	hit	390
HC_6	136	Response	2	13207932	68579	1
HC_6	137	Sound	6	13288316	60325	1			60000		miss	0
HC_6	137	Picture	delay	13293473	65482	1	4998	1	65000	20000	hit	393
HC_6	137	Response	2	13298332	70341	1
HC_6	138	Sound	2	13378787	60325	1			60000		miss	0
HC_6	138	Picture	delay	13383944	65482	1	2000	1	65000	20000	hit	396
HC_6	138	Response	1	13385853	67391	1
HC_6	139	Picture	1	13466417	60484	1	5165	1	60000	5000	miss	0
HC_6	139	Picture	delay	13471582	65649	1	3332	1	65000	20000	hit	399
HC_6	139	Response	2	13474732	68799	1
HC_6	140	Sound	0	13555230	60325	1			60000		miss	0
HC_6	140	Picture	delay	13560387	65482	1	4832	1	65000	20000	hit	402
HC_6	140	Response	2	13565053	70148	1
HC_6	141	Sound	0	13645534	60325	1			60000		miss	0
HC_6	141	Picture	delay	13650691	65482	1	3166	1	65000	20000	hit	405
HC_6	141	Response	2	13653692	68484	1
HC_6	142	Picture	3	13734330	60484	1	5165	1	60000	5000	miss	0
HC_6	142	Picture	delay	13739495	65649	1	4499	1	65000	20000	hit	408
HC_6	142	Response	1	13743853	70006	1
HC_6	143	Picture	4	13824468	60484	1	5165	1	60000	5000	miss	0
HC_6	143	Picture	delay	13829633	65649	1	5998	1	65000	20000	hit	411
HC_6	143	Response	2	13835453	71469	1
HC_6	144	Sound	2	13915946	60325	1			60000		miss	0
HC_6	144	Picture	delay	13921103	65482	1	2499	1	65000	20000	hit	414
HC_6	144	Response	1	13923533	67912	1
HC_6	145	Sound	6	14003918	60325	1			60000		miss	0
HC_6	145	Picture	delay	14009075	65482	1	8164	1	65000	20000	hit	417
HC_6	145	Response	2	14017134	73541	1
HC_6	146	Sound	0	14097554	60325	1			60000		miss	0
HC_6	146	Picture	delay	14102711	65482	1	2499	1	65000	20000	hit	420
HC_6	146	Response	2	14105133	67904	1
HC_6	147	Picture	3	14185684	60484	1	5165	1	60000	5000	miss	0
HC_6	147	Picture	delay	14190849	65649	1	3499	1	65000	20000	hit	423
HC_6	147	Response	1	14194253	69052	1
HC_6	148	Picture	3	14274822	60484	1	5165	1	60000	5000	miss	0
HC_6	148	Picture	delay	14279987	65649	1	3832	1	65000	20000	hit	426
HC_6	148	Response	1	14283773	69434	1
HC_6	149	Sound	7	14364135	60325	1			60000		miss	0
HC_6	149	Picture	delay	14369292	65482	1	8997	1	65000	20000	hit	429
HC_6	149	Response	1	14378173	74364	1
HC_6	150	Sound	2	14458604	60325	1			60000		miss	0
HC_6	150	Picture	delay	14463761	65482	1	2666	1	65000	20000	hit	432
HC_6	150	Response	1	14466334	68055	1
HC_6	151	Picture	4	14546901	60484	1	5165	1	60000	5000	miss	0
HC_6	151	Picture	delay	14552066	65649	1	8664	1	65000	20000	hit	435
HC_6	151	Response	2	14560655	74237	1
HC_6	152	Picture	5	14641204	60484	1	5165	1	60000	5000	miss	0
HC_6	152	Picture	delay	14646369	65649	1	1999	1	65000	20000	hit	438
HC_6	152	Response	1	14648173	67453	1
HC_6	153	Picture	5	14728842	60484	1	5165	1	60000	5000	miss	0
HC_6	153	Picture	delay	14734007	65649	1	8164	1	65000	20000	hit	441
HC_6	153	Response	1	14742095	73736	1
HC_6	154	Response	2	16009936	1267765	1
Event Type	Code	Type	Response	RT	RT Uncertainty	Time	Uncertainty	Duration	Uncertainty	ReqTime	ReqDur
Sound	1000	miss				320844	1			60000
Picture	delay	miss				326001	1	20160	1	65000	20000
Picture	5	miss				527102	1	5165	1	60000	5000
Picture	delay	miss				532267	1	20160	1	65000	20000
Sound	2	miss				632909	1			60000
Picture	delay	hit	1	5446	2	638066	1	5498	1	65000	20000
Picture	4	miss				724038	1	5165	1	60000	5000
Picture	delay	hit	2	13909	2	729203	1	13995	1	65000	20000
Sound	0	miss				823514	1			60000
Picture	delay	hit	2	5081	2	828671	1	5165	1	65000	20000
Sound	0	miss				914152	1			60000
Picture	delay	hit	2	8124	2	919309	1	8164	1	65000	20000
Picture	1	miss				1008113	1	5165	1	60000	5000
Picture	delay	hit	2	9594	2	1013278	1	9664	1	65000	20000
Picture	4	miss				1103416	1	5165	1	60000	5000
Picture	delay	miss				1108581	1	20160	1	65000	20000
Picture	3	miss				1209382	1	5165	1	60000	5000
Picture	delay	incorrect	2	1846	2	1214547	1	1999	1	65000	20000
Sound	6	miss				1296861	2			60000
Picture	delay	hit	2	8055	2	1302018	1	8164	1	65000	20000
Picture	5	miss				1390656	1	5165	1	60000	5000
Picture	delay	hit	1	15132	2	1395821	1	15329	1	65000	20000
Picture	1	miss				1491624	1	5165	1	60000	5000
Picture	delay	hit	2	1204	2	1496789	1	1333	1	65000	20000
Sound	7	miss				1578437	1			60000
Picture	delay	hit	1	4719	2	1583594	1	4832	1	65000	20000
Sound	6	miss				1668741	1			60000
Picture	delay	hit	2	10255	2	1673898	1	10330	1	65000	20000
Sound	0	miss				1764543	1			60000
Picture	delay	hit	2	3414	2	1769700	1	3499	1	65000	20000
Picture	5	miss				1853673	1	5165	1	60000	5000
Picture	delay	miss				1858838	1	20160	1	65000	20000
Picture	3	miss				1959639	1	5165	1	60000	5000
Picture	delay	incorrect	2	6311	2	1964804	1	6498	1	65000	20000
Picture	5	miss				2051776	1	5165	1	60000	5000
Picture	delay	incorrect	2	12733	2	2056941	1	12829	1	65000	20000
Picture	5	miss				2150244	1	5165	1	60000	5000
Picture	delay	hit	1	6665	2	2155409	1	6831	1	65000	20000
Sound	7	miss				2242555	1			60000
Picture	delay	hit	1	3961	2	2247712	1	3999	1	65000	20000
Picture	4	miss				2332185	1	5165	1	60000	5000
Picture	delay	incorrect	1	14405	2	2337350	1	14495	1	65000	20000
Picture	1	miss				2432319	1	5165	1	60000	5000
Picture	delay	hit	2	6270	2	2437484	1	6331	1	65000	20000
Sound	7	miss				2524131	1			60000
Picture	delay	hit	1	3827	2	2529288	1	3999	1	65000	20000
Sound	2	miss				2613602	1			60000
Picture	delay	hit	1	5076	2	2618759	1	5165	1	65000	20000
Picture	4	miss				2704398	1	5165	1	60000	5000
Picture	delay	miss				2709563	1	20160	1	65000	20000
Picture	3	miss				2810364	1	5165	1	60000	5000
Picture	delay	hit	1	6146	2	2815529	1	6331	1	65000	20000
Sound	2	miss				2902175	1			60000
Picture	delay	hit	1	3063	2	2907332	1	3166	1	65000	20000
Sound	2	miss				2990813	1			60000
Picture	delay	hit	1	2666	2	2995970	1	2833	1	65000	20000
Sound	6	miss				3079118	1			60000
Picture	delay	hit	2	11080	2	3084275	1	11163	1	65000	20000
Picture	4	miss				3175912	1	5165	1	60000	5000
Picture	delay	hit	2	12278	2	3181077	1	12329	1	65000	20000
Picture	3	miss				3273880	1	5165	1	60000	5000
Picture	delay	hit	1	4311	2	3279045	1	4499	1	65000	20000
Sound	0	miss				3363859	1			60000
Picture	delay	hit	2	899	2	3369017	1	1000	1	65000	20000
Sound	7	miss				3450332	2			60000
Picture	delay	hit	1	2908	2	3455489	1	2999	1	65000	20000
Sound	0	miss				3538803	1			60000
Picture	delay	hit	2	1557	2	3543960	1	1666	1	65000	20000
Picture	4	miss				3626100	1	5165	1	60000	5000
Picture	delay	hit	2	12411	2	3631265	1	12496	1	65000	20000
Sound	7	miss				3724076	1			60000
Picture	delay	incorrect	2	12684	2	3729233	1	12829	1	65000	20000
Sound	6	miss				3822378	1			60000
Picture	delay	hit	2	9022	2	3827535	1	9164	1	65000	20000
Picture	3	miss				3917172	1	5165	1	60000	5000
Picture	delay	incorrect	2	12860	2	3922338	1	12996	1	65000	20000
Sound	6	miss				4015649	1			60000
Picture	delay	hit	2	15512	2	4020806	1	15662	1	65000	20000
Sound	2	miss				4116783	1			60000
Picture	delay	hit	1	1899	2	4121940	1	1999	1	65000	20000
Sound	2	miss				4204254	1			60000
Picture	delay	hit	1	267	2	4209411	1	333	1	65000	20000
Picture	3	miss				4290218	1	5165	1	60000	5000
Picture	delay	incorrect	2	294	2	4295383	1	333	1	65000	20000
Sound	0	miss				4376032	1			60000
Picture	delay	hit	2	2808	2	4381189	1	2999	1	65000	20000
Picture	1	miss				4464662	1	5165	1	60000	5000
Picture	delay	hit	2	5692	2	4469827	1	5831	1	65000	20000
Picture	1	hit	2	4666	2	4556133	1	4832	1	60000	5000
Sound	6	miss				4641280	1			60000
Picture	delay	hit	2	7721	2	4646437	1	7831	1	65000	20000
Picture	1	miss				4734741	1	5165	1	60000	5000
Picture	delay	hit	2	4813	2	4739906	1	4998	1	65000	20000
Picture	5	miss				4825379	1	5165	1	60000	5000
Picture	delay	hit	1	7775	2	4830544	1	7831	1	65000	20000
Sound	7	miss				4918690	1			60000
Picture	delay	hit	1	6631	2	4923847	1	6831	1	65000	20000
Sound	0	miss				5916034	1			60000
Picture	delay	hit	2	4089	2	5921191	1	4165	1	65000	20000
Sound	6	miss				6005672	2			60000
Picture	delay	hit	2	12851	2	6010829	1	12996	1	65000	20000
Sound	7	miss				6104140	1			60000
Picture	delay	incorrect	2	8624	2	6109297	1	8664	1	65000	20000
Picture	5	miss				6198435	1	5165	1	60000	5000
Picture	delay	incorrect	2	8160	2	6203600	1	8331	1	65000	20000
Sound	2	miss				6292246	1			60000
Picture	delay	hit	1	3879	2	6297403	1	3999	1	65000	20000
Sound	2	miss				6381717	1			60000
Picture	delay	hit	1	1208	2	6386874	1	1333	1	65000	20000
Sound	7	miss				6468522	1			60000
Picture	delay	hit	1	4882	2	6473679	1	4998	1	65000	20000
Sound	7	miss				6558993	1			60000
Picture	delay	hit	1	5772	2	6564150	1	5831	1	65000	20000
Sound	2	miss				6650297	1			60000
Picture	delay	hit	1	3188	2	6655453	1	3332	1	65000	20000
Picture	1	miss				6739260	1	5165	1	60000	5000
Picture	delay	hit	2	14136	2	6744425	1	14329	1	65000	20000
Picture	3	miss				6839227	1	5165	1	60000	5000
Picture	delay	incorrect	2	4249	2	6844392	1	4332	1	65000	20000
Picture	3	miss				6929198	1	5165	1	60000	5000
Picture	delay	hit	1	1159	2	6934363	1	1333	1	65000	20000
Picture	3	miss				7016170	1	5165	1	60000	5000
Picture	delay	hit	1	6667	2	7021335	1	6831	1	65000	20000
Sound	7	miss				7108482	1			60000
Picture	delay	hit	1	5405	2	7113639	1	5498	1	65000	20000
Sound	0	miss				7199452	1			60000
Picture	delay	hit	2	833	2	7204609	1	1000	1	65000	20000
Picture	5	miss				7286083	1	5165	1	60000	5000
Picture	delay	incorrect	2	2274	2	7291248	1	2333	1	65000	20000
Picture	5	miss				7374054	1	5165	1	60000	5000
Picture	delay	hit	1	7103	2	7379219	1	7164	1	65000	20000
Sound	0	miss				7466699	1			60000
Picture	delay	hit	2	787	2	7471856	1	833	1	65000	20000
Picture	1	miss				7553163	1	5165	1	60000	5000
Picture	delay	hit	2	4234	2	7558328	1	4332	1	65000	20000
Picture	3	miss				7643134	1	5165	1	60000	5000
Picture	delay	hit	1	1464	2	7648299	1	1500	1	65000	20000
Picture	1	miss				7730273	1	5165	1	60000	5000
Picture	delay	hit	2	2566	2	7735438	1	2666	1	65000	20000
Sound	6	miss				7818419	1			60000
Picture	delay	hit	2	19147	2	7823576	1	19327	1	65000	20000
Picture	4	miss				7923377	1	5165	1	60000	5000
Picture	delay	hit	2	5303	2	7928542	1	5332	1	65000	20000
Sound	0	miss				8014355	1			60000
Picture	delay	hit	2	4172	2	8019512	1	4332	1	65000	20000
Picture	4	miss				8104318	1	5165	1	60000	5000
Picture	delay	hit	2	1721	2	8109483	1	1833	1	65000	20000
Picture	4	miss				8191790	1	5165	1	60000	5000
Picture	delay	hit	2	3208	2	8196955	1	3332	1	65000	20000
Picture	1	miss				8280761	1	5165	1	60000	5000
Picture	delay	miss				8285926	1	20160	1	65000	20000
Sound	7	miss				8386568	1			60000
Picture	delay	incorrect	2	12999	2	8391725	1	13162	1	65000	20000
Sound	0	miss				8485203	1			60000
Picture	delay	hit	2	365	2	8490360	1	500	1	65000	20000
Picture	1	miss				8571334	1	5165	1	60000	5000
Picture	delay	hit	2	1026	2	8576499	1	1166	1	65000	20000
Sound	6	miss				8657980	1			60000
Picture	delay	hit	2	14068	2	8663137	1	14162	1	65000	20000
Picture	4	miss				8757774	1	5165	1	60000	5000
Picture	delay	hit	2	3707	2	8762938	1	3832	1	65000	20000
Picture	5	miss				8847245	1	5165	1	60000	5000
Picture	delay	hit	1	3436	2	8852410	1	3499	1	65000	20000
Picture	4	miss				8936382	1	5165	1	60000	5000
Picture	delay	hit	2	3017	2	8941547	1	3166	1	65000	20000
Sound	2	miss				9025029	1			60000
Picture	delay	hit	1	1820	2	9030185	1	1999	1	65000	20000
Picture	4	miss				9112659	1	5165	1	60000	5000
Picture	delay	hit	2	7302	2	9117824	1	7498	1	65000	20000
Picture	3	miss				9205795	1	5165	1	60000	5000
Picture	delay	hit	1	2405	2	9210960	1	2499	1	65000	20000
Picture	3	miss				9293933	1	5165	1	60000	5000
Picture	delay	incorrect	2	2267	2	9299098	1	2333	1	65000	20000
Sound	7	miss				9381746	2			60000
Picture	delay	miss				9386903	1	20160	1	65000	20000
Sound	6	miss				9487545	1			60000
Picture	delay	hit	2	13863	2	9492702	1	13996	1	65000	20000
Picture	1	miss				9587172	1	5165	1	60000	5000
Picture	delay	incorrect	1	4708	2	9592337	1	4832	1	65000	20000
Sound	6	miss				9677484	1			60000
Picture	delay	hit	2	8885	2	9682641	1	8997	1	65000	20000
Sound	2	miss				9771954	1			60000
Picture	delay	hit	1	15	2	9777110	1	167	1	65000	20000
Sound	6	miss				9857592	1			60000
Picture	delay	hit	2	10298	2	9862749	1	10330	1	65000	20000
Sound	2	miss				9953561	1			60000
Picture	delay	hit	1	3208	2	9958718	1	3332	1	65000	20000
Picture	5	miss				10042525	1	5165	1	60000	5000
Picture	delay	incorrect	2	12077	2	10047690	1	12163	1	65000	20000
Picture	5	miss				10140326	1	5165	1	60000	5000
Picture	delay	hit	1	6275	2	10145491	1	6331	1	65000	20000
Sound	0	miss				10232138	2			60000
Picture	delay	miss				10237295	1	20160	1	65000	20000
Sound	7	miss				10450567	1			60000
Picture	delay	hit	1	9324	2	10455724	1	9497	1	65000	20000
Sound	0	miss				10545537	1			60000
Picture	delay	hit	2	2195	2	10550694	1	2332	1	65000	20000
Picture	5	miss				10633500	1	5165	1	60000	5000
Picture	delay	hit	1	2702	2	10638665	1	2832	1	65000	20000
Sound	6	miss				10721813	1			60000
Picture	delay	hit	2	13919	2	10726970	1	13996	1	65000	20000
Sound	6	miss				10821281	1			60000
Picture	delay	hit	2	8211	2	10826438	1	8331	1	65000	20000
Picture	3	miss				10915242	1	5165	1	60000	5000
Picture	delay	hit	1	5281	2	10920407	1	5332	1	65000	20000
Picture	5	miss				11006213	1	5165	1	60000	5000
Picture	delay	hit	1	13751	2	11011378	1	13829	1	65000	20000
Picture	4	miss				11105681	1	5165	1	60000	5000
Picture	delay	hit	2	1483	2	11110846	1	1666	1	65000	20000
Picture	3	miss				11192986	1	5165	1	60000	5000
Picture	delay	hit	1	4338	2	11198151	1	4499	1	65000	20000
Sound	7	miss				11282965	1			60000
Picture	delay	hit	1	5887	2	11288122	1	5998	1	65000	20000
Sound	7	miss				11374435	1			60000
Picture	delay	hit	1	4417	2	11379592	1	4498	1	65000	20000
Picture	5	miss				11464565	1	5165	1	60000	5000
Picture	delay	incorrect	2	5159	2	11469730	1	5331	1	65000	20000
Sound	6	miss				11555377	1			60000
Picture	delay	hit	2	8835	2	11560534	1	8997	1	65000	20000
Picture	1	hit	2	4484	2	11650005	1	4665	1	60000	5000
Sound	2	miss				11734985	1			60000
Picture	delay	hit	1	2747	2	11740142	1	2833	1	65000	20000
Picture	4	miss				11823449	1	5165	1	60000	5000
Picture	delay	hit	2	1796	2	11828614	1	1833	1	65000	20000
Picture	1	miss				11910920	1	5165	1	60000	5000
Picture	delay	hit	2	565	2	11916085	1	666	1	65000	20000
Sound	0	miss				11997067	1			60000
Picture	delay	hit	2	906	2	12002224	1	1000	1	65000	20000
Sound	7	miss				12083539	1			60000
Picture	delay	incorrect	2	16673	2	12088696	1	16828	1	65000	20000
Sound	0	miss				12185839	1			60000
Picture	delay	hit	2	934	2	12190996	1	1000	1	65000	20000
Sound	6	miss				12272311	1			60000
Picture	delay	hit	2	14542	2	12277468	1	14662	1	65000	20000
Picture	1	miss				12372604	1	5165	1	60000	5000
Picture	delay	hit	2	3201	2	12377769	1	3332	1	65000	20000
Sound	2	miss				12461417	1			60000
Picture	delay	hit	1	2317	2	12466574	1	2499	1	65000	20000
Picture	1	miss				12549547	1	5165	1	60000	5000
Picture	delay	hit	2	2419	2	12554712	1	2499	1	65000	20000
Sound	2	miss				12637527	1			60000
Picture	delay	hit	1	1887	2	12642683	1	1999	1	65000	20000
Picture	5	miss				12725157	1	5165	1	60000	5000
Picture	delay	incorrect	2	9930	2	12730322	1	9997	1	65000	20000
Picture	3	miss				12820793	1	5165	1	60000	5000
Picture	delay	hit	1	2774	2	12825958	1	2832	1	65000	20000
Picture	1	miss				12909264	1	5165	1	60000	5000
Picture	delay	hit	2	7103	2	12914429	1	7164	1	65000	20000
Sound	7	miss				13001909	1			60000
Picture	delay	incorrect	2	13266	2	13007066	1	13329	1	65000	20000
Picture	4	miss				13100869	1	5165	1	60000	5000
Picture	delay	incorrect	1	13178	2	13106034	1	13329	1	65000	20000
Picture	4	miss				13199837	1	5165	1	60000	5000
Picture	delay	hit	2	2930	2	13205002	1	2999	1	65000	20000
Sound	6	miss				13288316	1			60000
Picture	delay	hit	2	4859	2	13293473	1	4998	1	65000	20000
Sound	2	miss				13378787	1			60000
Picture	delay	hit	1	1909	2	13383944	1	2000	1	65000	20000
Picture	1	miss				13466417	1	5165	1	60000	5000
Picture	delay	hit	2	3150	2	13471582	1	3332	1	65000	20000
Sound	0	miss				13555230	1			60000
Picture	delay	hit	2	4666	2	13560387	1	4832	1	65000	20000
Sound	0	miss				13645534	1			60000
Picture	delay	hit	2	3002	2	13650691	1	3166	1	65000	20000
Picture	3	miss				13734330	1	5165	1	60000	5000
Picture	delay	hit	1	4358	2	13739495	1	4499	1	65000	20000
Picture	4	miss				13824468	1	5165	1	60000	5000
Picture	delay	hit	2	5821	2	13829633	1	5998	1	65000	20000
Sound	2	miss				13915946	1			60000
Picture	delay	hit	1	2430	2	13921103	1	2499	1	65000	20000
Sound	6	miss				14003918	1			60000
Picture	delay	hit	2	8059	2	14009075	1	8164	1	65000	20000
Sound	0	miss				14097554	1			60000
Picture	delay	hit	2	2422	2	14102711	1	2499	1	65000	20000
Picture	3	miss				14185684	1	5165	1	60000	5000
Picture	delay	hit	1	3404	2	14190849	1	3499	1	65000	20000
Picture	3	miss				14274822	1	5165	1	60000	5000
Picture	delay	hit	1	3786	2	14279987	1	3832	1	65000	20000
Sound	7	miss				14364135	1			60000
Picture	delay	hit	1	8881	2	14369292	1	8997	1	65000	20000
Sound	2	miss				14458604	1			60000
Picture	delay	hit	1	2573	2	14463761	1	2666	1	65000	20000
Picture	4	miss				14546901	1	5165	1	60000	5000
Picture	delay	hit	2	8589	2	14552066	1	8664	1	65000	20000
Picture	5	miss				14641204	1	5165	1	60000	5000
Picture	delay	hit	1	1805	2	14646369	1	1999	1	65000	20000
Picture	5	miss				14728842	1	5165	1	60000	5000
Picture	delay	hit	1	8088	2	14734007	1	8164	1	65000	20000

## Sheet: HC_7
Scenario - Scenario 1
Logfile written - 07/14/2022 15:08:57
Subject	Trial	Event Type	Code	Time	TTime	Uncertainty	Duration	Uncertainty	ReqTime	ReqDur	Stim Type	Pair Index
HC_7	1	Response	2	75427	75256	1
HC_7	2	Response	2	180947	105301	1
HC_7	4	Response	2	369186	122263	1
HC_7	5	Response	2	494066	124682	1
HC_7	6	Sound	1000	574492	60325	1			60000		miss	0
HC_7	6	Picture	delay	579649	65482	1	7164	1	65000	20000	hit	7
HC_7	6	Response	2	586706	72539	1
HC_7	7	Response	2	672706	75729	1
HC_7	7	Response	2	718387	121409	1
HC_7	7	Response	1	763826	166849	1
HC_7	8	Sound	2	844239	60325	1			60000		miss	0
HC_7	8	Picture	delay	849396	65482	1	20160	1	65000	20000	miss	0
HC_7	8	Response	1	879987	96074	1
HC_7	9	Sound	7	950038	60325	1			60000		miss	0
HC_7	9	Picture	delay	955195	65482	1	9997	1	65000	20000	hit	16
HC_7	9	Response	1	965028	75315	1
HC_7	10	Sound	0	1045507	60325	1			60000		miss	0
HC_7	10	Picture	delay	1050664	65482	1	20160	1	65000	20000	hit	19
HC_7	10	Response	2	1070628	85446	1
HC_7	11	Picture	4	1151298	60484	1	5165	1	60000	5000	miss	0
HC_7	11	Picture	delay	1156463	65649	1	20160	1	65000	20000	miss	0
HC_7	11	Response	1	1187588	96774	1
HC_7	12	Sound	6	1257105	60325	1			60000		miss	0
HC_7	12	Picture	delay	1262262	65482	1	17494	1	65000	20000	hit	25
HC_7	12	Response	2	1279667	82887	1
HC_7	13	Sound	7	1360072	60325	1			60000		miss	0
HC_7	13	Picture	delay	1365229	65482	1	4499	1	65000	20000	hit	28
HC_7	13	Response	1	1369588	69841	1
HC_7	14	Sound	6	1450043	60325	1			60000		miss	0
HC_7	14	Picture	delay	1455200	65482	1	7331	1	65000	20000	incorrect	31
HC_7	14	Response	1	1462467	72750	1
HC_7	15	Sound	2	1542846	60325	1			60000		miss	0
HC_7	15	Picture	delay	1548003	65482	1	1666	1	65000	20000	hit	34
HC_7	15	Response	1	1549587	67066	1
HC_7	16	Picture	4	1630143	60484	1	5165	1	60000	5000	miss	0
HC_7	16	Picture	delay	1635308	65649	1	12662	1	65000	20000	incorrect	37
HC_7	16	Response	1	1647909	78249	1
HC_7	17	Sound	0	1728286	60325	1			60000		miss	0
HC_7	17	Picture	delay	1733443	65482	1	18327	1	65000	20000	hit	40
HC_7	17	Response	2	1751589	83628	1
HC_7	18	Picture	4	1832245	60484	1	5165	1	60000	5000	miss	0
HC_7	18	Picture	delay	1837410	65649	1	20160	1	65000	20000	miss	0
HC_7	19	Response	1	1879109	1383	1
HC_7	19	Picture	4	1938210	60484	1	5165	1	60000	5000	miss	0
HC_7	19	Picture	delay	1943375	65649	1	20160	1	65000	20000	incorrect	46
HC_7	19	Response	1	1963349	85622	1
HC_7	20	Picture	1	2044010	60484	1	5165	1	60000	5000	miss	0
HC_7	20	Picture	delay	2049175	65649	1	11829	1	65000	20000	hit	49
HC_7	20	Response	2	2060868	77343	1
HC_7	21	Picture	3	2141478	60484	1	5165	1	60000	5000	miss	0
HC_7	21	Picture	delay	2146643	65649	1	17161	1	65000	20000	hit	52
HC_7	21	Response	1	2163669	82674	1
HC_7	22	Sound	7	2244120	60325	1			60000		miss	0
HC_7	22	Picture	delay	2249277	65482	1	11996	1	65000	20000	hit	55
HC_7	22	Response	1	2261110	77315	1
HC_7	23	Sound	0	2341588	60325	1			60000		miss	0
HC_7	23	Picture	delay	2346745	65482	1	7331	1	65000	20000	hit	58
HC_7	23	Response	2	2353910	72647	1
HC_7	24	Sound	6	2434391	60325	2			60000		miss	0
HC_7	24	Picture	delay	2439548	65482	1	20160	1	65000	20000	miss	0
HC_7	24	Response	1	2479750	105684	1
HC_7	25	Picture	1	2540349	60484	1	5165	1	60000	5000	miss	0
HC_7	25	Picture	delay	2545514	65649	1	20160	1	65000	20000	miss	0
HC_7	25	Response	2	2567669	87804	1
HC_7	26	Picture	3	2646315	60484	1	5165	1	60000	5000	miss	0
HC_7	26	Picture	delay	2651480	65649	1	20160	1	65000	20000	miss	0
HC_7	26	Response	1	2678951	93120	1
HC_7	27	Picture	1	2752281	60484	1	5165	1	60000	5000	miss	0
HC_7	27	Picture	delay	2757446	65649	1	3832	1	65000	20000	hit	70
HC_7	27	Response	2	2761190	69393	1
HC_7	28	Sound	2	2841593	60325	1			60000		miss	0
HC_7	28	Picture	delay	2846750	65482	1	5498	1	65000	20000	hit	73
HC_7	28	Response	1	2852150	70881	1
HC_7	29	Sound	0	2932564	60325	1			60000		miss	0
HC_7	29	Picture	delay	2937721	65482	1	4998	1	65000	20000	hit	76
HC_7	29	Response	2	2942631	70392	1
HC_7	30	Sound	7	3023035	60325	1			60000		miss	0
HC_7	30	Picture	delay	3028192	65482	1	13329	1	65000	20000	hit	79
HC_7	30	Response	1	3041431	78721	1
HC_7	31	Sound	7	3121836	60325	1			60000		miss	0
HC_7	31	Picture	delay	3126993	65482	1	5831	1	65000	20000	hit	82
HC_7	31	Response	1	3132631	71120	1
HC_7	32	Sound	0	3213140	60325	1			60000		miss	0
HC_7	32	Picture	delay	3218297	65482	1	3166	1	65000	20000	hit	85
HC_7	32	Response	2	3221432	68617	1
HC_7	33	Picture	1	3302103	60484	1	5165	1	60000	5000	miss	0
HC_7	33	Picture	delay	3307268	65649	1	8997	1	65000	20000	hit	88
HC_7	33	Response	2	3316232	74612	1
HC_7	34	Picture	3	3396906	60484	1	5165	1	60000	5000	miss	0
HC_7	34	Picture	delay	3402071	65649	1	9997	1	65000	20000	hit	91
HC_7	34	Response	1	3411992	75570	1
HC_7	35	Picture	1	3492542	60484	1	5165	1	60000	5000	miss	0
HC_7	35	Picture	delay	3497707	65649	1	3332	1	65000	20000	hit	94
HC_7	35	Response	2	3500871	68813	1
HC_7	36	Sound	2	3581354	60325	1			60000		miss	0
HC_7	36	Picture	delay	3586511	65482	1	7997	1	65000	20000	hit	97
HC_7	36	Response	1	3594471	73442	1
HC_7	37	Sound	6	3674824	60325	1			60000		miss	0
HC_7	37	Picture	delay	3679981	65482	1	20160	1	65000	20000	miss	0
HC_7	37	Response	1	3709271	94772	1
HC_7	38	Picture	4	3780782	60484	1	5165	1	60000	5000	miss	0
HC_7	38	Picture	delay	3785947	65649	1	20160	1	65000	20000	miss	0
HC_7	38	Response	1	3812152	91854	1
HC_7	39	Sound	7	3886589	60325	1			60000		miss	0
HC_7	39	Picture	delay	3891746	65482	1	4832	1	65000	20000	hit	106
HC_7	39	Response	1	3896393	70129	1
HC_7	40	Sound	6	3976893	60325	1			60000		miss	0
HC_7	40	Picture	delay	3982050	65482	1	20160	1	65000	20000	miss	0
HC_7	40	Response	1	4008313	91745	1
HC_7	41	Sound	0	4082692	60325	1			60000		miss	0
HC_7	41	Picture	delay	4087849	65482	1	13162	1	65000	20000	hit	112
HC_7	41	Response	2	4100952	78585	1
HC_7	42	Picture	5	4181485	60484	1	5165	1	60000	5000	miss	0
HC_7	42	Picture	delay	4186651	65649	1	10163	1	65000	20000	hit	115
HC_7	42	Response	1	4196633	75631	1
HC_7	43	Picture	3	4277288	60484	1	5165	1	60000	5000	miss	0
HC_7	43	Picture	delay	4282453	65649	1	6998	1	65000	20000	hit	118
HC_7	43	Response	1	4289352	72548	1
HC_7	44	Picture	5	4369925	60484	1	5165	1	60000	5000	miss	0
HC_7	44	Picture	delay	4375090	65649	1	5998	1	65000	20000	hit	121
HC_7	44	Response	1	4381033	71592	1
HC_7	45	Sound	2	4461403	60325	1			60000		miss	0
HC_7	45	Picture	delay	4466560	65482	1	5831	1	65000	20000	hit	124
HC_7	45	Response	1	4472233	71155	1
HC_7	46	Picture	1	4552866	60484	1	5165	1	60000	5000	miss	0
HC_7	46	Picture	delay	4558030	65649	1	9164	1	65000	20000	hit	127
HC_7	46	Response	2	4567114	74732	1
HC_7	47	Picture	5	4647668	60484	1	5165	1	60000	5000	miss	0
HC_7	47	Picture	delay	4652833	65649	1	3832	1	65000	20000	hit	130
HC_7	47	Response	1	4656473	69288	1
HC_7	48	Picture	5	4737139	60484	1	5165	1	60000	5000	miss	0
HC_7	48	Picture	delay	4742304	65649	1	17828	1	65000	20000	incorrect	133
HC_7	48	Response	2	4759993	83338	1
HC_7	49	Picture	3	4840606	60484	1	5165	1	60000	5000	miss	0
HC_7	49	Picture	delay	4845771	65649	1	5831	1	65000	20000	hit	136
HC_7	49	Response	1	4851433	71311	1
HC_7	50	Picture	5	4932076	60484	1	5165	1	60000	5000	miss	0
HC_7	50	Picture	delay	4937241	65649	1	16995	1	65000	20000	hit	139
HC_7	50	Response	1	4954154	82562	1
HC_7	51	Picture	4	5034710	60484	1	5165	1	60000	5000	miss	0
HC_7	51	Picture	delay	5039875	65649	1	20160	1	65000	20000	miss	0
HC_7	51	Response	2	5060473	86247	1
HC_7	52	Sound	2	5140517	60325	1			60000		miss	0
HC_7	52	Picture	delay	5145674	65482	1	4832	1	65000	20000	hit	145
HC_7	52	Response	1	5150314	70123	1
HC_7	53	Picture	5	5230980	60484	1	5165	1	60000	5000	miss	0
HC_7	53	Picture	delay	5236145	65649	1	6165	1	65000	20000	hit	148
HC_7	53	Response	1	5242155	71659	1
HC_7	54	Sound	6	5322625	60325	1			60000		miss	0
HC_7	54	Picture	delay	5327782	65482	1	20160	1	65000	20000	miss	0
HC_7	54	Response	1	5350235	87935	1
HC_7	55	Picture	3	5428582	60484	1	5165	1	60000	5000	miss	0
HC_7	55	Picture	delay	5433748	65649	1	4832	1	65000	20000	hit	154
HC_7	55	Response	1	5438394	70295	1
HC_7	56	Response	2	5944235	505655	1
HC_7	57	Sound	0	6024731	60325	2			60000		miss	0
HC_7	57	Picture	delay	6029888	65482	1	4165	1	65000	20000	hit	158
HC_7	57	Response	2	6033916	69510	1
HC_7	58	Picture	3	6114527	60484	1	5165	1	60000	5000	miss	0
HC_7	58	Picture	delay	6119693	65649	1	5498	1	65000	20000	hit	161
HC_7	58	Response	1	6125116	71072	1
HC_7	59	Picture	1	6205665	60484	1	5165	1	60000	5000	miss	0
HC_7	59	Picture	delay	6210830	65649	1	4165	1	65000	20000	hit	164
HC_7	59	Response	2	6214955	69774	1
HC_7	60	Sound	2	6295477	60325	1			60000		miss	0
HC_7	60	Picture	delay	6300634	65482	1	7164	1	65000	20000	hit	167
HC_7	60	Response	1	6307756	72604	1
HC_7	61	Picture	5	6388272	60484	1	5165	1	60000	5000	miss	0
HC_7	61	Picture	delay	6393437	65649	1	5665	1	65000	20000	hit	170
HC_7	61	Response	1	6398956	71167	1
HC_7	62	Picture	4	6479576	60484	1	5165	1	60000	5000	miss	0
HC_7	62	Picture	delay	6484741	65649	1	20160	1	65000	20000	miss	0
HC_7	62	Response	2	6513755	94663	1
HC_7	63	Sound	0	6585383	60325	1			60000		miss	0
HC_7	63	Picture	delay	6590540	65482	1	3332	1	65000	20000	hit	176
HC_7	63	Response	2	6593837	68779	1
HC_7	64	Sound	6	6674188	60325	1			60000		miss	0
HC_7	64	Picture	delay	6679345	65482	1	8497	1	65000	20000	hit	179
HC_7	64	Response	2	6687677	73814	1
HC_7	65	Sound	0	6768158	60325	1			60000		miss	0
HC_7	65	Picture	delay	6773315	65482	1	3332	1	65000	20000	hit	182
HC_7	65	Response	2	6776476	68644	1
HC_7	66	Picture	5	6857121	60484	1	5165	1	60000	5000	miss	0
HC_7	66	Picture	delay	6862286	65649	1	14662	1	65000	20000	hit	185
HC_7	66	Response	1	6876797	80159	1
HC_7	67	Sound	6	6957263	60325	1			60000		miss	0
HC_7	67	Picture	delay	6962420	65482	1	20160	1	65000	20000	miss	0
HC_7	67	Response	2	6989997	93059	1
HC_7	68	Sound	7	7063062	60325	1			60000		miss	0
HC_7	68	Picture	delay	7068219	65482	1	8331	1	65000	20000	hit	191
HC_7	68	Response	1	7076398	73660	1
HC_7	69	Picture	3	7157024	60484	1	5165	1	60000	5000	miss	0
HC_7	69	Picture	delay	7162189	65649	1	7164	1	65000	20000	hit	194
HC_7	69	Response	1	7169198	72657	1
HC_7	70	Sound	0	7249669	60325	1			60000		miss	0
HC_7	70	Picture	delay	7254826	65482	1	1999	1	65000	20000	hit	197
HC_7	70	Response	2	7256638	67294	1
HC_7	71	Picture	4	7337299	60484	1	5165	1	60000	5000	miss	0
HC_7	71	Picture	delay	7342464	65649	1	10663	1	65000	20000	incorrect	200
HC_7	71	Response	1	7352957	76142	1
HC_7	72	Picture	1	7433601	60484	1	5165	1	60000	5000	miss	0
HC_7	72	Picture	delay	7438766	65649	1	6998	1	65000	20000	hit	203
HC_7	72	Response	2	7445597	72480	1
HC_7	73	Sound	7	7526080	60325	1			60000		miss	0
HC_7	73	Picture	delay	7531236	65482	1	8497	1	65000	20000	hit	206
HC_7	73	Response	1	7539597	73843	1
HC_7	74	Sound	6	7620049	60325	1			60000		miss	0
HC_7	74	Picture	delay	7625206	65482	1	13662	1	65000	20000	hit	209
HC_7	74	Response	2	7638797	79073	1
HC_7	75	Sound	2	7719184	60325	1			60000		miss	0
HC_7	75	Picture	delay	7724341	65482	1	4998	1	65000	20000	hit	212
HC_7	75	Response	1	7729199	70340	1
HC_7	76	Sound	6	7809654	60325	1			60000		miss	0
HC_7	76	Picture	delay	7814811	65482	1	19660	1	65000	20000	hit	215
HC_7	76	Response	2	7834398	85069	1
HC_7	77	Picture	5	7914946	60484	1	5165	1	60000	5000	miss	0
HC_7	77	Picture	delay	7920111	65649	1	9330	1	65000	20000	hit	218
HC_7	77	Response	1	7929279	74817	1
HC_7	78	Picture	4	8009915	60484	1	5165	1	60000	5000	miss	0
HC_7	78	Picture	delay	8015080	65649	1	19494	1	65000	20000	hit	221
HC_7	78	Response	2	8034399	84968	1
HC_7	79	Sound	7	8114889	60325	1			60000		miss	0
HC_7	79	Picture	delay	8120046	65482	1	2499	1	65000	20000	hit	224
HC_7	79	Response	1	8122478	67914	1
HC_7	80	Sound	7	8202861	60325	1			60000		miss	0
HC_7	80	Picture	delay	8208018	65482	1	4332	1	65000	20000	hit	227
HC_7	80	Response	1	8212159	69623	1
HC_7	81	Sound	2	8292665	60325	1			60000		miss	0
HC_7	81	Picture	delay	8297822	65482	1	3166	1	65000	20000	hit	230
HC_7	81	Response	1	8300879	68539	1
HC_7	82	Sound	6	8381303	60325	1			60000		miss	0
HC_7	82	Picture	delay	8386460	65482	1	15328	1	65000	20000	hit	233
HC_7	82	Response	2	8401680	80702	1
HC_7	83	Picture	5	8482262	60484	1	5165	1	60000	5000	miss	0
HC_7	83	Picture	delay	8487427	65649	1	18994	1	65000	20000	incorrect	236
HC_7	83	Response	2	8506239	84461	1
HC_7	84	Sound	0	8586737	60325	2			60000		miss	0
HC_7	84	Picture	delay	8591894	65482	1	1666	1	65000	20000	hit	239
HC_7	84	Response	2	8593519	67108	1
HC_7	85	Picture	3	8674034	60484	1	5165	1	60000	5000	miss	0
HC_7	85	Picture	delay	8679199	65649	1	10830	1	65000	20000	hit	242
HC_7	85	Response	1	8689920	76370	1
HC_7	86	Picture	1	8770503	60484	1	5165	1	60000	5000	miss	0
HC_7	86	Picture	delay	8775668	65649	1	20160	1	65000	20000	miss	0
HC_7	86	Response	2	8798240	88221	1
HC_7	87	Picture	5	8876468	60484	1	5165	1	60000	5000	miss	0
HC_7	87	Picture	delay	8881633	65649	1	20160	1	65000	20000	miss	0
HC_7	87	Response	2	8921440	105456	1
HC_7	88	Sound	7	8982276	60325	1			60000		miss	0
HC_7	88	Picture	delay	8987432	65482	1	9164	1	65000	20000	hit	251
HC_7	88	Response	1	8996400	74450	1
HC_7	89	Picture	4	9077070	60484	1	5165	1	60000	5000	miss	0
HC_7	89	Picture	delay	9082235	65649	1	9830	1	65000	20000	hit	254
HC_7	89	Response	2	9092000	75413	1
HC_7	90	Sound	2	9172381	60325	1			60000		miss	0
HC_7	90	Picture	delay	9177538	65482	1	2833	1	65000	20000	hit	257
HC_7	90	Response	1	9180321	68265	1
HC_7	91	Sound	2	9260686	60325	1			60000		miss	0
HC_7	91	Picture	delay	9265843	65482	1	7997	1	65000	20000	hit	260
HC_7	91	Response	1	9273681	73321	1
HC_7	92	Picture	3	9354314	60484	1	5165	1	60000	5000	miss	0
HC_7	92	Picture	delay	9359479	65649	1	19160	1	65000	20000	incorrect	263
HC_7	92	Response	2	9378481	84651	1
HC_7	93	Picture	1	9459113	60484	1	5165	1	60000	5000	miss	0
HC_7	93	Picture	delay	9464278	65649	1	3832	1	65000	20000	hit	266
HC_7	93	Response	2	9468081	69451	1
HC_7	94	Picture	4	9548751	60484	1	5165	1	60000	5000	miss	0
HC_7	94	Picture	delay	9553916	65649	1	17494	1	65000	20000	hit	269
HC_7	94	Response	2	9571281	83014	1
HC_7	95	Picture	3	9651884	60484	1	167	1	60000	5000	incorrect	271
HC_7	95	Response	2	9652001	60601	1
HC_7	95	Response	1	9665761	74360	1
HC_7	96	Sound	7	9732367	60325	1			60000		miss	0
HC_7	96	Picture	delay	9737523	65482	1	7664	1	65000	20000	hit	275
HC_7	96	Response	1	9745041	73000	1
HC_7	97	Picture	1	9825662	60484	1	5165	1	60000	5000	miss	0
HC_7	97	Picture	delay	9830827	65649	1	1166	1	65000	20000	hit	278
HC_7	97	Response	2	9831921	66743	1
HC_7	98	Picture	4	9912467	60484	1	5165	1	60000	5000	miss	0
HC_7	98	Picture	delay	9917632	65649	1	20160	1	65000	20000	miss	0
HC_7	98	Response	2	9945201	93218	1
HC_7	99	Picture	5	10018433	60484	1	5165	1	60000	5000	miss	0
HC_7	99	Picture	delay	10023598	65649	1	3166	1	65000	20000	hit	284
HC_7	99	Response	1	10026642	68693	1
HC_7	100	Sound	6	10107079	60325	1			60000		miss	0
HC_7	100	Picture	delay	10112236	65482	1	12163	1	65000	20000	hit	287
HC_7	100	Response	2	10124242	77489	1
HC_7	101	Sound	2	10204714	60325	1			60000		miss	0
HC_7	101	Picture	delay	10209871	65482	1	13996	1	65000	20000	hit	290
HC_7	101	Response	1	10223683	79294	1
HC_7	102	Picture	1	10304340	60484	1	5165	1	60000	5000	miss	0
HC_7	102	Picture	delay	10309505	65649	1	20160	1	65000	20000	miss	0
HC_7	102	Response	2	10330882	87026	1
HC_7	103	Picture	3	10410306	60484	1	5165	1	60000	5000	miss	0
HC_7	103	Picture	delay	10415471	65649	1	16328	1	65000	20000	hit	296
HC_7	103	Response	1	10431683	81860	1
HC_7	104	Sound	0	10512115	60325	1			60000		miss	0
HC_7	104	Picture	delay	10517271	65482	1	3999	1	65000	20000	hit	299
HC_7	104	Response	2	10521202	69413	1
HC_7	105	Response	2	10750483	229213	1
HC_7	106	Sound	0	10830845	60325	1			60000		miss	0
HC_7	106	Picture	delay	10836002	65482	1	2832	1	65000	20000	hit	303
HC_7	106	Response	2	10838723	68204	1
HC_7	107	Sound	0	10919150	60325	1			60000		miss	0
HC_7	107	Picture	delay	10924307	65482	1	1833	1	65000	20000	hit	306
HC_7	107	Response	2	10926083	67258	1
HC_7	108	Sound	2	11006455	60325	1			60000		miss	0
HC_7	108	Picture	delay	11011612	65482	1	2833	1	65000	20000	hit	309
HC_7	108	Response	1	11014324	68194	1
HC_7	109	Sound	2	11094760	60325	1			60000		miss	0
HC_7	109	Picture	delay	11099917	65482	1	2166	1	65000	20000	hit	312
HC_7	109	Response	1	11102004	67569	1
HC_7	110	Picture	5	11182556	60484	1	5165	1	60000	5000	miss	0
HC_7	110	Picture	delay	11187722	65649	1	20160	1	65000	20000	miss	0
HC_7	110	Response	1	11210723	88651	1
HC_7	111	Picture	4	11288522	60484	1	5165	1	60000	5000	miss	0
HC_7	111	Picture	delay	11293687	65649	1	18994	1	65000	20000	hit	318
HC_7	111	Response	2	11312644	84606	1
HC_7	112	Picture	3	11393155	60484	1	5165	1	60000	5000	miss	0
HC_7	112	Picture	delay	11398320	65649	1	4832	1	65000	20000	hit	321
HC_7	112	Response	1	11403044	70373	1
HC_7	113	Sound	7	11483467	60325	1			60000		miss	0
HC_7	113	Picture	delay	11488624	65482	1	2166	1	65000	20000	hit	324
HC_7	113	Response	1	11490725	67582	1
HC_7	114	Sound	6	11571106	60325	1			60000		miss	0
HC_7	114	Picture	delay	11576263	65482	1	3666	1	65000	20000	hit	327
HC_7	114	Response	2	11579844	69064	1
HC_7	115	Picture	3	11660402	60484	1	5165	1	60000	5000	miss	0
HC_7	115	Picture	delay	11665567	65649	1	14329	1	65000	20000	hit	330
HC_7	115	Response	1	11679845	79926	1
HC_7	116	Sound	0	11760211	60325	1			60000		miss	0
HC_7	116	Picture	delay	11765368	65482	1	7331	1	65000	20000	hit	333
HC_7	116	Response	2	11772565	72679	1
HC_7	117	Picture	4	11853173	60484	1	5165	1	60000	5000	miss	0
HC_7	117	Picture	delay	11858338	65649	1	10663	1	65000	20000	hit	336
HC_7	117	Response	2	11868884	76195	1
HC_7	118	Sound	7	11949317	60325	1			60000		miss	0
HC_7	118	Picture	delay	11954474	65482	1	3832	1	65000	20000	hit	339
HC_7	118	Response	1	11958165	69173	1
HC_7	119	Sound	7	12038621	60325	1			60000		miss	0
HC_7	119	Picture	delay	12043778	65482	1	4665	1	65000	20000	hit	342
HC_7	119	Response	1	12048405	70109	1
HC_7	120	Picture	5	12128917	60484	1	5165	1	60000	5000	miss	0
HC_7	120	Picture	delay	12134082	65649	1	12496	1	65000	20000	hit	345
HC_7	120	Response	1	12146406	77972	1
HC_7	121	Sound	6	12226894	60325	1			60000		miss	0
HC_7	121	Picture	delay	12232051	65482	1	5665	1	65000	20000	hit	348
HC_7	121	Response	2	12237684	71116	1
HC_7	122	Picture	5	12318356	60484	1	5165	1	60000	5000	miss	0
HC_7	122	Picture	delay	12323521	65649	1	18328	1	65000	20000	hit	351
HC_7	122	Response	1	12341685	83813	1
HC_7	123	Picture	5	12422323	60484	1	5165	1	60000	5000	miss	0
HC_7	123	Picture	delay	12427488	65649	1	19327	1	65000	20000	incorrect	354
HC_7	123	Response	2	12446646	84807	1
HC_7	124	Picture	1	12527289	60484	1	5165	1	60000	5000	miss	0
HC_7	124	Picture	delay	12532454	65649	1	6498	1	65000	20000	hit	357
HC_7	124	Response	2	12538805	72000	1
HC_7	125	Sound	7	12619267	60325	1			60000		miss	0
HC_7	125	Picture	delay	12624424	65482	1	3832	1	65000	20000	hit	360
HC_7	125	Response	1	12628085	69144	1
HC_7	126	Sound	2	12708571	60325	1			60000		miss	0
HC_7	126	Picture	delay	12713728	65482	1	1833	1	65000	20000	hit	363
HC_7	126	Response	1	12715366	67119	1
HC_7	127	Picture	4	12796035	60484	1	5165	1	60000	5000	miss	0
HC_7	127	Picture	delay	12801200	65649	1	15162	1	65000	20000	hit	366
HC_7	127	Response	2	12816247	80695	1
HC_7	128	Picture	4	12896836	60484	1	5165	1	60000	5000	miss	0
HC_7	128	Picture	delay	12902001	65649	1	8497	1	65000	20000	hit	369
HC_7	128	Response	2	12910407	74055	1
HC_7	129	Sound	2	12990813	60325	1			60000		miss	0
HC_7	129	Picture	delay	12995970	65482	1	1999	1	65000	20000	hit	372
HC_7	129	Response	1	12997927	67439	1
HC_7	130	Sound	0	13078285	60325	1			60000		miss	0
HC_7	130	Picture	delay	13083442	65482	1	8497	1	65000	20000	hit	375
HC_7	130	Response	2	13091847	73887	1
HC_7	131	Sound	6	13172255	60325	1			60000		miss	0
HC_7	131	Picture	delay	13177412	65482	1	4499	1	65000	20000	hit	378
HC_7	131	Response	2	13181847	69917	1
HC_7	132	Picture	1	13262384	60484	1	5165	1	60000	5000	miss	0
HC_7	132	Picture	delay	13267549	65649	1	4165	1	65000	20000	hit	381
HC_7	132	Response	2	13271607	69706	1
HC_7	133	Picture	1	13352189	60484	1	5165	1	60000	5000	miss	0
HC_7	133	Picture	delay	13357354	65649	1	3499	1	65000	20000	hit	384
HC_7	133	Response	2	13360727	69022	1
HC_7	134	Picture	4	13441327	60484	1	5165	1	60000	5000	miss	0
HC_7	134	Picture	delay	13446492	65649	1	10497	1	65000	20000	hit	387
HC_7	134	Response	2	13456887	76044	1
HC_7	135	Picture	5	13537462	60484	1	5165	1	60000	5000	miss	0
HC_7	135	Picture	delay	13542627	65649	1	13496	1	65000	20000	incorrect	390
HC_7	135	Response	2	13556087	79109	1
HC_7	136	Sound	7	13636605	60325	1			60000		miss	0
HC_7	136	Picture	delay	13641762	65482	1	4832	1	65000	20000	hit	393
HC_7	136	Response	1	13646487	70207	1
HC_7	137	Sound	6	13726909	60325	1			60000		miss	0
HC_7	137	Picture	delay	13732066	65482	1	1999	1	65000	20000	hit	396
HC_7	137	Response	2	13733928	67344	1
HC_7	138	Picture	3	13814539	60484	1	5165	1	60000	5000	miss	0
HC_7	138	Picture	delay	13819704	65649	1	11330	1	65000	20000	hit	399
HC_7	138	Response	1	13830887	76832	1
HC_7	139	Sound	2	13911349	60325	1			60000		miss	0
HC_7	139	Response	1	13916407	65383	1
HC_7	139	Picture	delay	13916506	65482	1	20160	1	65000	20000	miss	0
HC_7	140	Picture	3	14017307	60484	1	5165	1	60000	5000	miss	0
HC_7	140	Picture	delay	14022472	65649	1	13496	1	65000	20000	hit	405
HC_7	140	Response	1	14035928	79105	1
HC_7	141	Picture	3	14116442	60484	1	5165	1	60000	5000	miss	0
HC_7	141	Picture	delay	14121607	65649	1	18494	1	65000	20000	incorrect	408
HC_7	141	Response	2	14140009	84051	1
HC_7	142	Picture	1	14220575	60484	1	5165	1	60000	5000	miss	0
HC_7	142	Picture	delay	14225740	65649	1	4665	1	65000	20000	hit	411
HC_7	142	Response	2	14230329	70238	1
HC_7	143	Sound	0	14310720	60325	1			60000		miss	0
HC_7	143	Picture	delay	14315877	65482	1	7664	1	65000	20000	hit	414
HC_7	143	Response	2	14323368	72973	1
HC_7	144	Sound	0	14403857	60325	1			60000		miss	0
HC_7	144	Response	2	14408888	65356	1
HC_7	144	Picture	delay	14409014	65482	1	20160	1	65000	20000	miss	0
HC_7	145	Picture	1	14509815	60484	1	5165	1	60000	5000	miss	0
HC_7	145	Picture	delay	14514980	65649	1	9330	1	65000	20000	hit	420
HC_7	145	Response	2	14524169	74838	1
HC_7	146	Picture	5	14604784	60484	1	5165	1	60000	5000	miss	0
HC_7	146	Picture	delay	14609949	65649	1	18327	1	65000	20000	incorrect	423
HC_7	146	Response	2	14628089	83789	1
HC_7	147	Picture	4	14708750	60484	1	5165	1	60000	5000	miss	0
HC_7	147	Picture	delay	14713915	65649	1	10830	1	65000	20000	hit	426
HC_7	147	Response	2	14724570	76303	1
HC_7	148	Picture	3	14805219	60484	1	5165	1	60000	5000	miss	0
HC_7	148	Picture	delay	14810384	65649	1	2166	1	65000	20000	hit	429
HC_7	148	Response	1	14812409	67674	1
HC_7	149	Sound	7	14892866	60325	1			60000		miss	0
HC_7	149	Picture	delay	14898023	65482	1	3332	1	65000	20000	hit	432
HC_7	149	Response	1	14901209	68669	1
HC_7	150	Sound	2	14981670	60325	1			60000		miss	0
HC_7	150	Picture	delay	14986827	65482	1	1999	1	65000	20000	hit	435
HC_7	150	Response	1	14988730	67385	1
HC_7	151	Sound	6	15069142	60325	1			60000		miss	0
HC_7	151	Picture	delay	15074299	65482	1	9164	1	65000	20000	hit	438
HC_7	151	Response	2	15083289	74473	1
HC_7	152	Picture	1	15163937	60484	1	5165	1	60000	5000	miss	0
HC_7	152	Picture	delay	15169101	65649	1	3499	1	65000	20000	hit	441
HC_7	152	Response	2	15172570	69117	1
HC_7	153	Sound	6	15253083	60325	1			60000		miss	0
HC_7	153	Picture	delay	15258239	65482	1	7831	1	65000	20000	hit	444
HC_7	153	Response	2	15266010	73253	1
HC_7	154	Response	2	15539210	273139	1
Event Type	Code	Type	Response	RT	RT Uncertainty	Time	Uncertainty	Duration	Uncertainty	ReqTime	ReqDur
Sound	1000	miss				574492	1			60000
Picture	delay	hit	2	7057	2	579649	1	7164	1	65000	20000
Sound	2	miss				844239	1			60000
Picture	delay	miss				849396	1	20160	1	65000	20000
Sound	7	miss				950038	1			60000
Picture	delay	hit	1	9833	2	955195	1	9997	1	65000	20000
Sound	0	miss				1045507	1			60000
Picture	delay	hit	2	19964	2	1050664	1	20160	1	65000	20000
Picture	4	miss				1151298	1	5165	1	60000	5000
Picture	delay	miss				1156463	1	20160	1	65000	20000
Sound	6	miss				1257105	1			60000
Picture	delay	hit	2	17405	2	1262262	1	17494	1	65000	20000
Sound	7	miss				1360072	1			60000
Picture	delay	hit	1	4359	2	1365229	1	4499	1	65000	20000
Sound	6	miss				1450043	1			60000
Picture	delay	incorrect	1	7267	2	1455200	1	7331	1	65000	20000
Sound	2	miss				1542846	1			60000
Picture	delay	hit	1	1584	2	1548003	1	1666	1	65000	20000
Picture	4	miss				1630143	1	5165	1	60000	5000
Picture	delay	incorrect	1	12601	2	1635308	1	12662	1	65000	20000
Sound	0	miss				1728286	1			60000
Picture	delay	hit	2	18146	2	1733443	1	18327	1	65000	20000
Picture	4	miss				1832245	1	5165	1	60000	5000
Picture	delay	miss				1837410	1	20160	1	65000	20000
Picture	4	miss				1938210	1	5165	1	60000	5000
Picture	delay	incorrect	1	19973	2	1943375	1	20160	1	65000	20000
Picture	1	miss				2044010	1	5165	1	60000	5000
Picture	delay	hit	2	11694	2	2049175	1	11829	1	65000	20000
Picture	3	miss				2141478	1	5165	1	60000	5000
Picture	delay	hit	1	17026	2	2146643	1	17161	1	65000	20000
Sound	7	miss				2244120	1			60000
Picture	delay	hit	1	11833	2	2249277	1	11996	1	65000	20000
Sound	0	miss				2341588	1			60000
Picture	delay	hit	2	7165	2	2346745	1	7331	1	65000	20000
Sound	6	miss				2434391	2			60000
Picture	delay	miss				2439548	1	20160	1	65000	20000
Picture	1	miss				2540349	1	5165	1	60000	5000
Picture	delay	miss				2545514	1	20160	1	65000	20000
Picture	3	miss				2646315	1	5165	1	60000	5000
Picture	delay	miss				2651480	1	20160	1	65000	20000
Picture	1	miss				2752281	1	5165	1	60000	5000
Picture	delay	hit	2	3744	2	2757446	1	3832	1	65000	20000
Sound	2	miss				2841593	1			60000
Picture	delay	hit	1	5399	2	2846750	1	5498	1	65000	20000
Sound	0	miss				2932564	1			60000
Picture	delay	hit	2	4910	2	2937721	1	4998	1	65000	20000
Sound	7	miss				3023035	1			60000
Picture	delay	hit	1	13239	2	3028192	1	13329	1	65000	20000
Sound	7	miss				3121836	1			60000
Picture	delay	hit	1	5638	2	3126993	1	5831	1	65000	20000
Sound	0	miss				3213140	1			60000
Picture	delay	hit	2	3135	2	3218297	1	3166	1	65000	20000
Picture	1	miss				3302103	1	5165	1	60000	5000
Picture	delay	hit	2	8964	2	3307268	1	8997	1	65000	20000
Picture	3	miss				3396906	1	5165	1	60000	5000
Picture	delay	hit	1	9921	2	3402071	1	9997	1	65000	20000
Picture	1	miss				3492542	1	5165	1	60000	5000
Picture	delay	hit	2	3164	2	3497707	1	3332	1	65000	20000
Sound	2	miss				3581354	1			60000
Picture	delay	hit	1	7960	2	3586511	1	7997	1	65000	20000
Sound	6	miss				3674824	1			60000
Picture	delay	miss				3679981	1	20160	1	65000	20000
Picture	4	miss				3780782	1	5165	1	60000	5000
Picture	delay	miss				3785947	1	20160	1	65000	20000
Sound	7	miss				3886589	1			60000
Picture	delay	hit	1	4647	2	3891746	1	4832	1	65000	20000
Sound	6	miss				3976893	1			60000
Picture	delay	miss				3982050	1	20160	1	65000	20000
Sound	0	miss				4082692	1			60000
Picture	delay	hit	2	13103	2	4087849	1	13162	1	65000	20000
Picture	5	miss				4181485	1	5165	1	60000	5000
Picture	delay	hit	1	9982	2	4186651	1	10163	1	65000	20000
Picture	3	miss				4277288	1	5165	1	60000	5000
Picture	delay	hit	1	6899	2	4282453	1	6998	1	65000	20000
Picture	5	miss				4369925	1	5165	1	60000	5000
Picture	delay	hit	1	5943	2	4375090	1	5998	1	65000	20000
Sound	2	miss				4461403	1			60000
Picture	delay	hit	1	5673	2	4466560	1	5831	1	65000	20000
Picture	1	miss				4552866	1	5165	1	60000	5000
Picture	delay	hit	2	9083	2	4558030	1	9164	1	65000	20000
Picture	5	miss				4647668	1	5165	1	60000	5000
Picture	delay	hit	1	3639	2	4652833	1	3832	1	65000	20000
Picture	5	miss				4737139	1	5165	1	60000	5000
Picture	delay	incorrect	2	17689	2	4742304	1	17828	1	65000	20000
Picture	3	miss				4840606	1	5165	1	60000	5000
Picture	delay	hit	1	5662	2	4845771	1	5831	1	65000	20000
Picture	5	miss				4932076	1	5165	1	60000	5000
Picture	delay	hit	1	16913	2	4937241	1	16995	1	65000	20000
Picture	4	miss				5034710	1	5165	1	60000	5000
Picture	delay	miss				5039875	1	20160	1	65000	20000
Sound	2	miss				5140517	1			60000
Picture	delay	hit	1	4641	2	5145674	1	4832	1	65000	20000
Picture	5	miss				5230980	1	5165	1	60000	5000
Picture	delay	hit	1	6010	2	5236145	1	6165	1	65000	20000
Sound	6	miss				5322625	1			60000
Picture	delay	miss				5327782	1	20160	1	65000	20000
Picture	3	miss				5428582	1	5165	1	60000	5000
Picture	delay	hit	1	4647	2	5433748	1	4832	1	65000	20000
Sound	0	miss				6024731	2			60000
Picture	delay	hit	2	4028	2	6029888	1	4165	1	65000	20000
Picture	3	miss				6114527	1	5165	1	60000	5000
Picture	delay	hit	1	5423	2	6119693	1	5498	1	65000	20000
Picture	1	miss				6205665	1	5165	1	60000	5000
Picture	delay	hit	2	4125	2	6210830	1	4165	1	65000	20000
Sound	2	miss				6295477	1			60000
Picture	delay	hit	1	7122	2	6300634	1	7164	1	65000	20000
Picture	5	miss				6388272	1	5165	1	60000	5000
Picture	delay	hit	1	5518	2	6393437	1	5665	1	65000	20000
Picture	4	miss				6479576	1	5165	1	60000	5000
Picture	delay	miss				6484741	1	20160	1	65000	20000
Sound	0	miss				6585383	1			60000
Picture	delay	hit	2	3297	2	6590540	1	3332	1	65000	20000
Sound	6	miss				6674188	1			60000
Picture	delay	hit	2	8332	2	6679345	1	8497	1	65000	20000
Sound	0	miss				6768158	1			60000
Picture	delay	hit	2	3162	2	6773315	1	3332	1	65000	20000
Picture	5	miss				6857121	1	5165	1	60000	5000
Picture	delay	hit	1	14511	2	6862286	1	14662	1	65000	20000
Sound	6	miss				6957263	1			60000
Picture	delay	miss				6962420	1	20160	1	65000	20000
Sound	7	miss				7063062	1			60000
Picture	delay	hit	1	8178	2	7068219	1	8331	1	65000	20000
Picture	3	miss				7157024	1	5165	1	60000	5000
Picture	delay	hit	1	7009	2	7162189	1	7164	1	65000	20000
Sound	0	miss				7249669	1			60000
Picture	delay	hit	2	1812	2	7254826	1	1999	1	65000	20000
Picture	4	miss				7337299	1	5165	1	60000	5000
Picture	delay	incorrect	1	10493	2	7342464	1	10663	1	65000	20000
Picture	1	miss				7433601	1	5165	1	60000	5000
Picture	delay	hit	2	6831	2	7438766	1	6998	1	65000	20000
Sound	7	miss				7526080	1			60000
Picture	delay	hit	1	8361	2	7531236	1	8497	1	65000	20000
Sound	6	miss				7620049	1			60000
Picture	delay	hit	2	13591	2	7625206	1	13662	1	65000	20000
Sound	2	miss				7719184	1			60000
Picture	delay	hit	1	4858	2	7724341	1	4998	1	65000	20000
Sound	6	miss				7809654	1			60000
Picture	delay	hit	2	19587	2	7814811	1	19660	1	65000	20000
Picture	5	miss				7914946	1	5165	1	60000	5000
Picture	delay	hit	1	9168	2	7920111	1	9330	1	65000	20000
Picture	4	miss				8009915	1	5165	1	60000	5000
Picture	delay	hit	2	19319	2	8015080	1	19494	1	65000	20000
Sound	7	miss				8114889	1			60000
Picture	delay	hit	1	2432	2	8120046	1	2499	1	65000	20000
Sound	7	miss				8202861	1			60000
Picture	delay	hit	1	4141	2	8208018	1	4332	1	65000	20000
Sound	2	miss				8292665	1			60000
Picture	delay	hit	1	3057	2	8297822	1	3166	1	65000	20000
Sound	6	miss				8381303	1			60000
Picture	delay	hit	2	15220	2	8386460	1	15328	1	65000	20000
Picture	5	miss				8482262	1	5165	1	60000	5000
Picture	delay	incorrect	2	18812	2	8487427	1	18994	1	65000	20000
Sound	0	miss				8586737	2			60000
Picture	delay	hit	2	1626	2	8591894	1	1666	1	65000	20000
Picture	3	miss				8674034	1	5165	1	60000	5000
Picture	delay	hit	1	10721	2	8679199	1	10830	1	65000	20000
Picture	1	miss				8770503	1	5165	1	60000	5000
Picture	delay	miss				8775668	1	20160	1	65000	20000
Picture	5	miss				8876468	1	5165	1	60000	5000
Picture	delay	miss				8881633	1	20160	1	65000	20000
Sound	7	miss				8982276	1			60000
Picture	delay	hit	1	8968	2	8987432	1	9164	1	65000	20000
Picture	4	miss				9077070	1	5165	1	60000	5000
Picture	delay	hit	2	9765	2	9082235	1	9830	1	65000	20000
Sound	2	miss				9172381	1			60000
Picture	delay	hit	1	2783	2	9177538	1	2833	1	65000	20000
Sound	2	miss				9260686	1			60000
Picture	delay	hit	1	7838	2	9265843	1	7997	1	65000	20000
Picture	3	miss				9354314	1	5165	1	60000	5000
Picture	delay	incorrect	2	19002	2	9359479	1	19160	1	65000	20000
Picture	1	miss				9459113	1	5165	1	60000	5000
Picture	delay	hit	2	3802	2	9464278	1	3832	1	65000	20000
Picture	4	miss				9548751	1	5165	1	60000	5000
Picture	delay	hit	2	17365	2	9553916	1	17494	1	65000	20000
Picture	3	incorrect	2	117	2	9651884	1	167	1	60000	5000
Sound	7	miss				9732367	1			60000
Picture	delay	hit	1	7518	2	9737523	1	7664	1	65000	20000
Picture	1	miss				9825662	1	5165	1	60000	5000
Picture	delay	hit	2	1094	2	9830827	1	1166	1	65000	20000
Picture	4	miss				9912467	1	5165	1	60000	5000
Picture	delay	miss				9917632	1	20160	1	65000	20000
Picture	5	miss				10018433	1	5165	1	60000	5000
Picture	delay	hit	1	3044	2	10023598	1	3166	1	65000	20000
Sound	6	miss				10107079	1			60000
Picture	delay	hit	2	12007	2	10112236	1	12163	1	65000	20000
Sound	2	miss				10204714	1			60000
Picture	delay	hit	1	13812	2	10209871	1	13996	1	65000	20000
Picture	1	miss				10304340	1	5165	1	60000	5000
Picture	delay	miss				10309505	1	20160	1	65000	20000
Picture	3	miss				10410306	1	5165	1	60000	5000
Picture	delay	hit	1	16212	2	10415471	1	16328	1	65000	20000
Sound	0	miss				10512115	1			60000
Picture	delay	hit	2	3931	2	10517271	1	3999	1	65000	20000
Sound	0	miss				10830845	1			60000
Picture	delay	hit	2	2722	2	10836002	1	2832	1	65000	20000
Sound	0	miss				10919150	1			60000
Picture	delay	hit	2	1776	2	10924307	1	1833	1	65000	20000
Sound	2	miss				11006455	1			60000
Picture	delay	hit	1	2712	2	11011612	1	2833	1	65000	20000
Sound	2	miss				11094760	1			60000
Picture	delay	hit	1	2087	2	11099917	1	2166	1	65000	20000
Picture	5	miss				11182556	1	5165	1	60000	5000
Picture	delay	miss				11187722	1	20160	1	65000	20000
Picture	4	miss				11288522	1	5165	1	60000	5000
Picture	delay	hit	2	18957	2	11293687	1	18994	1	65000	20000
Picture	3	miss				11393155	1	5165	1	60000	5000
Picture	delay	hit	1	4724	2	11398320	1	4832	1	65000	20000
Sound	7	miss				11483467	1			60000
Picture	delay	hit	1	2100	2	11488624	1	2166	1	65000	20000
Sound	6	miss				11571106	1			60000
Picture	delay	hit	2	3582	2	11576263	1	3666	1	65000	20000
Picture	3	miss				11660402	1	5165	1	60000	5000
Picture	delay	hit	1	14278	2	11665567	1	14329	1	65000	20000
Sound	0	miss				11760211	1			60000
Picture	delay	hit	2	7197	2	11765368	1	7331	1	65000	20000
Picture	4	miss				11853173	1	5165	1	60000	5000
Picture	delay	hit	2	10546	2	11858338	1	10663	1	65000	20000
Sound	7	miss				11949317	1			60000
Picture	delay	hit	1	3691	2	11954474	1	3832	1	65000	20000
Sound	7	miss				12038621	1			60000
Picture	delay	hit	1	4627	2	12043778	1	4665	1	65000	20000
Picture	5	miss				12128917	1	5165	1	60000	5000
Picture	delay	hit	1	12323	2	12134082	1	12496	1	65000	20000
Sound	6	miss				12226894	1			60000
Picture	delay	hit	2	5634	2	12232051	1	5665	1	65000	20000
Picture	5	miss				12318356	1	5165	1	60000	5000
Picture	delay	hit	1	18164	2	12323521	1	18328	1	65000	20000
Picture	5	miss				12422323	1	5165	1	60000	5000
Picture	delay	incorrect	2	19158	2	12427488	1	19327	1	65000	20000
Picture	1	miss				12527289	1	5165	1	60000	5000
Picture	delay	hit	2	6351	2	12532454	1	6498	1	65000	20000
Sound	7	miss				12619267	1			60000
Picture	delay	hit	1	3661	2	12624424	1	3832	1	65000	20000
Sound	2	miss				12708571	1			60000
Picture	delay	hit	1	1637	2	12713728	1	1833	1	65000	20000
Picture	4	miss				12796035	1	5165	1	60000	5000
Picture	delay	hit	2	15047	2	12801200	1	15162	1	65000	20000
Picture	4	miss				12896836	1	5165	1	60000	5000
Picture	delay	hit	2	8406	2	12902001	1	8497	1	65000	20000
Sound	2	miss				12990813	1			60000
Picture	delay	hit	1	1956	2	12995970	1	1999	1	65000	20000
Sound	0	miss				13078285	1			60000
Picture	delay	hit	2	8405	2	13083442	1	8497	1	65000	20000
Sound	6	miss				13172255	1			60000
Picture	delay	hit	2	4435	2	13177412	1	4499	1	65000	20000
Picture	1	miss				13262384	1	5165	1	60000	5000
Picture	delay	hit	2	4058	2	13267549	1	4165	1	65000	20000
Picture	1	miss				13352189	1	5165	1	60000	5000
Picture	delay	hit	2	3373	2	13357354	1	3499	1	65000	20000
Picture	4	miss				13441327	1	5165	1	60000	5000
Picture	delay	hit	2	10396	2	13446492	1	10497	1	65000	20000
Picture	5	miss				13537462	1	5165	1	60000	5000
Picture	delay	incorrect	2	13460	2	13542627	1	13496	1	65000	20000
Sound	7	miss				13636605	1			60000
Picture	delay	hit	1	4725	2	13641762	1	4832	1	65000	20000
Sound	6	miss				13726909	1			60000
Picture	delay	hit	2	1862	2	13732066	1	1999	1	65000	20000
Picture	3	miss				13814539	1	5165	1	60000	5000
Picture	delay	hit	1	11183	2	13819704	1	11330	1	65000	20000
Sound	2	miss				13911349	1			60000
Picture	delay	miss				13916506	1	20160	1	65000	20000
Picture	3	miss				14017307	1	5165	1	60000	5000
Picture	delay	hit	1	13456	2	14022472	1	13496	1	65000	20000
Picture	3	miss				14116442	1	5165	1	60000	5000
Picture	delay	incorrect	2	18402	2	14121607	1	18494	1	65000	20000
Picture	1	miss				14220575	1	5165	1	60000	5000
Picture	delay	hit	2	4590	2	14225740	1	4665	1	65000	20000
Sound	0	miss				14310720	1			60000
Picture	delay	hit	2	7491	2	14315877	1	7664	1	65000	20000
Sound	0	miss				14403857	1			60000
Picture	delay	miss				14409014	1	20160	1	65000	20000
Picture	1	miss				14509815	1	5165	1	60000	5000
Picture	delay	hit	2	9189	2	14514980	1	9330	1	65000	20000
Picture	5	miss				14604784	1	5165	1	60000	5000
Picture	delay	incorrect	2	18140	2	14609949	1	18327	1	65000	20000
Picture	4	miss				14708750	1	5165	1	60000	5000
Picture	delay	hit	2	10654	2	14713915	1	10830	1	65000	20000
Picture	3	miss				14805219	1	5165	1	60000	5000
Picture	delay	hit	1	2025	2	14810384	1	2166	1	65000	20000
Sound	7	miss				14892866	1			60000
Picture	delay	hit	1	3187	2	14898023	1	3332	1	65000	20000
Sound	2	miss				14981670	1			60000
Picture	delay	hit	1	1903	2	14986827	1	1999	1	65000	20000
Sound	6	miss				15069142	1			60000
Picture	delay	hit	2	8991	2	15074299	1	9164	1	65000	20000
Picture	1	miss				15163937	1	5165	1	60000	5000
Picture	delay	hit	2	3468	2	15169101	1	3499	1	65000	20000
Sound	6	miss				15253083	1			60000
Picture	delay	hit	2	7771	2	15258239	1	7831	1	65000	20000

## Sheet: HC_8
Scenario - Scenario 1
Logfile written - 07/15/2022 13:23:20
Subject	Trial	Event Type	Code	Time	TTime	Uncertainty	Duration	Uncertainty	ReqTime	ReqDur	Stim Type	Pair Index
HC_8	1	Response	2	153857	153689	1
HC_8	2	Response	2	355618	201665	1
HC_8	4	Response	2	531698	109832	1
HC_8	5	Response	2	719058	187062	1
HC_8	6	Sound	1000	799418	60325	1			60000		miss	0
HC_8	6	Picture	delay	804575	65482	1	8997	1	65000	20000	hit	7
HC_8	6	Response	2	813379	74285	1
HC_8	7	Response	1	973699	149964	1
HC_8	8	Picture	5	1054328	60484	1	5165	1	60000	5000	miss	0
HC_8	8	Picture	delay	1059493	65649	1	20160	1	65000	20000	miss	0
HC_8	8	Response	2	1080979	87135	1
HC_8	9	Picture	5	1160294	60484	1	5165	1	60000	5000	miss	0
HC_8	9	Picture	delay	1165459	65649	1	10663	1	65000	20000	hit	14
HC_8	9	Response	1	1175939	76129	1
HC_8	10	Response	2	1243699	47586	1
HC_8	10	Sound	2	1256437	60325	1			60000		miss	0
HC_8	10	Picture	delay	1261594	65482	1	20160	1	65000	20000	miss	0
HC_8	10	Response	2	1289459	93346	1
HC_8	11	Sound	6	1362237	60325	1			60000		miss	0
HC_8	11	Picture	delay	1367393	65482	1	20160	1	65000	20000	miss	0
HC_8	11	Response	2	1397139	95228	1
HC_8	12	Picture	4	1468194	60484	1	5165	1	60000	5000	miss	0
HC_8	12	Picture	delay	1473359	65649	1	20160	1	65000	20000	miss	0
HC_8	13	Response	2	1521860	8183	1
HC_8	13	Sound	7	1574002	60325	1			60000		miss	0
HC_8	13	Picture	delay	1579158	65482	1	20160	1	65000	20000	miss	0
HC_8	14	Picture	1	1679959	60484	1	5165	1	60000	5000	miss	0
HC_8	14	Picture	delay	1685124	65649	1	7664	1	65000	20000	hit	29
HC_8	14	Response	2	1692659	73184	1
HC_8	15	Sound	0	1773104	60325	1			60000		miss	0
HC_8	15	Picture	delay	1778261	65482	1	7331	1	65000	20000	hit	32
HC_8	15	Response	2	1785460	72681	1
HC_8	16	Sound	0	1865907	60325	1			60000		miss	0
HC_8	16	Picture	delay	1871064	65482	1	9664	1	65000	20000	hit	35
HC_8	16	Response	2	1880580	74998	1
HC_8	17	Picture	4	1961202	60484	1	5165	1	60000	5000	miss	0
HC_8	17	Picture	delay	1966367	65649	1	20160	1	65000	20000	miss	0
HC_8	17	Response	2	1997220	96502	1
HC_8	18	Picture	1	2067167	60484	1	5165	1	60000	5000	miss	0
HC_8	18	Picture	delay	2072332	65649	1	6998	1	65000	20000	hit	41
HC_8	18	Response	2	2079300	72616	1
HC_8	19	Sound	0	2159812	60325	1			60000		miss	0
HC_8	19	Picture	delay	2164969	65482	1	8997	1	65000	20000	hit	44
HC_8	19	Response	2	2173861	74374	1
HC_8	20	Sound	2	2254282	60325	1			60000		miss	0
HC_8	20	Picture	delay	2259439	65482	1	11996	1	65000	20000	incorrect	47
HC_8	20	Response	2	2271300	77344	1
HC_8	21	Sound	2	2351750	60325	1			60000		miss	0
HC_8	21	Picture	delay	2356907	65482	1	2832	1	65000	20000	hit	50
HC_8	21	Response	1	2359621	68196	1
HC_8	22	Sound	0	2440055	60325	1			60000		miss	0
HC_8	22	Picture	delay	2445212	65482	1	9497	1	65000	20000	hit	53
HC_8	22	Response	2	2454661	74931	1
HC_8	23	Picture	1	2535183	60484	1	5165	1	60000	5000	miss	0
HC_8	23	Picture	delay	2540348	65649	1	6664	1	65000	20000	hit	56
HC_8	23	Response	2	2546981	72282	1
HC_8	24	Sound	7	2627494	60325	1			60000		miss	0
HC_8	24	Picture	delay	2632651	65482	1	11996	1	65000	20000	incorrect	59
HC_8	24	Response	2	2644501	77331	1
HC_8	25	Sound	6	2724963	60325	1			60000		miss	0
HC_8	25	Picture	delay	2730120	65482	1	17328	1	65000	20000	hit	62
HC_8	25	Response	2	2747301	82663	1
HC_8	26	Sound	0	2827763	60325	1			60000		miss	0
HC_8	26	Picture	delay	2832920	65482	1	15828	1	65000	20000	hit	65
HC_8	26	Response	2	2848582	81144	1
HC_8	27	Sound	7	2929064	60325	1			60000		miss	0
HC_8	27	Picture	delay	2934221	65482	1	9164	1	65000	20000	incorrect	68
HC_8	27	Response	2	2943222	74483	1
HC_8	28	Picture	1	3023858	60484	1	5165	1	60000	5000	miss	0
HC_8	28	Picture	delay	3029023	65649	1	8997	1	65000	20000	hit	71
HC_8	28	Response	2	3037862	74487	1
HC_8	29	Sound	2	3118336	60325	1			60000		miss	0
HC_8	29	Picture	delay	3123493	65482	1	11496	1	65000	20000	hit	74
HC_8	29	Response	1	3134902	76891	1
HC_8	30	Picture	5	3215463	60484	1	5165	1	60000	5000	miss	0
HC_8	30	Picture	delay	3220628	65649	1	5665	1	65000	20000	incorrect	77
HC_8	30	Response	2	3226182	71203	1
HC_8	31	Picture	3	3306767	60484	1	5165	1	60000	5000	miss	0
HC_8	31	Picture	delay	3311932	65649	1	9664	1	65000	20000	hit	80
HC_8	31	Response	1	3321542	75259	1
HC_8	32	Sound	6	3401911	60325	1			60000		miss	0
HC_8	32	Picture	delay	3407068	65482	1	20160	1	65000	20000	miss	0
HC_8	32	Response	2	3433862	92276	1
HC_8	33	Picture	4	3507869	60484	1	5165	1	60000	5000	miss	0
HC_8	33	Picture	delay	3513034	65649	1	8331	1	65000	20000	hit	86
HC_8	33	Response	2	3521223	73838	1
HC_8	34	Sound	6	3601680	60325	1			60000		miss	0
HC_8	34	Picture	delay	3606837	65482	1	10497	1	65000	20000	hit	89
HC_8	34	Response	2	3617302	75948	1
HC_8	35	Picture	5	3697974	60484	1	5165	1	60000	5000	miss	0
HC_8	35	Picture	delay	3703139	65649	1	5665	1	65000	20000	hit	92
HC_8	35	Response	1	3708743	71253	1
HC_8	36	Picture	3	3789278	60484	1	5165	1	60000	5000	miss	0
HC_8	36	Picture	delay	3794443	65649	1	20160	1	65000	20000	miss	0
HC_8	36	Response	1	3818983	90189	1
HC_8	37	Picture	3	3895243	60484	1	5165	1	60000	5000	miss	0
HC_8	37	Picture	delay	3900408	65649	1	5498	1	65000	20000	hit	98
HC_8	37	Response	1	3905863	71103	1
HC_8	38	Picture	5	3986381	60484	1	5165	1	60000	5000	miss	0
HC_8	38	Picture	delay	3991546	65649	1	4832	1	65000	20000	hit	101
HC_8	38	Response	1	3996183	70286	1
HC_8	39	Sound	2	4076693	60325	1			60000		miss	0
HC_8	39	Picture	delay	4081850	65482	1	9497	1	65000	20000	hit	104
HC_8	39	Response	1	4091224	74856	1
HC_8	40	Sound	0	4171662	60325	1			60000		miss	0
HC_8	40	Picture	delay	4176819	65482	1	5998	1	65000	20000	hit	107
HC_8	40	Response	2	4182664	71326	1
HC_8	41	Sound	2	4263133	60325	1			60000		miss	0
HC_8	41	Picture	delay	4268290	65482	1	4165	1	65000	20000	hit	110
HC_8	41	Response	1	4272103	69296	1
HC_8	42	Picture	3	4352762	60484	1	5165	1	60000	5000	miss	0
HC_8	42	Picture	delay	4357927	65649	1	4165	1	65000	20000	hit	113
HC_8	42	Response	1	4361944	69665	1
HC_8	43	Sound	7	4442408	60325	1			60000		miss	0
HC_8	43	Picture	delay	4447565	65482	1	20160	1	65000	20000	miss	0
HC_8	43	Response	1	4468344	86261	1
HC_8	44	Picture	4	4548366	60484	1	5165	1	60000	5000	miss	0
HC_8	44	Picture	delay	4553531	65649	1	7331	1	65000	20000	hit	119
HC_8	44	Response	2	4560744	72862	1
HC_8	45	Picture	1	4641336	60484	1	5165	1	60000	5000	miss	0
HC_8	45	Picture	delay	4646501	65649	1	11663	1	65000	20000	hit	122
HC_8	45	Response	2	4658104	77252	1
HC_8	46	Picture	4	4738638	60484	1	5165	1	60000	5000	miss	0
HC_8	46	Picture	delay	4743803	65649	1	5165	1	65000	20000	hit	125
HC_8	46	Response	2	4748904	70750	1
HC_8	47	Picture	3	4829442	60484	1	5165	1	60000	5000	miss	0
HC_8	47	Picture	delay	4834607	65649	1	3166	1	65000	20000	hit	128
HC_8	47	Response	1	4837625	68667	1
HC_8	48	Picture	4	4918246	60484	1	5165	1	60000	5000	miss	0
HC_8	48	Picture	delay	4923411	65649	1	18161	1	65000	20000	incorrect	131
HC_8	48	Response	1	4941466	83703	1
HC_8	49	Sound	7	5021887	60325	1			60000		miss	0
HC_8	49	Picture	delay	5027044	65482	1	10497	1	65000	20000	hit	134
HC_8	49	Response	1	5037465	75903	1
HC_8	50	Sound	6	5117857	60325	1			60000		miss	0
HC_8	50	Picture	delay	5123013	65482	1	16162	1	65000	20000	hit	137
HC_8	50	Response	2	5139065	81534	1
HC_8	51	Sound	7	5219490	60325	1			60000		miss	0
HC_8	51	Picture	delay	5224647	65482	1	3999	1	65000	20000	hit	140
HC_8	51	Response	1	5228585	69420	1
HC_8	52	Picture	3	5309120	60484	1	5165	1	60000	5000	miss	0
HC_8	52	Picture	delay	5314285	65649	1	12663	1	65000	20000	hit	143
HC_8	52	Response	1	5326826	78189	1
HC_8	53	Picture	1	5407422	60484	1	5165	1	60000	5000	miss	0
HC_8	53	Picture	delay	5412587	65649	1	5831	1	65000	20000	hit	146
HC_8	53	Response	2	5418267	71329	1
HC_8	54	Picture	5	5498892	60484	1	5165	1	60000	5000	miss	0
HC_8	54	Picture	delay	5504057	65649	1	10497	1	65000	20000	hit	149
HC_8	54	Response	1	5514505	76097	1
HC_8	55	Sound	6	5594869	60325	1			60000		miss	0
HC_8	55	Picture	delay	5600026	65482	1	10830	1	65000	20000	hit	152
HC_8	55	Response	2	5610746	76202	1
HC_8	56	Response	2	6578348	967492	1
HC_8	57	Sound	2	6658859	60325	1			60000		miss	0
HC_8	57	Picture	delay	6664016	65482	1	11163	1	65000	20000	hit	156
HC_8	57	Response	1	6675148	76614	1
HC_8	58	Sound	6	6755661	60325	1			60000		miss	0
HC_8	58	Picture	delay	6760818	65482	1	7831	1	65000	20000	hit	159
HC_8	58	Response	2	6768508	73172	1
HC_8	59	Picture	4	6849123	60484	1	5165	1	60000	5000	miss	0
HC_8	59	Picture	delay	6854288	65649	1	19160	1	65000	20000	hit	162
HC_8	59	Response	2	6873308	84670	1
HC_8	60	Picture	5	6953922	60484	1	5165	1	60000	5000	miss	0
HC_8	60	Picture	delay	6959087	65649	1	16495	1	65000	20000	hit	165
HC_8	60	Response	1	6975548	82109	1
HC_8	61	Sound	6	7056064	60325	1			60000		miss	0
HC_8	61	Picture	delay	7061221	65482	1	11663	1	65000	20000	hit	168
HC_8	61	Response	2	7072828	77090	1
HC_8	62	Sound	6	7153199	60325	1			60000		miss	0
HC_8	62	Picture	delay	7158356	65482	1	9330	1	65000	20000	hit	171
HC_8	62	Response	2	7167628	74754	1
HC_8	63	Sound	2	7248002	60325	1			60000		miss	0
HC_8	63	Picture	delay	7253159	65482	1	2333	1	65000	20000	hit	174
HC_8	63	Response	1	7255309	67632	1
HC_8	64	Sound	0	7335807	60325	1			60000		miss	0
HC_8	64	Picture	delay	7340964	65482	1	7164	1	65000	20000	hit	177
HC_8	64	Response	2	7348029	72548	1
HC_8	65	Sound	0	7428443	60325	1			60000		miss	0
HC_8	65	Picture	delay	7433600	65482	1	4998	1	65000	20000	hit	180
HC_8	65	Response	2	7438508	70390	1
HC_8	66	Sound	7	7518914	60325	1			60000		miss	0
HC_8	66	Picture	delay	7524071	65482	1	3832	1	65000	20000	hit	183
HC_8	66	Response	1	7527869	69280	1
HC_8	67	Picture	1	7608544	60484	1	5165	1	60000	5000	miss	0
HC_8	67	Picture	delay	7613709	65649	1	19660	1	65000	20000	hit	186
HC_8	67	Response	2	7633229	85169	1
HC_8	68	Sound	6	7713685	60325	1			60000		miss	0
HC_8	68	Picture	delay	7718841	65482	1	6831	1	65000	20000	hit	189
HC_8	68	Response	2	7725549	72190	1
HC_8	69	Sound	6	7805988	60325	1			60000		miss	0
HC_8	69	Picture	delay	7811145	65482	1	4998	1	65000	20000	hit	192
HC_8	69	Response	2	7816029	70366	1
HC_8	70	Sound	2	7896459	60325	1			60000		miss	0
HC_8	70	Picture	delay	7901616	65482	1	5165	1	65000	20000	hit	195
HC_8	70	Response	1	7906589	70455	1
HC_8	71	Picture	1	7987255	60484	1	5165	1	60000	5000	miss	0
HC_8	71	Picture	delay	7992420	65649	1	6165	1	65000	20000	hit	198
HC_8	71	Response	2	7998430	71659	1
HC_8	72	Picture	1	8079058	60484	1	5165	1	60000	5000	miss	0
HC_8	72	Picture	delay	8084223	65649	1	8831	1	65000	20000	hit	201
HC_8	72	Response	2	8092989	74415	1
HC_8	73	Picture	5	8173528	60484	1	5165	1	60000	5000	miss	0
HC_8	73	Picture	delay	8178693	65649	1	5332	1	65000	20000	hit	204
HC_8	73	Response	1	8183870	70826	1
HC_8	74	Picture	5	8264498	60484	1	5165	1	60000	5000	miss	0
HC_8	74	Picture	delay	8269663	65649	1	15162	1	65000	20000	hit	207
HC_8	74	Response	1	8284750	80735	1
HC_8	75	Picture	4	8365299	60484	1	5165	1	60000	5000	miss	0
HC_8	75	Picture	delay	8370464	65649	1	9497	1	65000	20000	hit	210
HC_8	75	Response	2	8379790	74974	1
HC_8	76	Picture	3	8460435	60484	1	5165	1	60000	5000	miss	0
HC_8	76	Picture	delay	8465600	65649	1	15995	1	65000	20000	incorrect	213
HC_8	76	Response	2	8481551	81599	1
HC_8	77	Sound	7	8561910	60325	1			60000		miss	0
HC_8	77	Picture	delay	8567067	65482	1	6998	1	65000	20000	hit	216
HC_8	77	Response	1	8573871	72285	1
HC_8	78	Sound	7	8654381	60325	1			60000		miss	0
HC_8	78	Picture	delay	8659538	65482	1	5998	1	65000	20000	hit	219
HC_8	78	Response	1	8665390	71335	1
HC_8	79	Sound	2	8745851	60325	1			60000		miss	0
HC_8	79	Picture	delay	8751008	65482	1	2833	1	65000	20000	hit	222
HC_8	79	Response	1	8753711	68185	1
HC_8	80	Sound	0	8834156	60325	1			60000		miss	0
HC_8	80	Picture	delay	8839313	65482	1	6498	1	65000	20000	hit	225
HC_8	80	Response	2	8845711	71881	1
HC_8	81	Picture	4	8926285	60484	1	5165	1	60000	5000	miss	0
HC_8	81	Picture	delay	8931450	65649	1	15495	1	65000	20000	hit	228
HC_8	81	Response	2	8946911	81110	1
HC_8	82	Picture	1	9027585	60484	1	5165	1	60000	5000	miss	0
HC_8	82	Picture	delay	9032750	65649	1	6498	1	65000	20000	hit	231
HC_8	82	Response	2	9039151	72050	1
HC_8	83	Sound	7	9119564	60325	1			60000		miss	0
HC_8	83	Picture	delay	9124721	65482	1	4498	1	65000	20000	hit	234
HC_8	83	Response	1	9129152	69913	1
HC_8	84	Picture	4	9209693	60484	1	5165	1	60000	5000	miss	0
HC_8	84	Picture	delay	9214858	65649	1	5665	1	65000	20000	hit	237
HC_8	84	Response	2	9220352	71142	1
HC_8	85	Picture	3	9300997	60484	1	5165	1	60000	5000	miss	0
HC_8	85	Picture	delay	9306162	65649	1	9997	1	65000	20000	hit	240
HC_8	85	Response	1	9316112	75599	1
HC_8	86	Picture	1	9396633	60484	1	5165	1	60000	5000	miss	0
HC_8	86	Picture	delay	9401798	65649	1	4665	1	65000	20000	hit	243
HC_8	86	Response	2	9406272	70123	1
HC_8	87	Sound	2	9486778	60325	1			60000		miss	0
HC_8	87	Picture	delay	9491935	65482	1	6665	1	65000	20000	hit	246
HC_8	87	Response	1	9498512	72059	1
HC_8	88	Sound	2	9578915	60325	1			60000		miss	0
HC_8	88	Picture	delay	9584072	65482	1	13162	1	65000	20000	hit	249
HC_8	88	Response	1	9597072	78482	1
HC_8	89	Picture	5	9677709	60484	1	5165	1	60000	5000	miss	0
HC_8	89	Picture	delay	9682873	65649	1	12329	1	65000	20000	hit	252
HC_8	89	Response	1	9695073	77848	1
HC_8	90	Sound	7	9775518	60325	1			60000		miss	0
HC_8	90	Picture	delay	9780675	65482	1	5831	1	65000	20000	hit	255
HC_8	90	Response	1	9786433	71240	1
HC_8	91	Picture	3	9866981	60484	1	5165	1	60000	5000	miss	0
HC_8	91	Picture	delay	9872146	65649	1	6331	1	65000	20000	hit	258
HC_8	91	Response	1	9878353	71856	1
HC_8	92	Picture	3	9958951	60484	1	5165	1	60000	5000	miss	0
HC_8	92	Picture	delay	9964116	65649	1	4832	1	65000	20000	hit	261
HC_8	92	Response	1	9968833	70365	1
HC_8	93	Picture	4	10049422	60484	1	5165	1	60000	5000	miss	0
HC_8	93	Picture	delay	10054587	65649	1	12496	1	65000	20000	hit	264
HC_8	93	Response	2	10066992	78054	1
HC_8	94	Picture	4	10147557	60484	1	5165	1	60000	5000	miss	0
HC_8	94	Picture	delay	10152722	65649	1	7831	1	65000	20000	hit	267
HC_8	94	Response	2	10160433	73360	1
HC_8	95	Sound	7	10240868	60325	1			60000		miss	0
HC_8	95	Picture	delay	10246025	65482	1	5332	1	65000	20000	hit	270
HC_8	95	Response	1	10251313	70771	1
HC_8	96	Picture	5	10331831	60484	1	5165	1	60000	5000	miss	0
HC_8	96	Picture	delay	10336995	65649	1	19494	1	65000	20000	hit	273
HC_8	96	Response	1	10356353	85007	1
HC_8	97	Sound	6	10436805	60325	1			60000		miss	0
HC_8	97	Picture	delay	10441962	65482	1	13662	1	65000	20000	hit	276
HC_8	97	Response	2	10455474	78994	1
HC_8	98	Sound	0	10535939	60325	1			60000		miss	0
HC_8	98	Picture	delay	10541096	65482	1	7831	1	65000	20000	hit	279
HC_8	98	Response	2	10548753	73139	1
HC_8	99	Picture	3	10629401	60484	1	5165	1	60000	5000	miss	0
HC_8	99	Picture	delay	10634566	65649	1	9164	1	65000	20000	incorrect	282
HC_8	99	Response	2	10643634	74717	1
HC_8	99	Response	1	10650993	82075	1
HC_8	99	Response	1	10662034	93116	1
HC_8	100	Response	1	10667714	3994	1
HC_8	100	Picture	5	10724204	60484	1	5165	1	60000	5000	miss	0
HC_8	100	Picture	delay	10729369	65649	1	8164	1	65000	20000	hit	288
HC_8	100	Response	1	10737474	73754	1
HC_8	101	Picture	3	10818007	60484	1	5165	1	60000	5000	miss	0
HC_8	101	Picture	delay	10823172	65649	1	10163	1	65000	20000	hit	291
HC_8	101	Response	1	10833154	75631	1
HC_8	102	Sound	0	10913651	60325	1			60000		miss	0
HC_8	102	Picture	delay	10918808	65482	1	6998	1	65000	20000	hit	294
HC_8	102	Response	2	10925634	72308	1
HC_8	103	Picture	1	11006279	60484	1	5165	1	60000	5000	miss	0
HC_8	103	Picture	delay	11011444	65649	1	9164	1	65000	20000	hit	297
HC_8	103	Response	2	11020515	74720	1
HC_8	104	Sound	0	11100923	60325	1			60000		miss	0
HC_8	104	Picture	delay	11106080	65482	1	10996	1	65000	20000	hit	300
HC_8	104	Response	2	11116915	76316	1
HC_8	105	Response	2	11425715	308638	1
HC_8	106	Sound	7	11506126	60325	1			60000		miss	0
HC_8	106	Picture	delay	11511283	65482	1	6165	1	65000	20000	hit	304
HC_8	106	Response	1	11517395	71595	1
HC_8	107	Sound	2	11597763	60325	1			60000		miss	0
HC_8	107	Picture	delay	11602920	65482	1	4332	1	65000	20000	hit	307
HC_8	107	Response	1	11607155	69717	1
HC_8	108	Sound	0	11687567	60325	1			60000		miss	0
HC_8	108	Picture	delay	11692724	65482	1	1333	1	65000	20000	hit	310
HC_8	108	Response	2	11693876	66634	1
HC_8	109	Picture	3	11774531	60484	1	5165	1	60000	5000	miss	0
HC_8	109	Picture	delay	11779696	65649	1	6165	1	65000	20000	hit	313
HC_8	109	Response	1	11785715	71668	1
HC_8	110	Sound	6	11866176	60325	1			60000		miss	0
HC_8	110	Picture	delay	11871333	65482	1	6331	1	65000	20000	hit	316
HC_8	110	Response	2	11877555	71704	1
HC_8	111	Picture	4	11958138	60484	1	5165	1	60000	5000	miss	0
HC_8	111	Picture	delay	11963303	65649	1	14162	1	65000	20000	hit	319
HC_8	111	Response	2	11977396	79741	1
HC_8	112	Sound	7	12057781	60325	1			60000		miss	0
HC_8	112	Picture	delay	12062938	65482	1	6165	1	65000	20000	hit	322
HC_8	112	Response	1	12068996	71540	1
HC_8	113	Picture	3	12149576	60484	1	5165	1	60000	5000	miss	0
HC_8	113	Picture	delay	12154742	65649	1	9330	1	65000	20000	hit	325
HC_8	113	Response	1	12164036	74944	1
HC_8	114	Sound	0	12244554	60325	1			60000		miss	0
HC_8	114	Picture	delay	12249711	65482	1	8331	1	65000	20000	hit	328
HC_8	114	Response	2	12257956	73727	1
HC_8	115	Sound	7	12338357	60325	1			60000		miss	0
HC_8	115	Picture	delay	12343514	65482	1	10830	1	65000	20000	hit	331
HC_8	115	Response	1	12354196	76165	1
HC_8	116	Picture	3	12434818	60484	1	5165	1	60000	5000	miss	0
HC_8	116	Picture	delay	12439983	65649	1	11330	1	65000	20000	hit	334
HC_8	116	Response	1	12451156	76822	1
HC_8	117	Picture	1	12531786	60484	1	5165	1	60000	5000	miss	0
HC_8	117	Picture	delay	12536951	65649	1	7164	1	65000	20000	hit	337
HC_8	117	Response	2	12544037	72734	1
HC_8	118	Sound	7	12624431	60325	1			60000		miss	0
HC_8	118	Picture	delay	12629588	65482	1	5831	1	65000	20000	hit	340
HC_8	118	Response	1	12635317	71211	1
HC_8	119	Picture	1	12715894	60484	1	5165	1	60000	5000	miss	0
HC_8	119	Picture	delay	12721059	65649	1	7164	1	65000	20000	hit	343
HC_8	119	Response	2	12728117	72707	1
HC_8	120	Picture	5	12808697	60484	1	5165	1	60000	5000	miss	0
HC_8	120	Picture	delay	12813862	65649	1	13662	1	65000	20000	hit	346
HC_8	120	Response	1	12827477	79264	1
HC_8	121	Picture	1	12907998	60484	1	5165	1	60000	5000	miss	0
HC_8	121	Picture	delay	12913163	65649	1	6665	1	65000	20000	hit	349
HC_8	121	Response	2	12919797	72282	1
HC_8	122	Picture	4	13000468	60484	1	5165	1	60000	5000	miss	0
HC_8	122	Picture	delay	13005633	65649	1	16328	1	65000	20000	hit	352
HC_8	122	Response	2	13021877	81893	1
HC_8	123	Picture	4	13102435	60484	1	5165	1	60000	5000	miss	0
HC_8	123	Picture	delay	13107600	65649	1	6331	1	65000	20000	hit	355
HC_8	123	Response	2	13113878	71926	1
HC_8	124	Picture	5	13194406	60484	1	5165	1	60000	5000	miss	0
HC_8	124	Picture	delay	13199571	65649	1	8664	1	65000	20000	hit	358
HC_8	124	Response	1	13208118	74196	1
HC_8	125	Picture	1	13288709	60484	1	5165	1	60000	5000	miss	0
HC_8	125	Picture	delay	13293873	65649	1	5831	1	65000	20000	hit	361
HC_8	125	Response	2	13299558	71333	1
HC_8	126	Picture	1	13380179	60484	1	5165	1	60000	5000	miss	0
HC_8	126	Picture	delay	13385344	65649	1	8331	1	65000	20000	hit	364
HC_8	126	Response	2	13393558	73862	1
HC_8	127	Sound	2	13473990	60325	1			60000		miss	0
HC_8	127	Picture	delay	13479147	65482	1	5498	1	65000	20000	hit	367
HC_8	127	Response	1	13484598	70934	1
HC_8	128	Sound	6	13564961	60325	1			60000		miss	0
HC_8	128	Picture	delay	13570118	65482	1	20160	1	65000	20000	miss	0
HC_8	128	Response	2	13591639	87003	1
HC_8	129	Sound	2	13670760	60325	1			60000		miss	0
HC_8	129	Picture	delay	13675917	65482	1	6665	1	65000	20000	hit	373
HC_8	129	Response	1	13682439	72004	1
HC_8	130	Sound	6	13762897	60325	1			60000		miss	0
HC_8	130	Picture	delay	13768054	65482	1	5831	1	65000	20000	hit	376
HC_8	130	Response	2	13773719	71147	1
HC_8	131	Picture	3	13854359	60484	1	5165	1	60000	5000	miss	0
HC_8	131	Picture	delay	13859524	65649	1	17828	1	65000	20000	incorrect	379
HC_8	131	Response	2	13877158	83283	1
HC_8	132	Picture	5	13957826	60484	1	5165	1	60000	5000	miss	0
HC_8	132	Picture	delay	13962991	65649	1	9330	1	65000	20000	hit	382
HC_8	132	Response	1	13972279	74937	1
HC_8	133	Sound	0	14052636	60325	1			60000		miss	0
HC_8	133	Picture	delay	14057793	65482	1	8997	1	65000	20000	hit	385
HC_8	133	Response	2	14066759	74448	1
HC_8	134	Picture	4	14147431	60484	1	5165	1	60000	5000	miss	0
HC_8	134	Picture	delay	14152596	65649	1	11996	1	65000	20000	hit	388
HC_8	134	Response	2	14164439	77492	1
HC_8	135	Picture	1	14245066	60484	1	5165	1	60000	5000	miss	0
HC_8	135	Picture	delay	14250231	65649	1	6831	1	65000	20000	hit	391
HC_8	135	Response	2	14256920	72337	1
HC_8	136	Sound	2	14337378	60325	1			60000		miss	0
HC_8	136	Picture	delay	14342535	65482	1	4499	1	65000	20000	hit	394
HC_8	136	Response	1	14346839	69787	1
HC_8	137	Sound	6	14427349	60325	1			60000		miss	0
HC_8	137	Picture	delay	14432505	65482	1	5498	1	65000	20000	hit	397
HC_8	137	Response	2	14437959	70936	1
HC_8	138	Sound	6	14518319	60325	1			60000		miss	0
HC_8	138	Picture	delay	14523476	65482	1	7664	1	65000	20000	hit	400
HC_8	138	Response	2	14531080	73086	1
HC_8	139	Sound	0	14611456	60325	1			60000		miss	0
HC_8	139	Picture	delay	14616613	65482	1	3499	1	65000	20000	hit	403
HC_8	139	Response	2	14620040	68909	1
HC_8	140	Picture	4	14700586	60484	1	5165	1	60000	5000	miss	0
HC_8	140	Picture	delay	14705751	65649	1	7664	1	65000	20000	hit	406
HC_8	140	Response	2	14713320	73219	1
HC_8	141	Picture	5	14793889	60484	1	5165	1	60000	5000	miss	0
HC_8	141	Picture	delay	14799054	65649	1	11163	1	65000	20000	hit	409
HC_8	141	Response	1	14810041	76636	1
HC_8	142	Sound	0	14890532	60325	1			60000		miss	0
HC_8	142	Picture	delay	14895689	65482	1	6498	1	65000	20000	hit	412
HC_8	142	Response	2	14902041	71834	1
HC_8	143	Picture	5	14982661	60484	1	5165	1	60000	5000	miss	0
HC_8	143	Picture	delay	14987826	65649	1	6165	1	65000	20000	hit	415
HC_8	143	Response	1	14993880	71703	1
HC_8	144	Picture	3	15074465	60484	1	5165	1	60000	5000	miss	0
HC_8	144	Picture	delay	15079630	65649	1	4499	1	65000	20000	hit	418
HC_8	144	Response	1	15083960	69979	1
HC_8	145	Sound	0	15164444	60325	3			60000		miss	0
HC_8	145	Picture	delay	15169601	65482	1	6664	1	65000	20000	hit	421
HC_8	145	Response	2	15176121	72002	1
HC_8	146	Sound	7	15256581	60325	1			60000		miss	0
HC_8	146	Picture	delay	15261738	65482	1	7164	1	65000	20000	hit	424
HC_8	146	Response	1	15268841	72586	1
HC_8	147	Sound	6	15349217	60325	1			60000		miss	0
HC_8	147	Picture	delay	15354374	65482	1	8164	1	65000	20000	hit	427
HC_8	147	Response	2	15362441	73549	1
HC_8	148	Sound	7	15442854	60325	1			60000		miss	0
HC_8	148	Picture	delay	15448011	65482	1	6665	1	65000	20000	hit	430
HC_8	148	Response	1	15454521	71992	1
HC_8	149	Picture	3	15535149	60484	1	5165	1	60000	5000	miss	0
HC_8	149	Picture	delay	15540314	65649	1	7664	1	65000	20000	hit	433
HC_8	149	Response	1	15547882	73216	1
HC_8	150	Sound	2	15628294	60325	1			60000		miss	0
HC_8	150	Picture	delay	15633451	65482	1	20160	1	65000	20000	miss	0
HC_8	150	Response	1	15664522	96553	1
HC_8	151	Picture	5	15734252	60484	1	5165	1	60000	5000	miss	0
HC_8	151	Picture	delay	15739417	65649	1	12496	1	65000	20000	hit	439
HC_8	151	Response	1	15751722	77954	1
HC_8	152	Sound	2	15832228	60325	1			60000		miss	0
HC_8	152	Picture	delay	15837385	65482	1	8830	1	65000	20000	hit	442
HC_8	152	Response	1	15846122	74219	1
HC_8	153	Picture	4	15926689	60484	1	5165	1	60000	5000	miss	0
HC_8	153	Picture	delay	15931854	65649	1	6331	1	65000	20000	hit	445
HC_8	153	Response	2	15938122	71917	1
HC_8	154	Response	2	15993402	55217	1
Event Type	Code	Type	Response	RT	RT Uncertainty	Time	Uncertainty	Duration	Uncertainty	ReqTime	ReqDur
Sound	1000	miss				799418	1			60000
Picture	delay	hit	2	8803	2	804575	1	8997	1	65000	20000
Picture	5	miss				1054328	1	5165	1	60000	5000
Picture	delay	miss				1059493	1	20160	1	65000	20000
Picture	5	miss				1160294	1	5165	1	60000	5000
Picture	delay	hit	1	10480	2	1165459	1	10663	1	65000	20000
Sound	2	miss				1256437	1			60000
Picture	delay	miss				1261594	1	20160	1	65000	20000
Sound	6	miss				1362237	1			60000
Picture	delay	miss				1367393	1	20160	1	65000	20000
Picture	4	miss				1468194	1	5165	1	60000	5000
Picture	delay	miss				1473359	1	20160	1	65000	20000
Sound	7	miss				1574002	1			60000
Picture	delay	miss				1579158	1	20160	1	65000	20000
Picture	1	miss				1679959	1	5165	1	60000	5000
Picture	delay	hit	2	7535	2	1685124	1	7664	1	65000	20000
Sound	0	miss				1773104	1			60000
Picture	delay	hit	2	7199	2	1778261	1	7331	1	65000	20000
Sound	0	miss				1865907	1			60000
Picture	delay	hit	2	9516	2	1871064	1	9664	1	65000	20000
Picture	4	miss				1961202	1	5165	1	60000	5000
Picture	delay	miss				1966367	1	20160	1	65000	20000
Picture	1	miss				2067167	1	5165	1	60000	5000
Picture	delay	hit	2	6967	2	2072332	1	6998	1	65000	20000
Sound	0	miss				2159812	1			60000
Picture	delay	hit	2	8892	2	2164969	1	8997	1	65000	20000
Sound	2	miss				2254282	1			60000
Picture	delay	incorrect	2	11862	2	2259439	1	11996	1	65000	20000
Sound	2	miss				2351750	1			60000
Picture	delay	hit	1	2714	2	2356907	1	2832	1	65000	20000
Sound	0	miss				2440055	1			60000
Picture	delay	hit	2	9449	2	2445212	1	9497	1	65000	20000
Picture	1	miss				2535183	1	5165	1	60000	5000
Picture	delay	hit	2	6633	2	2540348	1	6664	1	65000	20000
Sound	7	miss				2627494	1			60000
Picture	delay	incorrect	2	11849	2	2632651	1	11996	1	65000	20000
Sound	6	miss				2724963	1			60000
Picture	delay	hit	2	17181	2	2730120	1	17328	1	65000	20000
Sound	0	miss				2827763	1			60000
Picture	delay	hit	2	15662	2	2832920	1	15828	1	65000	20000
Sound	7	miss				2929064	1			60000
Picture	delay	incorrect	2	9001	2	2934221	1	9164	1	65000	20000
Picture	1	miss				3023858	1	5165	1	60000	5000
Picture	delay	hit	2	8839	2	3029023	1	8997	1	65000	20000
Sound	2	miss				3118336	1			60000
Picture	delay	hit	1	11409	2	3123493	1	11496	1	65000	20000
Picture	5	miss				3215463	1	5165	1	60000	5000
Picture	delay	incorrect	2	5554	2	3220628	1	5665	1	65000	20000
Picture	3	miss				3306767	1	5165	1	60000	5000
Picture	delay	hit	1	9610	2	3311932	1	9664	1	65000	20000
Sound	6	miss				3401911	1			60000
Picture	delay	miss				3407068	1	20160	1	65000	20000
Picture	4	miss				3507869	1	5165	1	60000	5000
Picture	delay	hit	2	8189	2	3513034	1	8331	1	65000	20000
Sound	6	miss				3601680	1			60000
Picture	delay	hit	2	10466	2	3606837	1	10497	1	65000	20000
Picture	5	miss				3697974	1	5165	1	60000	5000
Picture	delay	hit	1	5604	2	3703139	1	5665	1	65000	20000
Picture	3	miss				3789278	1	5165	1	60000	5000
Picture	delay	miss				3794443	1	20160	1	65000	20000
Picture	3	miss				3895243	1	5165	1	60000	5000
Picture	delay	hit	1	5455	2	3900408	1	5498	1	65000	20000
Picture	5	miss				3986381	1	5165	1	60000	5000
Picture	delay	hit	1	4638	2	3991546	1	4832	1	65000	20000
Sound	2	miss				4076693	1			60000
Picture	delay	hit	1	9374	2	4081850	1	9497	1	65000	20000
Sound	0	miss				4171662	1			60000
Picture	delay	hit	2	5844	2	4176819	1	5998	1	65000	20000
Sound	2	miss				4263133	1			60000
Picture	delay	hit	1	3814	2	4268290	1	4165	1	65000	20000
Picture	3	miss				4352762	1	5165	1	60000	5000
Picture	delay	hit	1	4016	2	4357927	1	4165	1	65000	20000
Sound	7	miss				4442408	1			60000
Picture	delay	miss				4447565	1	20160	1	65000	20000
Picture	4	miss				4548366	1	5165	1	60000	5000
Picture	delay	hit	2	7213	2	4553531	1	7331	1	65000	20000
Picture	1	miss				4641336	1	5165	1	60000	5000
Picture	delay	hit	2	11603	2	4646501	1	11663	1	65000	20000
Picture	4	miss				4738638	1	5165	1	60000	5000
Picture	delay	hit	2	5101	2	4743803	1	5165	1	65000	20000
Picture	3	miss				4829442	1	5165	1	60000	5000
Picture	delay	hit	1	3018	2	4834607	1	3166	1	65000	20000
Picture	4	miss				4918246	1	5165	1	60000	5000
Picture	delay	incorrect	1	18055	2	4923411	1	18161	1	65000	20000
Sound	7	miss				5021887	1			60000
Picture	delay	hit	1	10421	2	5027044	1	10497	1	65000	20000
Sound	6	miss				5117857	1			60000
Picture	delay	hit	2	16051	2	5123013	1	16162	1	65000	20000
Sound	7	miss				5219490	1			60000
Picture	delay	hit	1	3938	2	5224647	1	3999	1	65000	20000
Picture	3	miss				5309120	1	5165	1	60000	5000
Picture	delay	hit	1	12541	2	5314285	1	12663	1	65000	20000
Picture	1	miss				5407422	1	5165	1	60000	5000
Picture	delay	hit	2	5680	2	5412587	1	5831	1	65000	20000
Picture	5	miss				5498892	1	5165	1	60000	5000
Picture	delay	hit	1	10448	2	5504057	1	10497	1	65000	20000
Sound	6	miss				5594869	1			60000
Picture	delay	hit	2	10720	2	5600026	1	10830	1	65000	20000
Sound	2	miss				6658859	1			60000
Picture	delay	hit	1	11132	2	6664016	1	11163	1	65000	20000
Sound	6	miss				6755661	1			60000
Picture	delay	hit	2	7690	2	6760818	1	7831	1	65000	20000
Picture	4	miss				6849123	1	5165	1	60000	5000
Picture	delay	hit	2	19021	2	6854288	1	19160	1	65000	20000
Picture	5	miss				6953922	1	5165	1	60000	5000
Picture	delay	hit	1	16461	2	6959087	1	16495	1	65000	20000
Sound	6	miss				7056064	1			60000
Picture	delay	hit	2	11608	2	7061221	1	11663	1	65000	20000
Sound	6	miss				7153199	1			60000
Picture	delay	hit	2	9272	2	7158356	1	9330	1	65000	20000
Sound	2	miss				7248002	1			60000
Picture	delay	hit	1	2150	2	7253159	1	2333	1	65000	20000
Sound	0	miss				7335807	1			60000
Picture	delay	hit	2	7066	2	7340964	1	7164	1	65000	20000
Sound	0	miss				7428443	1			60000
Picture	delay	hit	2	4908	2	7433600	1	4998	1	65000	20000
Sound	7	miss				7518914	1			60000
Picture	delay	hit	1	3798	2	7524071	1	3832	1	65000	20000
Picture	1	miss				7608544	1	5165	1	60000	5000
Picture	delay	hit	2	19520	2	7613709	1	19660	1	65000	20000
Sound	6	miss				7713685	1			60000
Picture	delay	hit	2	6708	2	7718841	1	6831	1	65000	20000
Sound	6	miss				7805988	1			60000
Picture	delay	hit	2	4884	2	7811145	1	4998	1	65000	20000
Sound	2	miss				7896459	1			60000
Picture	delay	hit	1	4973	2	7901616	1	5165	1	65000	20000
Picture	1	miss				7987255	1	5165	1	60000	5000
Picture	delay	hit	2	6010	2	7992420	1	6165	1	65000	20000
Picture	1	miss				8079058	1	5165	1	60000	5000
Picture	delay	hit	2	8766	2	8084223	1	8831	1	65000	20000
Picture	5	miss				8173528	1	5165	1	60000	5000
Picture	delay	hit	1	5177	2	8178693	1	5332	1	65000	20000
Picture	5	miss				8264498	1	5165	1	60000	5000
Picture	delay	hit	1	15087	2	8269663	1	15162	1	65000	20000
Picture	4	miss				8365299	1	5165	1	60000	5000
Picture	delay	hit	2	9325	2	8370464	1	9497	1	65000	20000
Picture	3	miss				8460435	1	5165	1	60000	5000
Picture	delay	incorrect	2	15951	2	8465600	1	15995	1	65000	20000
Sound	7	miss				8561910	1			60000
Picture	delay	hit	1	6803	2	8567067	1	6998	1	65000	20000
Sound	7	miss				8654381	1			60000
Picture	delay	hit	1	5853	2	8659538	1	5998	1	65000	20000
Sound	2	miss				8745851	1			60000
Picture	delay	hit	1	2703	2	8751008	1	2833	1	65000	20000
Sound	0	miss				8834156	1			60000
Picture	delay	hit	2	6399	2	8839313	1	6498	1	65000	20000
Picture	4	miss				8926285	1	5165	1	60000	5000
Picture	delay	hit	2	15462	2	8931450	1	15495	1	65000	20000
Picture	1	miss				9027585	1	5165	1	60000	5000
Picture	delay	hit	2	6401	2	9032750	1	6498	1	65000	20000
Sound	7	miss				9119564	1			60000
Picture	delay	hit	1	4431	2	9124721	1	4498	1	65000	20000
Picture	4	miss				9209693	1	5165	1	60000	5000
Picture	delay	hit	2	5494	2	9214858	1	5665	1	65000	20000
Picture	3	miss				9300997	1	5165	1	60000	5000
Picture	delay	hit	1	9950	2	9306162	1	9997	1	65000	20000
Picture	1	miss				9396633	1	5165	1	60000	5000
Picture	delay	hit	2	4474	2	9401798	1	4665	1	65000	20000
Sound	2	miss				9486778	1			60000
Picture	delay	hit	1	6577	2	9491935	1	6665	1	65000	20000
Sound	2	miss				9578915	1			60000
Picture	delay	hit	1	13000	2	9584072	1	13162	1	65000	20000
Picture	5	miss				9677709	1	5165	1	60000	5000
Picture	delay	hit	1	12200	2	9682873	1	12329	1	65000	20000
Sound	7	miss				9775518	1			60000
Picture	delay	hit	1	5757	2	9780675	1	5831	1	65000	20000
Picture	3	miss				9866981	1	5165	1	60000	5000
Picture	delay	hit	1	6207	2	9872146	1	6331	1	65000	20000
Picture	3	miss				9958951	1	5165	1	60000	5000
Picture	delay	hit	1	4717	2	9964116	1	4832	1	65000	20000
Picture	4	miss				10049422	1	5165	1	60000	5000
Picture	delay	hit	2	12406	2	10054587	1	12496	1	65000	20000
Picture	4	miss				10147557	1	5165	1	60000	5000
Picture	delay	hit	2	7711	2	10152722	1	7831	1	65000	20000
Sound	7	miss				10240868	1			60000
Picture	delay	hit	1	5288	2	10246025	1	5332	1	65000	20000
Picture	5	miss				10331831	1	5165	1	60000	5000
Picture	delay	hit	1	19358	2	10336995	1	19494	1	65000	20000
Sound	6	miss				10436805	1			60000
Picture	delay	hit	2	13512	2	10441962	1	13662	1	65000	20000
Sound	0	miss				10535939	1			60000
Picture	delay	hit	2	7657	2	10541096	1	7831	1	65000	20000
Picture	3	miss				10629401	1	5165	1	60000	5000
Picture	delay	incorrect	2	9068	2	10634566	1	9164	1	65000	20000
Picture	5	miss				10724204	1	5165	1	60000	5000
Picture	delay	hit	1	8105	2	10729369	1	8164	1	65000	20000
Picture	3	miss				10818007	1	5165	1	60000	5000
Picture	delay	hit	1	9982	2	10823172	1	10163	1	65000	20000
Sound	0	miss				10913651	1			60000
Picture	delay	hit	2	6826	2	10918808	1	6998	1	65000	20000
Picture	1	miss				11006279	1	5165	1	60000	5000
Picture	delay	hit	2	9071	2	11011444	1	9164	1	65000	20000
Sound	0	miss				11100923	1			60000
Picture	delay	hit	2	10834	2	11106080	1	10996	1	65000	20000
Sound	7	miss				11506126	1			60000
Picture	delay	hit	1	6113	2	11511283	1	6165	1	65000	20000
Sound	2	miss				11597763	1			60000
Picture	delay	hit	1	4235	2	11602920	1	4332	1	65000	20000
Sound	0	miss				11687567	1			60000
Picture	delay	hit	2	1152	2	11692724	1	1333	1	65000	20000
Picture	3	miss				11774531	1	5165	1	60000	5000
Picture	delay	hit	1	6019	2	11779696	1	6165	1	65000	20000
Sound	6	miss				11866176	1			60000
Picture	delay	hit	2	6222	2	11871333	1	6331	1	65000	20000
Picture	4	miss				11958138	1	5165	1	60000	5000
Picture	delay	hit	2	14093	2	11963303	1	14162	1	65000	20000
Sound	7	miss				12057781	1			60000
Picture	delay	hit	1	6058	2	12062938	1	6165	1	65000	20000
Picture	3	miss				12149576	1	5165	1	60000	5000
Picture	delay	hit	1	9295	2	12154742	1	9330	1	65000	20000
Sound	0	miss				12244554	1			60000
Picture	delay	hit	2	8245	2	12249711	1	8331	1	65000	20000
Sound	7	miss				12338357	1			60000
Picture	delay	hit	1	10683	2	12343514	1	10830	1	65000	20000
Picture	3	miss				12434818	1	5165	1	60000	5000
Picture	delay	hit	1	11174	2	12439983	1	11330	1	65000	20000
Picture	1	miss				12531786	1	5165	1	60000	5000
Picture	delay	hit	2	7086	2	12536951	1	7164	1	65000	20000
Sound	7	miss				12624431	1			60000
Picture	delay	hit	1	5729	2	12629588	1	5831	1	65000	20000
Picture	1	miss				12715894	1	5165	1	60000	5000
Picture	delay	hit	2	7059	2	12721059	1	7164	1	65000	20000
Picture	5	miss				12808697	1	5165	1	60000	5000
Picture	delay	hit	1	13616	2	12813862	1	13662	1	65000	20000
Picture	1	miss				12907998	1	5165	1	60000	5000
Picture	delay	hit	2	6634	2	12913163	1	6665	1	65000	20000
Picture	4	miss				13000468	1	5165	1	60000	5000
Picture	delay	hit	2	16244	2	13005633	1	16328	1	65000	20000
Picture	4	miss				13102435	1	5165	1	60000	5000
Picture	delay	hit	2	6278	2	13107600	1	6331	1	65000	20000
Picture	5	miss				13194406	1	5165	1	60000	5000
Picture	delay	hit	1	8547	2	13199571	1	8664	1	65000	20000
Picture	1	miss				13288709	1	5165	1	60000	5000
Picture	delay	hit	2	5684	2	13293873	1	5831	1	65000	20000
Picture	1	miss				13380179	1	5165	1	60000	5000
Picture	delay	hit	2	8214	2	13385344	1	8331	1	65000	20000
Sound	2	miss				13473990	1			60000
Picture	delay	hit	1	5451	2	13479147	1	5498	1	65000	20000
Sound	6	miss				13564961	1			60000
Picture	delay	miss				13570118	1	20160	1	65000	20000
Sound	2	miss				13670760	1			60000
Picture	delay	hit	1	6522	2	13675917	1	6665	1	65000	20000
Sound	6	miss				13762897	1			60000
Picture	delay	hit	2	5665	2	13768054	1	5831	1	65000	20000
Picture	3	miss				13854359	1	5165	1	60000	5000
Picture	delay	incorrect	2	17634	2	13859524	1	17828	1	65000	20000
Picture	5	miss				13957826	1	5165	1	60000	5000
Picture	delay	hit	1	9289	2	13962991	1	9330	1	65000	20000
Sound	0	miss				14052636	1			60000
Picture	delay	hit	2	8966	2	14057793	1	8997	1	65000	20000
Picture	4	miss				14147431	1	5165	1	60000	5000
Picture	delay	hit	2	11844	2	14152596	1	11996	1	65000	20000
Picture	1	miss				14245066	1	5165	1	60000	5000
Picture	delay	hit	2	6689	2	14250231	1	6831	1	65000	20000
Sound	2	miss				14337378	1			60000
Picture	delay	hit	1	4305	2	14342535	1	4499	1	65000	20000
Sound	6	miss				14427349	1			60000
Picture	delay	hit	2	5454	2	14432505	1	5498	1	65000	20000
Sound	6	miss				14518319	1			60000
Picture	delay	hit	2	7604	2	14523476	1	7664	1	65000	20000
Sound	0	miss				14611456	1			60000
Picture	delay	hit	2	3427	2	14616613	1	3499	1	65000	20000
Picture	4	miss				14700586	1	5165	1	60000	5000
Picture	delay	hit	2	7570	2	14705751	1	7664	1	65000	20000
Picture	5	miss				14793889	1	5165	1	60000	5000
Picture	delay	hit	1	10987	2	14799054	1	11163	1	65000	20000
Sound	0	miss				14890532	1			60000
Picture	delay	hit	2	6352	2	14895689	1	6498	1	65000	20000
Picture	5	miss				14982661	1	5165	1	60000	5000
Picture	delay	hit	1	6054	2	14987826	1	6165	1	65000	20000
Picture	3	miss				15074465	1	5165	1	60000	5000
Picture	delay	hit	1	4330	2	15079630	1	4499	1	65000	20000
Sound	0	miss				15164444	3			60000
Picture	delay	hit	2	6520	2	15169601	1	6664	1	65000	20000
Sound	7	miss				15256581	1			60000
Picture	delay	hit	1	7104	2	15261738	1	7164	1	65000	20000
Sound	6	miss				15349217	1			60000
Picture	delay	hit	2	8067	2	15354374	1	8164	1	65000	20000
Sound	7	miss				15442854	1			60000
Picture	delay	hit	1	6510	2	15448011	1	6665	1	65000	20000
Picture	3	miss				15535149	1	5165	1	60000	5000
Picture	delay	hit	1	7568	2	15540314	1	7664	1	65000	20000
Sound	2	miss				15628294	1			60000
Picture	delay	miss				15633451	1	20160	1	65000	20000
Picture	5	miss				15734252	1	5165	1	60000	5000
Picture	delay	hit	1	12306	2	15739417	1	12496	1	65000	20000
Sound	2	miss				15832228	1			60000
Picture	delay	hit	1	8737	2	15837385	1	8830	1	65000	20000
Picture	4	miss				15926689	1	5165	1	60000	5000
Picture	delay	hit	2	6268	2	15931854	1	6331	1	65000	20000

## Sheet: HC_10
Scenario - Scenario 1
Logfile written - 08/08/2022 14:48:32
Trial	Event Type	Code	Time	TTime	Uncertainty	Duration	Uncertainty	ReqTime	ReqDur	Stim Type	Pair Index
1	Response	2	269004	268875	2
2	Response	2	359457	90451	1
4	Response	2	618077	198356	1
5	Response	2	763966	145888	2
6	Sound	1000	844491	60389	1			60000		miss	0
6	Picture	delay	849548	65446	1	15861	2	65000	20000	hit	7
6	Response	2	865271	81169	1
7	Response	2	940819	65404	1
7	Response	1	965228	89813	1
8	Picture	4	1046142	60781	1	5065	2	60000	5000	miss	0
8	Picture	delay	1051207	65846	1	20126	2	65000	20000	miss	0
8	Response	1	1074791	89430	2
9	Sound	6	1151844	60389	1			60000		miss	0
9	Picture	delay	1156901	65446	1	18526	3	65000	20000	hit	15
9	Response	2	1175388	83933	1
10	Sound	2	1255805	60389	1			60000		miss	0
10	Picture	delay	1260863	65447	1	10796	2	65000	20000	hit	18
10	Response	1	1271593	76177	2
11	Picture	3	1352162	60515	1	5065	2	60000	5000	miss	0
11	Picture	delay	1357227	65580	1	20126	2	65000	20000	miss	0
11	Response	2	1382624	90977	1
12	Picture	1	1457990	60515	1	5064	3	60000	5000	miss	0
12	Picture	delay	1463054	65579	2	19993	3	65000	20000	hit	24
12	Response	2	1482910	85435	2
13	Sound	6	1563291	60378	1			60000		miss	0
13	Picture	delay	1568349	65436	1	20126	2	65000	20000	miss	0
13	Response	2	1593143	90230	2
14	Picture	3	1668978	60503	1	5065	2	60000	5000	miss	0
14	Picture	delay	1674043	65568	1	16127	3	65000	20000	hit	30
14	Response	1	1690045	81570	2
15	Picture	4	1770541	60495	1	5065	2	60000	5000	miss	0
15	Picture	delay	1775606	65560	1	20125	3	65000	20000	miss	0
15	Response	2	1804245	94199	2
16	Sound	0	1876109	60377	1			60000		miss	0
16	Picture	delay	1881167	65435	1	8663	2	65000	20000	hit	36
16	Response	2	1889746	74014	1
17	Picture	4	1970200	60454	1	5065	2	60000	5000	miss	0
17	Picture	delay	1975265	65519	1	20126	2	65000	20000	miss	0
17	Response	2	1999773	90027	2
18	Sound	2	2075769	60378	1			60000		miss	0
18	Picture	delay	2080826	65435	1	9463	2	65000	20000	hit	42
18	Response	1	2090262	74871	1
19	Picture	4	2170659	60397	2	5065	3	60000	5000	miss	0
19	Picture	delay	2175724	65462	1	20126	2	65000	20000	miss	0
19	Response	2	2200159	89897	1
20	Sound	7	2276228	60378	1			60000		miss	0
20	Picture	delay	2281285	65435	1	11463	2	65000	20000	incorrect	48
20	Response	2	2292659	76809	1
21	Sound	0	2372992	60333	1			60000		miss	0
21	Picture	delay	2378050	65391	1	7463	2	65000	20000	hit	51
21	Response	2	2385443	72784	1
22	Picture	1	2465884	60440	1	5064	3	60000	5000	miss	0
22	Picture	delay	2470948	65504	2	8131	3	65000	20000	hit	54
22	Response	2	2479061	73617	1
23	Picture	4	2559582	60504	1	5065	2	60000	5000	miss	0
23	Picture	delay	2564647	65569	1	20126	2	65000	20000	miss	0
23	Response	2	2587650	88572	1
24	Sound	6	2665151	60378	1			60000		miss	0
24	Picture	delay	2670208	65435	1	8664	2	65000	20000	hit	60
24	Response	2	2678833	74060	1
25	Picture	5	2759242	60409	1	5065	2	60000	5000	miss	0
25	Picture	delay	2764307	65474	1	14128	2	65000	20000	hit	63
25	Response	1	2778325	79492	2
26	Sound	2	2858679	60353	1			60000		miss	0
26	Picture	delay	2863737	65411	1	7463	3	65000	20000	hit	66
26	Response	1	2871127	72801	8
27	Picture	3	2951571	60437	1	5065	2	60000	5000	miss	0
27	Picture	delay	2956636	65502	1	12262	2	65000	20000	hit	69
27	Response	1	2968819	77685	1
28	Picture	5	3049401	60582	1	5065	2	60000	5000	miss	0
28	Picture	delay	3054466	65647	1	11196	2	65000	20000	hit	72
28	Response	1	3065613	76794	2
29	Sound	0	3146040	60389	2			60000		miss	0
29	Picture	delay	3151097	65446	1	6931	2	65000	20000	hit	75
29	Response	2	3158003	72352	2
30	Sound	7	3238405	60401	1			60000		miss	0
30	Picture	delay	3243463	65459	1	6531	2	65000	20000	hit	78
30	Response	1	3249920	71916	2
31	Picture	3	3330364	60443	1	5065	2	60000	5000	miss	0
31	Picture	delay	3335429	65508	1	20126	2	65000	20000	miss	0
31	Response	2	3361383	91462	2
32	Picture	1	3436192	60515	1	5064	3	60000	5000	miss	0
32	Picture	delay	3441256	65579	2	4799	3	65000	20000	hit	84
32	Response	2	3445978	70301	1
33	Picture	1	3526558	60580	1	5065	2	60000	5000	miss	0
33	Picture	delay	3531623	65645	1	10663	2	65000	20000	hit	87
33	Response	2	3542174	76196	2
34	Sound	7	3622530	60355	1			60000		miss	0
34	Picture	delay	3627588	65413	1	6397	2	65000	20000	hit	90
34	Response	1	3633862	71687	2
35	Picture	3	3714489	60515	1	5065	2	60000	5000	miss	0
35	Picture	delay	3719554	65580	1	13994	2	65000	20000	incorrect	93
35	Response	2	3733461	79487	1
36	Sound	6	3813793	60331	1			60000		miss	0
36	Picture	delay	3818850	65388	1	9330	2	65000	20000	hit	96
36	Response	2	3828151	74689	2
37	Picture	5	3908684	60532	1	5064	2	60000	5000	miss	0
37	Picture	delay	3913748	65596	1	19460	2	65000	20000	incorrect	99
37	Response	2	3933156	85004	1
38	Picture	5	4013711	60515	2	5065	3	60000	5000	miss	0
38	Picture	delay	4018776	65580	1	12929	2	65000	20000	incorrect	102
38	Response	2	4031674	78478	1
39	Sound	2	4111949	60274	1			60000		miss	0
39	Picture	delay	4117006	65331	2	3866	3	65000	20000	hit	105
39	Response	1	4120848	69173	1
40	Sound	2	4201249	60400	1			60000		miss	0
40	Picture	delay	4206307	65458	1	4931	2	65000	20000	hit	108
40	Response	1	4211127	70278	1
41	Sound	6	4291616	60389	1			60000		miss	0
41	Picture	delay	4296673	65446	2	7464	3	65000	20000	hit	111
41	Response	2	4304122	72895	1
42	Sound	6	4384515	60379	1			60000		miss	0
42	Picture	delay	4389572	65436	1	9197	2	65000	20000	hit	114
42	Response	2	4398696	74560	1
43	Sound	7	4479147	60389	1			60000		miss	0
43	Picture	delay	4484204	65446	1	18260	2	65000	20000	hit	117
43	Response	1	4502407	83649	1
44	Sound	0	4582708	60301	1			60000		miss	0
44	Picture	delay	4587766	65359	1	5065	2	65000	20000	hit	120
44	Response	2	4592704	70297	2
45	Sound	2	4673075	60369	1			60000		miss	0
45	Picture	delay	4678132	65426	1	6265	2	65000	20000	hit	123
45	Response	1	4684325	71619	1
46	Picture	1	4764900	60514	1	5065	2	60000	5000	miss	0
46	Picture	delay	4769965	65579	1	9596	3	65000	20000	hit	126
46	Response	2	4779483	75097	2
47	Picture	5	4859932	60448	1	5065	2	60000	5000	miss	0
47	Picture	delay	4864997	65513	1	12661	3	65000	20000	hit	129
47	Response	1	4877539	78055	1
48	Sound	0	4957903	60364	1			60000		miss	0
48	Picture	delay	4962960	65421	1	4932	2	65000	20000	hit	132
48	Response	2	4967756	70217	1
49	Sound	0	5048269	60388	1			60000		miss	0
49	Picture	delay	5053327	65446	1	8797	2	65000	20000	hit	135
49	Response	2	5062045	74164	2
50	Picture	5	5142494	60448	1	5065	2	60000	5000	miss	0
50	Picture	delay	5147559	65513	1	20125	3	65000	20000	miss	0
50	Response	1	5173683	91637	2
51	Picture	4	5248321	60514	1	5065	2	60000	5000	miss	0
51	Picture	delay	5253386	65579	1	9463	2	65000	20000	hit	141
51	Response	2	5262835	75028	2
52	Sound	7	5343359	60388	2			60000		miss	0
52	Picture	delay	5348418	65447	1	5864	2	65000	20000	hit	144
52	Response	1	5354150	71179	1
53	Sound	7	5434526	60375	1			60000		miss	0
53	Picture	delay	5439584	65433	1	6264	2	65000	20000	hit	147
53	Response	1	5445827	71676	1
54	Picture	1	5526352	60525	1	5065	2	60000	5000	miss	0
54	Picture	delay	5531417	65590	1	11595	2	65000	20000	incorrect	150
54	Response	1	5542937	77110	1
55	Picture	3	5623516	60515	1	5065	2	60000	5000	miss	0
55	Picture	delay	5628581	65580	1	12636	294	65000	20000	hit	153
55	Response	1	5641216	78215	1
56	Response	2	5727090	85873	1
57	Sound	6	5807588	60388	1			60000		miss	0
57	Picture	delay	5812646	65446	1	9196	2	65000	20000	hit	157
57	Response	2	5821790	74590	1
58	Sound	0	5902220	60389	1			60000		miss	0
58	Picture	delay	5907277	65446	2	8531	3	65000	20000	hit	160
58	Response	2	5915681	73850	2
59	Picture	1	5996178	60496	1	5065	2	60000	5000	miss	0
59	Picture	delay	6001243	65561	1	8530	2	65000	20000	hit	163
59	Response	2	6009665	73983	2
60	Sound	2	6090150	60388	1			60000		miss	0
60	Picture	delay	6095208	65446	1	2666	2	65000	20000	hit	166
60	Response	1	6097838	68076	1
61	Picture	1	6178377	60515	1	5065	2	60000	5000	miss	0
61	Picture	delay	6183442	65580	1	11196	2	65000	20000	hit	169
61	Response	2	6194532	76670	1
62	Sound	2	6274882	60349	1			60000		miss	0
62	Picture	delay	6279940	65407	1	11462	2	65000	20000	hit	172
62	Response	1	6291332	76799	1
63	Sound	6	6371780	60389	1			60000		miss	0
63	Picture	delay	6376837	65446	1	12395	2	65000	20000	hit	175
63	Response	2	6389130	77739	2
64	Sound	7	6469477	60346	1			60000		miss	0
64	Picture	delay	6474534	65403	1	5598	2	65000	20000	hit	178
64	Response	1	6480116	70985	1
65	Picture	5	6560636	60505	1	5064	2	60000	5000	miss	0
65	Picture	delay	6565700	65569	1	20126	2	65000	20000	miss	0
65	Response	2	6589628	89497	1
66	Picture	1	6666463	60515	1	5065	2	60000	5000	miss	0
66	Picture	delay	6671528	65580	1	13861	2	65000	20000	hit	184
66	Response	2	6685323	79375	2
67	Picture	5	6765760	60436	1	5064	3	60000	5000	miss	0
67	Picture	delay	6770824	65500	2	18527	3	65000	20000	hit	187
67	Response	1	6789239	83915	1
68	Picture	3	6869854	60514	2	5065	3	60000	5000	miss	0
68	Picture	delay	6874919	65579	1	11863	2	65000	20000	hit	190
68	Response	1	6886737	77397	2
69	Sound	2	6967026	60288	1			60000		miss	0
69	Picture	delay	6972083	65345	1	5065	2	65000	20000	hit	193
69	Response	1	6977015	70277	1
70	Sound	0	7057392	60376	1			60000		miss	0
70	Picture	delay	7062450	65434	1	9863	2	65000	20000	hit	196
70	Response	2	7072209	75193	1
71	Sound	6	7152691	60389	1			60000		miss	0
71	Picture	delay	7157748	65446	1	7864	2	65000	20000	hit	199
71	Response	2	7165502	73200	2
72	Sound	6	7245856	60353	1			60000		miss	0
72	Picture	delay	7250913	65410	1	7997	3	65000	20000	hit	202
72	Response	2	7258787	73284	1
73	Sound	0	7339155	60368	1			60000		miss	0
73	Picture	delay	7344212	65425	1	4665	2	65000	20000	hit	205
73	Response	2	7348779	69992	2
74	Sound	7	7429255	60389	1			60000		miss	0
74	Picture	delay	7434312	65446	1	3199	2	65000	20000	hit	208
74	Response	1	7437484	68618	1
75	Picture	1	7518015	60515	1	5064	2	60000	5000	miss	0
75	Picture	delay	7523079	65579	1	11996	2	65000	20000	hit	211
75	Response	2	7534952	77452	2
76	Sound	0	7615319	60366	1			60000		miss	0
76	Picture	delay	7620377	65424	1	9863	2	65000	20000	hit	214
76	Response	2	7630133	75180	1
77	Picture	3	7710743	60514	1	5065	2	60000	5000	miss	0
77	Picture	delay	7715808	65579	1	20126	2	65000	20000	miss	0
77	Response	1	7750090	99861	2
78	Picture	4	7816437	60503	2	5065	3	60000	5000	miss	0
78	Picture	delay	7821502	65568	1	11196	2	65000	20000	hit	220
78	Response	2	7832650	76716	2
79	Sound	6	7913076	60389	1			60000		miss	0
79	Picture	delay	7918133	65446	1	7331	2	65000	20000	hit	223
79	Response	2	7925433	72746	2
80	Sound	2	8005841	60388	1			60000		miss	0
80	Picture	delay	8010899	65446	1	2266	2	65000	20000	hit	226
80	Response	1	8013120	67667	1
81	Picture	4	8093535	60414	1	5065	2	60000	5000	miss	0
81	Picture	delay	8098600	65479	1	10929	2	65000	20000	hit	229
81	Response	2	8109401	76280	1
82	Sound	6	8189773	60372	1			60000		miss	0
82	Picture	delay	8194831	65430	1	8397	2	65000	20000	hit	232
82	Response	2	8203202	73801	1
83	Picture	3	8283731	60515	1	5065	2	60000	5000	miss	0
83	Picture	delay	8288796	65580	1	11196	2	65000	20000	incorrect	235
83	Response	2	8299895	76679	1
84	Picture	5	8380362	60467	1	5065	2	60000	5000	miss	0
84	Picture	delay	8385427	65532	1	14661	2	65000	20000	incorrect	238
84	Response	2	8399989	80094	2
85	Sound	0	8480466	60389	2			60000		miss	0
85	Picture	delay	8485523	65446	1	7064	2	65000	20000	hit	241
85	Response	2	8492576	72499	1
86	Picture	4	8573224	60515	1	5065	2	60000	5000	miss	0
86	Picture	delay	8578289	65580	1	5198	2	65000	20000	hit	244
86	Response	2	8583372	70663	3
87	Picture	5	8663857	60483	1	5065	2	60000	5000	miss	0
87	Picture	delay	8668922	65548	1	13195	2	65000	20000	incorrect	247
87	Response	2	8682065	78691	2
88	Picture	1	8762621	60515	1	5064	2	60000	5000	miss	0
88	Picture	delay	8767685	65579	1	9064	2	65000	20000	hit	250
88	Response	2	8776664	74558	1
89	Picture	5	8857252	60515	1	5065	2	60000	5000	miss	0
89	Picture	delay	8862317	65580	1	7331	2	65000	20000	incorrect	253
89	Response	2	8869553	72816	1
90	Picture	3	8950018	60464	1	5065	2	60000	5000	miss	0
90	Picture	delay	8955083	65529	1	15994	2	65000	20000	incorrect	256
90	Response	2	8971044	81490	2
91	Sound	7	9051454	60388	1			60000		miss	0
91	Picture	delay	9056512	65446	1	3732	2	65000	20000	hit	259
91	Response	1	9060136	69070	1
92	Picture	1	9140614	60477	1	5065	2	60000	5000	miss	0
92	Picture	delay	9145679	65542	1	5198	2	65000	20000	hit	262
92	Response	2	9150831	70694	2
93	Sound	0	9231121	60288	1			60000		miss	0
93	Picture	delay	9236178	65345	2	3066	3	65000	20000	hit	265
93	Response	2	9239100	68267	2
94	Sound	7	9319488	60378	1			60000		miss	0
94	Picture	delay	9324546	65436	1	3332	2	65000	20000	hit	268
94	Response	1	9327738	68628	1
95	Picture	5	9408381	60514	2	5065	3	60000	5000	miss	0
95	Picture	delay	9413446	65579	1	5865	2	65000	20000	incorrect	271
95	Response	2	9419177	71310	2
96	Picture	4	9499681	60503	1	5065	2	60000	5000	miss	0
96	Picture	delay	9504746	65568	1	5731	2	65000	20000	hit	274
96	Response	2	9510452	71274	1
97	Sound	2	9590721	60269	1			60000		miss	0
97	Picture	delay	9595779	65327	1	5864	2	65000	20000	hit	277
97	Response	1	9601538	71086	1
98	Sound	7	9682021	60389	1			60000		miss	0
98	Picture	delay	9687078	65446	1	5065	2	65000	20000	hit	280
98	Response	1	9692131	70499	1
99	Picture	4	9772647	60505	1	5064	2	60000	5000	miss	0
99	Picture	delay	9777711	65569	1	11196	2	65000	20000	hit	283
99	Response	2	9788833	76691	2
100	Sound	2	9869152	60318	1			60000		miss	0
100	Picture	delay	9874209	65375	1	1733	2	65000	20000	hit	286
100	Response	1	9875898	67064	1
101	Sound	7	9956319	60388	1			60000		miss	0
101	Picture	delay	9961377	65446	1	9063	2	65000	20000	hit	289
101	Response	1	9970399	74468	2
102	Picture	4	10050944	60515	1	5064	2	60000	5000	miss	0
102	Picture	delay	10056008	65579	1	3999	2	65000	20000	hit	292
102	Response	2	10059981	69552	1
103	Picture	3	10140377	60396	1	5065	2	60000	5000	miss	0
103	Picture	delay	10145442	65461	1	12529	2	65000	20000	hit	295
103	Response	1	10157832	77851	1
104	Picture	3	10238474	60514	1	5065	2	60000	5000	miss	0
104	Picture	delay	10243539	65579	1	5341	392	65000	20000	incorrect	298
104	Response	2	10248861	70901	1
105	Response	2	10467502	218622	1
106	Sound	0	10547834	60332	1			60000		miss	0
106	Picture	delay	10552891	65389	1	6531	2	65000	20000	hit	302
106	Response	2	10559398	71896	2
107	Sound	0	10639800	60401	1			60000		miss	0
107	Picture	delay	10644857	65458	1	4665	2	65000	20000	hit	305
107	Response	2	10649380	69981	1
108	Picture	5	10730026	60515	1	5064	2	60000	5000	miss	0
108	Picture	delay	10735090	65579	1	12796	2	65000	20000	hit	308
108	Response	1	10747826	78315	1
109	Picture	3	10828256	60430	1	5065	2	60000	5000	miss	0
109	Picture	delay	10833321	65495	1	9196	2	65000	20000	incorrect	311
109	Response	2	10842466	74640	3
110	Sound	7	10922762	60293	1			60000		miss	0
110	Picture	delay	10927819	65350	1	7064	2	65000	20000	hit	314
110	Response	1	10934850	72381	1
111	Picture	5	11015387	60515	1	5064	2	60000	5000	miss	0
111	Picture	delay	11020451	65579	1	5998	2	65000	20000	incorrect	317
111	Response	2	11026339	71467	2
112	Sound	6	11106693	60353	1			60000		miss	0
112	Picture	delay	11111751	65411	1	7464	2	65000	20000	hit	320
112	Response	2	11119189	72849	2
113	Picture	3	11199585	60395	1	5065	2	60000	5000	miss	0
113	Picture	delay	11204650	65460	1	13062	2	65000	20000	incorrect	323
113	Response	2	11217619	78429	2
114	Picture	1	11298215	60514	1	5065	2	60000	5000	miss	0
114	Picture	delay	11303280	65579	1	2266	2	65000	20000	hit	326
114	Response	2	11305413	67712	1
115	Picture	3	11385916	60502	1	5065	2	60000	5000	miss	0
115	Picture	delay	11390981	65567	1	5731	2	65000	20000	hit	329
115	Response	1	11396605	71191	1
116	Sound	6	11476956	60350	2			60000		miss	0
116	Picture	delay	11482014	65408	1	7864	2	65000	20000	hit	332
116	Response	2	11489790	73184	1
117	Sound	6	11570255	60389	1			60000		miss	0
117	Picture	delay	11575313	65447	1	3465	2	65000	20000	hit	335
117	Response	2	11578760	68894	1
118	Sound	0	11659289	60389	1			60000		miss	0
118	Picture	delay	11664346	65446	1	7997	2	65000	20000	hit	338
118	Response	2	11672253	73353	2
119	Sound	6	11752588	60334	1			60000		miss	0
119	Picture	delay	11757645	65391	1	8930	2	65000	20000	hit	341
119	Response	2	11766447	74193	1
120	Sound	6	11846953	60389	1			60000		miss	0
120	Picture	delay	11852010	65446	1	6398	2	65000	20000	hit	344
120	Response	2	11858327	71763	2
121	Picture	5	11938911	60514	1	5065	2	60000	5000	miss	0
121	Picture	delay	11943976	65579	1	20126	2	65000	20000	miss	0
121	Response	1	11969052	90655	1
122	Sound	7	12044480	60378	1			60000		miss	0
122	Picture	delay	12049537	65435	1	16261	2	65000	20000	hit	350
122	Response	1	12065754	81652	1
123	Picture	4	12146301	60514	1	5065	2	60000	5000	miss	0
123	Picture	delay	12151366	65579	1	9063	2	65000	20000	hit	353
123	Response	2	12160341	74554	1
124	Sound	0	12240674	60332	1			60000		miss	0
124	Picture	delay	12245731	65389	1	8930	2	65000	20000	hit	356
124	Response	2	12254525	74183	1
125	Sound	2	12334905	60378	1			60000		miss	0
125	Picture	delay	12339963	65436	1	3065	2	65000	20000	hit	359
125	Response	1	12342995	68468	2
126	Picture	1	12423532	60515	1	5065	2	60000	5000	miss	0
126	Picture	delay	12428597	65580	1	5864	2	65000	20000	hit	362
126	Response	2	12434426	71409	1
127	Picture	3	12514831	60404	2	5065	3	60000	5000	miss	0
127	Picture	delay	12519896	65469	1	8797	2	65000	20000	incorrect	365
127	Response	2	12528568	74141	1
128	Sound	2	12608937	60369	1			60000		miss	0
128	Picture	delay	12613995	65427	1	6797	2	65000	20000	hit	368
128	Response	1	12620654	72086	1
129	Sound	2	12701170	60389	1			60000		miss	0
129	Picture	delay	12706227	65446	1	3732	2	65000	20000	hit	371
129	Response	1	12709832	69051	2
130	Picture	5	12790329	60495	2	5065	3	60000	5000	miss	0
130	Picture	delay	12795394	65560	1	20126	2	65000	20000	miss	0
130	Response	1	12828779	98945	2
131	Sound	7	12895898	60378	1			60000		miss	0
131	Picture	delay	12900955	65435	1	5731	2	65000	20000	hit	377
131	Response	1	12906622	71102	1
132	Picture	1	12987190	60515	1	5065	2	60000	5000	miss	0
132	Picture	delay	12992255	65580	1	5598	2	65000	20000	hit	380
132	Response	2	12997722	71047	2
133	Sound	7	13078097	60374	1			60000		miss	0
133	Picture	delay	13083154	65431	1	3866	2	65000	20000	hit	383
133	Response	1	13086903	69180	1
134	Sound	7	13167264	60360	1			60000		miss	0
134	Picture	delay	13172321	65417	1	20126	2	65000	20000	miss	0
134	Response	1	13199728	92824	1
135	Picture	1	13273084	60515	1	5065	2	60000	5000	miss	0
135	Picture	delay	13278149	65580	1	4132	2	65000	20000	hit	389
135	Response	2	13282194	69625	1
136	Picture	4	13362651	60457	1	5065	2	60000	5000	miss	0
136	Picture	delay	13367716	65522	1	7730	2	65000	20000	hit	392
136	Response	2	13375330	73136	1
137	Picture	5	13455816	60485	1	5065	2	60000	5000	miss	0
137	Picture	delay	13460881	65550	1	11729	2	65000	20000	incorrect	395
137	Response	2	13472581	77250	1
138	Sound	2	13552988	60389	1			60000		miss	0
138	Picture	delay	13558045	65446	1	2666	2	65000	20000	hit	398
138	Response	1	13560665	68066	2
139	Sound	0	13640955	60288	1			60000		miss	0
139	Picture	delay	13646013	65346	1	6664	2	65000	20000	hit	401
139	Response	2	13652647	71980	1
140	Picture	1	13733047	60400	1	5065	2	60000	5000	miss	0
140	Picture	delay	13738112	65465	1	8264	2	65000	20000	hit	404
140	Response	2	13746346	73699	1
141	Sound	2	13826753	60389	1			60000		miss	0
141	Picture	delay	13831811	65447	1	2665	2	65000	20000	hit	407
141	Response	1	13834359	67995	1
142	Picture	1	13914980	60515	1	5065	2	60000	5000	miss	0
142	Picture	delay	13920045	65580	1	3465	2	65000	20000	hit	410
142	Response	2	13923402	68937	1
143	Picture	4	14003880	60477	1	5065	2	60000	5000	miss	0
143	Picture	delay	14008945	65542	1	3465	2	65000	20000	hit	413
143	Response	2	14012289	68886	1
144	Picture	3	14092781	60491	1	5064	3	60000	5000	miss	0
144	Picture	delay	14097845	65555	2	5998	3	65000	20000	incorrect	416
144	Response	2	14103782	71492	1
145	Sound	2	14184221	60389	1			60000		miss	0
145	Picture	delay	14189278	65446	1	8131	2	65000	20000	hit	419
145	Response	1	14197378	73546	2
146	Picture	3	14277779	60400	1	5065	2	60000	5000	miss	0
146	Picture	delay	14282844	65465	1	5731	2	65000	20000	incorrect	422
146	Response	2	14288468	71089	2
147	Sound	6	14368819	60350	1			60000		miss	0
147	Picture	delay	14373877	65408	1	7463	3	65000	20000	hit	425
147	Response	2	14381232	72763	2
148	Picture	4	14461844	60515	1	5065	2	60000	5000	miss	0
148	Picture	delay	14466909	65580	1	4798	2	65000	20000	hit	428
148	Response	2	14471623	70294	2
149	Sound	7	14551951	60327	1			60000		miss	0
149	Picture	delay	14557009	65385	1	7464	2	65000	20000	hit	431
149	Response	1	14564331	72707	1
150	Sound	0	14644717	60379	1			60000		miss	0
150	Picture	delay	14649774	65436	2	6665	3	65000	20000	hit	434
150	Response	2	14656406	72068	1
151	Picture	5	14736942	60514	1	5065	2	60000	5000	miss	0
151	Picture	delay	14742007	65579	1	20126	2	65000	20000	miss	0
151	Response	1	14765721	89293	1
152	Picture	4	14842636	60503	1	5065	2	60000	5000	miss	0
152	Picture	delay	14847701	65568	1	3332	2	65000	20000	hit	440
152	Response	2	14850908	68775	1
153	Picture	4	14931403	60493	2	5065	3	60000	5000	miss	0
153	Picture	delay	14936468	65558	1	4021	513	65000	20000	hit	443
153	Response	2	14940488	69578	1
154	Response	2	15020488	79999	1
Event Type	Code	Type	Response	RT	RT Uncertainty	Time	Uncertainty	Duration	Uncertainty	ReqTime	ReqDur
Sound	1000	miss				844491	1			60000
Picture	delay	hit	2	15723	2	849548	1	15861	2	65000	20000
Picture	4	miss				1046142	1	5065	2	60000	5000
Picture	delay	miss				1051207	1	20126	2	65000	20000
Sound	6	miss				1151844	1			60000
Picture	delay	hit	2	18487	2	1156901	1	18526	3	65000	20000
Sound	2	miss				1255805	1			60000
Picture	delay	hit	1	10730	3	1260863	1	10796	2	65000	20000
Picture	3	miss				1352162	1	5065	2	60000	5000
Picture	delay	miss				1357227	1	20126	2	65000	20000
Picture	1	miss				1457990	1	5064	3	60000	5000
Picture	delay	hit	2	19856	4	1463054	2	19993	3	65000	20000
Sound	6	miss				1563291	1			60000
Picture	delay	miss				1568349	1	20126	2	65000	20000
Picture	3	miss				1668978	1	5065	2	60000	5000
Picture	delay	hit	1	16002	3	1674043	1	16127	3	65000	20000
Picture	4	miss				1770541	1	5065	2	60000	5000
Picture	delay	miss				1775606	1	20125	3	65000	20000
Sound	0	miss				1876109	1			60000
Picture	delay	hit	2	8579	2	1881167	1	8663	2	65000	20000
Picture	4	miss				1970200	1	5065	2	60000	5000
Picture	delay	miss				1975265	1	20126	2	65000	20000
Sound	2	miss				2075769	1			60000
Picture	delay	hit	1	9436	2	2080826	1	9463	2	65000	20000
Picture	4	miss				2170659	2	5065	3	60000	5000
Picture	delay	miss				2175724	1	20126	2	65000	20000
Sound	7	miss				2276228	1			60000
Picture	delay	incorrect	2	11374	2	2281285	1	11463	2	65000	20000
Sound	0	miss				2372992	1			60000
Picture	delay	hit	2	7393	2	2378050	1	7463	2	65000	20000
Picture	1	miss				2465884	1	5064	3	60000	5000
Picture	delay	hit	2	8113	3	2470948	2	8131	3	65000	20000
Picture	4	miss				2559582	1	5065	2	60000	5000
Picture	delay	miss				2564647	1	20126	2	65000	20000
Sound	6	miss				2665151	1			60000
Picture	delay	hit	2	8625	2	2670208	1	8664	2	65000	20000
Picture	5	miss				2759242	1	5065	2	60000	5000
Picture	delay	hit	1	14018	3	2764307	1	14128	2	65000	20000
Sound	2	miss				2858679	1			60000
Picture	delay	hit	1	7390	9	2863737	1	7463	3	65000	20000
Picture	3	miss				2951571	1	5065	2	60000	5000
Picture	delay	hit	1	12183	2	2956636	1	12262	2	65000	20000
Picture	5	miss				3049401	1	5065	2	60000	5000
Picture	delay	hit	1	11147	3	3054466	1	11196	2	65000	20000
Sound	0	miss				3146040	2			60000
Picture	delay	hit	2	6906	3	3151097	1	6931	2	65000	20000
Sound	7	miss				3238405	1			60000
Picture	delay	hit	1	6457	3	3243463	1	6531	2	65000	20000
Picture	3	miss				3330364	1	5065	2	60000	5000
Picture	delay	miss				3335429	1	20126	2	65000	20000
Picture	1	miss				3436192	1	5064	3	60000	5000
Picture	delay	hit	2	4722	3	3441256	2	4799	3	65000	20000
Picture	1	miss				3526558	1	5065	2	60000	5000
Picture	delay	hit	2	10551	3	3531623	1	10663	2	65000	20000
Sound	7	miss				3622530	1			60000
Picture	delay	hit	1	6274	3	3627588	1	6397	2	65000	20000
Picture	3	miss				3714489	1	5065	2	60000	5000
Picture	delay	incorrect	2	13907	2	3719554	1	13994	2	65000	20000
Sound	6	miss				3813793	1			60000
Picture	delay	hit	2	9301	3	3818850	1	9330	2	65000	20000
Picture	5	miss				3908684	1	5064	2	60000	5000
Picture	delay	incorrect	2	19408	2	3913748	1	19460	2	65000	20000
Picture	5	miss				4013711	2	5065	3	60000	5000
Picture	delay	incorrect	2	12898	2	4018776	1	12929	2	65000	20000
Sound	2	miss				4111949	1			60000
Picture	delay	hit	1	3842	3	4117006	2	3866	3	65000	20000
Sound	2	miss				4201249	1			60000
Picture	delay	hit	1	4820	2	4206307	1	4931	2	65000	20000
Sound	6	miss				4291616	1			60000
Picture	delay	hit	2	7449	3	4296673	2	7464	3	65000	20000
Sound	6	miss				4384515	1			60000
Picture	delay	hit	2	9124	2	4389572	1	9197	2	65000	20000
Sound	7	miss				4479147	1			60000
Picture	delay	hit	1	18203	2	4484204	1	18260	2	65000	20000
Sound	0	miss				4582708	1			60000
Picture	delay	hit	2	4938	3	4587766	1	5065	2	65000	20000
Sound	2	miss				4673075	1			60000
Picture	delay	hit	1	6193	2	4678132	1	6265	2	65000	20000
Picture	1	miss				4764900	1	5065	2	60000	5000
Picture	delay	hit	2	9518	3	4769965	1	9596	3	65000	20000
Picture	5	miss				4859932	1	5065	2	60000	5000
Picture	delay	hit	1	12542	2	4864997	1	12661	3	65000	20000
Sound	0	miss				4957903	1			60000
Picture	delay	hit	2	4796	2	4962960	1	4932	2	65000	20000
Sound	0	miss				5048269	1			60000
Picture	delay	hit	2	8718	3	5053327	1	8797	2	65000	20000
Picture	5	miss				5142494	1	5065	2	60000	5000
Picture	delay	miss				5147559	1	20125	3	65000	20000
Picture	4	miss				5248321	1	5065	2	60000	5000
Picture	delay	hit	2	9449	3	5253386	1	9463	2	65000	20000
Sound	7	miss				5343359	2			60000
Picture	delay	hit	1	5732	2	5348418	1	5864	2	65000	20000
Sound	7	miss				5434526	1			60000
Picture	delay	hit	1	6243	2	5439584	1	6264	2	65000	20000
Picture	1	miss				5526352	1	5065	2	60000	5000
Picture	delay	incorrect	1	11520	2	5531417	1	11595	2	65000	20000
Picture	3	miss				5623516	1	5065	2	60000	5000
Picture	delay	hit	1	12635	2	5628581	1	12636	294	65000	20000
Sound	6	miss				5807588	1			60000
Picture	delay	hit	2	9144	2	5812646	1	9196	2	65000	20000
Sound	0	miss				5902220	1			60000
Picture	delay	hit	2	8404	4	5907277	2	8531	3	65000	20000
Picture	1	miss				5996178	1	5065	2	60000	5000
Picture	delay	hit	2	8422	3	6001243	1	8530	2	65000	20000
Sound	2	miss				6090150	1			60000
Picture	delay	hit	1	2630	2	6095208	1	2666	2	65000	20000
Picture	1	miss				6178377	1	5065	2	60000	5000
Picture	delay	hit	2	11090	2	6183442	1	11196	2	65000	20000
Sound	2	miss				6274882	1			60000
Picture	delay	hit	1	11392	2	6279940	1	11462	2	65000	20000
Sound	6	miss				6371780	1			60000
Picture	delay	hit	2	12293	3	6376837	1	12395	2	65000	20000
Sound	7	miss				6469477	1			60000
Picture	delay	hit	1	5582	2	6474534	1	5598	2	65000	20000
Picture	5	miss				6560636	1	5064	2	60000	5000
Picture	delay	miss				6565700	1	20126	2	65000	20000
Picture	1	miss				6666463	1	5065	2	60000	5000
Picture	delay	hit	2	13795	3	6671528	1	13861	2	65000	20000
Picture	5	miss				6765760	1	5064	3	60000	5000
Picture	delay	hit	1	18415	3	6770824	2	18527	3	65000	20000
Picture	3	miss				6869854	2	5065	3	60000	5000
Picture	delay	hit	1	11818	3	6874919	1	11863	2	65000	20000
Sound	2	miss				6967026	1			60000
Picture	delay	hit	1	4932	2	6972083	1	5065	2	65000	20000
Sound	0	miss				7057392	1			60000
Picture	delay	hit	2	9759	2	7062450	1	9863	2	65000	20000
Sound	6	miss				7152691	1			60000
Picture	delay	hit	2	7754	3	7157748	1	7864	2	65000	20000
Sound	6	miss				7245856	1			60000
Picture	delay	hit	2	7874	2	7250913	1	7997	3	65000	20000
Sound	0	miss				7339155	1			60000
Picture	delay	hit	2	4567	3	7344212	1	4665	2	65000	20000
Sound	7	miss				7429255	1			60000
Picture	delay	hit	1	3172	2	7434312	1	3199	2	65000	20000
Picture	1	miss				7518015	1	5064	2	60000	5000
Picture	delay	hit	2	11873	3	7523079	1	11996	2	65000	20000
Sound	0	miss				7615319	1			60000
Picture	delay	hit	2	9756	2	7620377	1	9863	2	65000	20000
Picture	3	miss				7710743	1	5065	2	60000	5000
Picture	delay	miss				7715808	1	20126	2	65000	20000
Picture	4	miss				7816437	2	5065	3	60000	5000
Picture	delay	hit	2	11148	3	7821502	1	11196	2	65000	20000
Sound	6	miss				7913076	1			60000
Picture	delay	hit	2	7300	3	7918133	1	7331	2	65000	20000
Sound	2	miss				8005841	1			60000
Picture	delay	hit	1	2221	2	8010899	1	2266	2	65000	20000
Picture	4	miss				8093535	1	5065	2	60000	5000
Picture	delay	hit	2	10801	2	8098600	1	10929	2	65000	20000
Sound	6	miss				8189773	1			60000
Picture	delay	hit	2	8371	2	8194831	1	8397	2	65000	20000
Picture	3	miss				8283731	1	5065	2	60000	5000
Picture	delay	incorrect	2	11099	2	8288796	1	11196	2	65000	20000
Picture	5	miss				8380362	1	5065	2	60000	5000
Picture	delay	incorrect	2	14562	3	8385427	1	14661	2	65000	20000
Sound	0	miss				8480466	2			60000
Picture	delay	hit	2	7053	2	8485523	1	7064	2	65000	20000
Picture	4	miss				8573224	1	5065	2	60000	5000
Picture	delay	hit	2	5083	4	8578289	1	5198	2	65000	20000
Picture	5	miss				8663857	1	5065	2	60000	5000
Picture	delay	incorrect	2	13143	3	8668922	1	13195	2	65000	20000
Picture	1	miss				8762621	1	5064	2	60000	5000
Picture	delay	hit	2	8979	2	8767685	1	9064	2	65000	20000
Picture	5	miss				8857252	1	5065	2	60000	5000
Picture	delay	incorrect	2	7236	2	8862317	1	7331	2	65000	20000
Picture	3	miss				8950018	1	5065	2	60000	5000
Picture	delay	incorrect	2	15961	3	8955083	1	15994	2	65000	20000
Sound	7	miss				9051454	1			60000
Picture	delay	hit	1	3624	2	9056512	1	3732	2	65000	20000
Picture	1	miss				9140614	1	5065	2	60000	5000
Picture	delay	hit	2	5152	3	9145679	1	5198	2	65000	20000
Sound	0	miss				9231121	1			60000
Picture	delay	hit	2	2922	4	9236178	2	3066	3	65000	20000
Sound	7	miss				9319488	1			60000
Picture	delay	hit	1	3192	2	9324546	1	3332	2	65000	20000
Picture	5	miss				9408381	2	5065	3	60000	5000
Picture	delay	incorrect	2	5731	3	9413446	1	5865	2	65000	20000
Picture	4	miss				9499681	1	5065	2	60000	5000
Picture	delay	hit	2	5706	2	9504746	1	5731	2	65000	20000
Sound	2	miss				9590721	1			60000
Picture	delay	hit	1	5759	2	9595779	1	5864	2	65000	20000
Sound	7	miss				9682021	1			60000
Picture	delay	hit	1	5053	2	9687078	1	5065	2	65000	20000
Picture	4	miss				9772647	1	5064	2	60000	5000
Picture	delay	hit	2	11122	3	9777711	1	11196	2	65000	20000
Sound	2	miss				9869152	1			60000
Picture	delay	hit	1	1689	2	9874209	1	1733	2	65000	20000
Sound	7	miss				9956319	1			60000
Picture	delay	hit	1	9022	3	9961377	1	9063	2	65000	20000
Picture	4	miss				10050944	1	5064	2	60000	5000
Picture	delay	hit	2	3973	2	10056008	1	3999	2	65000	20000
Picture	3	miss				10140377	1	5065	2	60000	5000
Picture	delay	hit	1	12390	2	10145442	1	12529	2	65000	20000
Picture	3	miss				10238474	1	5065	2	60000	5000
Picture	delay	incorrect	2	5322	2	10243539	1	5341	392	65000	20000
Sound	0	miss				10547834	1			60000
Picture	delay	hit	2	6507	3	10552891	1	6531	2	65000	20000
Sound	0	miss				10639800	1			60000
Picture	delay	hit	2	4523	2	10644857	1	4665	2	65000	20000
Picture	5	miss				10730026	1	5064	2	60000	5000
Picture	delay	hit	1	12736	2	10735090	1	12796	2	65000	20000
Picture	3	miss				10828256	1	5065	2	60000	5000
Picture	delay	incorrect	2	9145	4	10833321	1	9196	2	65000	20000
Sound	7	miss				10922762	1			60000
Picture	delay	hit	1	7031	2	10927819	1	7064	2	65000	20000
Picture	5	miss				11015387	1	5064	2	60000	5000
Picture	delay	incorrect	2	5888	3	11020451	1	5998	2	65000	20000
Sound	6	miss				11106693	1			60000
Picture	delay	hit	2	7438	3	11111751	1	7464	2	65000	20000
Picture	3	miss				11199585	1	5065	2	60000	5000
Picture	delay	incorrect	2	12969	3	11204650	1	13062	2	65000	20000
Picture	1	miss				11298215	1	5065	2	60000	5000
Picture	delay	hit	2	2133	2	11303280	1	2266	2	65000	20000
Picture	3	miss				11385916	1	5065	2	60000	5000
Picture	delay	hit	1	5624	2	11390981	1	5731	2	65000	20000
Sound	6	miss				11476956	2			60000
Picture	delay	hit	2	7776	2	11482014	1	7864	2	65000	20000
Sound	6	miss				11570255	1			60000
Picture	delay	hit	2	3447	2	11575313	1	3465	2	65000	20000
Sound	0	miss				11659289	1			60000
Picture	delay	hit	2	7907	3	11664346	1	7997	2	65000	20000
Sound	6	miss				11752588	1			60000
Picture	delay	hit	2	8802	2	11757645	1	8930	2	65000	20000
Sound	6	miss				11846953	1			60000
Picture	delay	hit	2	6317	3	11852010	1	6398	2	65000	20000
Picture	5	miss				11938911	1	5065	2	60000	5000
Picture	delay	miss				11943976	1	20126	2	65000	20000
Sound	7	miss				12044480	1			60000
Picture	delay	hit	1	16217	2	12049537	1	16261	2	65000	20000
Picture	4	miss				12146301	1	5065	2	60000	5000
Picture	delay	hit	2	8975	2	12151366	1	9063	2	65000	20000
Sound	0	miss				12240674	1			60000
Picture	delay	hit	2	8794	2	12245731	1	8930	2	65000	20000
Sound	2	miss				12334905	1			60000
Picture	delay	hit	1	3032	3	12339963	1	3065	2	65000	20000
Picture	1	miss				12423532	1	5065	2	60000	5000
Picture	delay	hit	2	5829	2	12428597	1	5864	2	65000	20000
Picture	3	miss				12514831	2	5065	3	60000	5000
Picture	delay	incorrect	2	8672	2	12519896	1	8797	2	65000	20000
Sound	2	miss				12608937	1			60000
Picture	delay	hit	1	6659	2	12613995	1	6797	2	65000	20000
Sound	2	miss				12701170	1			60000
Picture	delay	hit	1	3605	3	12706227	1	3732	2	65000	20000
Picture	5	miss				12790329	2	5065	3	60000	5000
Picture	delay	miss				12795394	1	20126	2	65000	20000
Sound	7	miss				12895898	1			60000
Picture	delay	hit	1	5667	2	12900955	1	5731	2	65000	20000
Picture	1	miss				12987190	1	5065	2	60000	5000
Picture	delay	hit	2	5467	3	12992255	1	5598	2	65000	20000
Sound	7	miss				13078097	1			60000
Picture	delay	hit	1	3749	2	13083154	1	3866	2	65000	20000
Sound	7	miss				13167264	1			60000
Picture	delay	miss				13172321	1	20126	2	65000	20000
Picture	1	miss				13273084	1	5065	2	60000	5000
Picture	delay	hit	2	4045	2	13278149	1	4132	2	65000	20000
Picture	4	miss				13362651	1	5065	2	60000	5000
Picture	delay	hit	2	7614	2	13367716	1	7730	2	65000	20000
Picture	5	miss				13455816	1	5065	2	60000	5000
Picture	delay	incorrect	2	11700	2	13460881	1	11729	2	65000	20000
Sound	2	miss				13552988	1			60000
Picture	delay	hit	1	2620	3	13558045	1	2666	2	65000	20000
Sound	0	miss				13640955	1			60000
Picture	delay	hit	2	6634	2	13646013	1	6664	2	65000	20000
Picture	1	miss				13733047	1	5065	2	60000	5000
Picture	delay	hit	2	8234	2	13738112	1	8264	2	65000	20000
Sound	2	miss				13826753	1			60000
Picture	delay	hit	1	2548	2	13831811	1	2665	2	65000	20000
Picture	1	miss				13914980	1	5065	2	60000	5000
Picture	delay	hit	2	3357	2	13920045	1	3465	2	65000	20000
Picture	4	miss				14003880	1	5065	2	60000	5000
Picture	delay	hit	2	3344	2	14008945	1	3465	2	65000	20000
Picture	3	miss				14092781	1	5064	3	60000	5000
Picture	delay	incorrect	2	5937	3	14097845	2	5998	3	65000	20000
Sound	2	miss				14184221	1			60000
Picture	delay	hit	1	8100	3	14189278	1	8131	2	65000	20000
Picture	3	miss				14277779	1	5065	2	60000	5000
Picture	delay	incorrect	2	5624	3	14282844	1	5731	2	65000	20000
Sound	6	miss				14368819	1			60000
Picture	delay	hit	2	7355	3	14373877	1	7463	3	65000	20000
Picture	4	miss				14461844	1	5065	2	60000	5000
Picture	delay	hit	2	4714	3	14466909	1	4798	2	65000	20000
Sound	7	miss				14551951	1			60000
Picture	delay	hit	1	7322	2	14557009	1	7464	2	65000	20000
Sound	0	miss				14644717	1			60000
Picture	delay	hit	2	6632	3	14649774	2	6665	3	65000	20000
Picture	5	miss				14736942	1	5065	2	60000	5000
Picture	delay	miss				14742007	1	20126	2	65000	20000
Picture	4	miss				14842636	1	5065	2	60000	5000
Picture	delay	hit	2	3207	2	14847701	1	3332	2	65000	20000
Picture	4	miss				14931403	2	5065	3	60000	5000
Picture	delay	hit	2	4020	2	14936468	1	4021	513	65000	20000

## Sheet: HC_11
Scenario - Scenario 1
Logfile written - 08/10/2022 15:56:51
Subject	Trial	Event Type	Code	Time	TTime	Uncertainty	Duration	Uncertainty	ReqTime	ReqDur	Stim Type	Pair Index
HC_11	1	Response	2	162499	162252	1
HC_11	2	Response	2	374099	211404	1
HC_11	4	Response	2	1809859	1369255	1
HC_11	5	Response	2	2152179	342019	1
HC_11	6	Sound	1000	2232698	60325	1			60000		miss	0
HC_11	6	Picture	delay	2237855	65482	1	20160	1	65000	20000	miss	0
HC_11	7	Response	2	2280980	12635	1
HC_11	7	Response	2	2829620	561275	1
HC_11	7	Response	2	2935620	667275	1
HC_11	7	Response	1	3062499	794154	1
HC_11	8	Picture	4	3143061	60484	1	5165	1	60000	5000	miss	0
HC_11	8	Picture	delay	3148226	65649	1	20160	1	65000	20000	miss	0
HC_11	9	Sound	6	3248868	60325	2			60000		miss	0
HC_11	9	Picture	delay	3254025	65482	1	20160	1	65000	20000	miss	0
HC_11	10	Response	2	3298100	3758	1
HC_11	10	Sound	0	3354667	60325	1			60000		miss	0
HC_11	10	Picture	delay	3359824	65482	1	20160	1	65000	20000	miss	0
HC_11	10	Response	2	3385380	91038	1
HC_11	11	Sound	7	3460466	60325	1			60000		miss	0
HC_11	11	Picture	delay	3465623	65482	1	20160	1	65000	20000	miss	0
HC_11	12	Response	1	3521300	15360	1
HC_11	12	Picture	4	3566423	60484	1	5165	1	60000	5000	miss	0
HC_11	12	Picture	delay	3571588	65649	1	20160	1	65000	20000	miss	0
HC_11	13	Response	2	3617380	5475	1
HC_11	13	Sound	2	3672231	60325	1			60000		miss	0
HC_11	13	Picture	delay	3677387	65482	1	7997	1	65000	20000	hit	27
HC_11	13	Response	1	3685299	73393	1
HC_11	14	Sound	0	3765700	60325	2			60000		miss	0
HC_11	14	Picture	delay	3770857	65482	1	20160	1	65000	20000	miss	0
HC_11	14	Response	2	3794100	88725	1
HC_11	15	Picture	4	3871658	60484	1	5165	1	60000	5000	miss	0
HC_11	15	Picture	delay	3876823	65649	1	20160	1	65000	20000	miss	0
HC_11	16	Response	1	3932979	15840	1
HC_11	16	Picture	3	3977623	60484	1	5165	1	60000	5000	miss	0
HC_11	16	Picture	delay	3982788	65649	1	20160	1	65000	20000	miss	0
HC_11	16	Response	1	4007139	89999	1
HC_11	17	Picture	1	4083589	60484	1	5165	1	60000	5000	miss	0
HC_11	17	Picture	delay	4088754	65649	1	11830	1	65000	20000	hit	39
HC_11	17	Response	2	4100500	77395	1
HC_11	18	Picture	1	4181057	60484	1	5165	1	60000	5000	miss	0
HC_11	18	Picture	delay	4186222	65649	1	7498	1	65000	20000	hit	42
HC_11	18	Response	2	4193538	72965	1
HC_11	19	Sound	0	4274035	60325	2			60000		miss	0
HC_11	19	Picture	delay	4279192	65482	1	20160	1	65000	20000	miss	0
HC_11	19	Response	2	4302100	88390	1
HC_11	20	Sound	7	4379834	60325	1			60000		miss	0
HC_11	20	Picture	delay	4384991	65482	1	8497	1	65000	20000	hit	48
HC_11	20	Response	1	4393299	73790	1
HC_11	21	Picture	5	4473962	60484	1	5165	1	60000	5000	miss	0
HC_11	21	Picture	delay	4479127	65648	1	20160	1	65000	20000	miss	0
HC_11	22	Response	2	4533939	14495	1
HC_11	22	Picture	4	4579928	60484	1	5165	1	60000	5000	miss	0
HC_11	22	Picture	delay	4585093	65649	1	20160	1	65000	20000	miss	0
HC_11	22	Response	2	4613780	94336	1
HC_11	23	Picture	1	4685893	60484	1	5165	1	60000	5000	miss	0
HC_11	23	Picture	delay	4691058	65649	1	7331	1	65000	20000	hit	57
HC_11	23	Response	2	4698339	72929	1
HC_11	24	Sound	2	4778705	60325	1			60000		miss	0
HC_11	24	Picture	delay	4783862	65482	1	11330	1	65000	20000	hit	60
HC_11	24	Response	1	4795139	76759	1
HC_11	25	Sound	2	4875507	60325	1			60000		miss	0
HC_11	25	Picture	delay	4880663	65482	1	20160	1	65000	20000	miss	0
HC_11	25	Response	1	4909059	93878	1
HC_11	26	Picture	5	4981464	60484	1	5165	1	60000	5000	miss	0
HC_11	26	Picture	delay	4986629	65649	1	20160	1	65000	20000	miss	0
HC_11	27	Response	2	5031380	4434	1
HC_11	27	Sound	2	5087271	60325	1			60000		miss	0
HC_11	27	Picture	delay	5092428	65482	1	20160	1	65000	20000	miss	0
HC_11	27	Response	1	5114260	87314	1
HC_11	28	Picture	1	5193229	60484	1	5165	1	60000	5000	miss	0
HC_11	28	Picture	delay	5198394	65649	1	17661	1	65000	20000	hit	72
HC_11	28	Response	2	5215939	83194	1
HC_11	29	Sound	6	5296370	60325	1			60000		miss	0
HC_11	29	Picture	delay	5301527	65482	1	7331	1	65000	20000	hit	75
HC_11	29	Response	2	5308739	72694	1
HC_11	30	Picture	1	5389332	60484	1	5165	1	60000	5000	miss	0
HC_11	30	Picture	delay	5394497	65649	1	20160	1	65000	20000	miss	0
HC_11	30	Response	2	5417139	88291	1
HC_11	31	Sound	7	5495139	60325	1			60000		miss	0
HC_11	31	Picture	delay	5500296	65482	1	18161	1	65000	20000	hit	81
HC_11	31	Response	1	5518260	83446	1
HC_11	32	Sound	2	5598772	60325	1			60000		miss	0
HC_11	32	Picture	delay	5603929	65482	1	6998	1	65000	20000	hit	84
HC_11	32	Response	1	5610819	72373	1
HC_11	33	Sound	0	5691242	60325	1			60000		miss	0
HC_11	33	Picture	delay	5696399	65482	1	8497	1	65000	20000	hit	87
HC_11	33	Response	2	5704739	73823	1
HC_11	34	Picture	3	5785370	60484	1	5165	1	60000	5000	miss	0
HC_11	34	Picture	delay	5790535	65649	1	15662	1	65000	20000	hit	90
HC_11	34	Response	1	5806100	81214	1
HC_11	35	Sound	6	5886512	60325	1			60000		miss	0
HC_11	35	Picture	delay	5891669	65482	1	14162	1	65000	20000	hit	93
HC_11	35	Response	2	5905780	79593	1
HC_11	36	Sound	6	5986146	60325	1			60000		miss	0
HC_11	36	Picture	delay	5991303	65482	1	8830	1	65000	20000	hit	96
HC_11	36	Response	2	5999939	74118	1
HC_11	37	Sound	0	6080449	60325	1			60000		miss	0
HC_11	37	Picture	delay	6085606	65482	1	9330	1	65000	20000	hit	99
HC_11	37	Response	2	6094901	74777	1
HC_11	38	Picture	3	6175576	60484	1	5165	1	60000	5000	miss	0
HC_11	38	Picture	delay	6180741	65649	1	12829	1	65000	20000	hit	102
HC_11	38	Response	1	6193460	78367	1
HC_11	39	Picture	1	6274044	60484	1	5165	1	60000	5000	miss	0
HC_11	39	Picture	delay	6279209	65649	1	9997	1	65000	20000	hit	105
HC_11	39	Response	2	6289139	75579	1
HC_11	40	Picture	5	6369680	60484	1	5165	1	60000	5000	miss	0
HC_11	40	Picture	delay	6374845	65649	1	20160	1	65000	20000	miss	0
HC_11	40	Response	1	6409700	100504	1
HC_11	41	Sound	7	6475487	60325	1			60000		miss	0
HC_11	41	Picture	delay	6480644	65482	1	12996	1	65000	20000	hit	111
HC_11	41	Response	1	6493459	78297	1
HC_11	42	Sound	7	6573955	60325	1			60000		miss	0
HC_11	42	Picture	delay	6579112	65482	1	10830	1	65000	20000	hit	114
HC_11	42	Response	1	6589860	76230	1
HC_11	43	Picture	4	6670416	60484	1	5165	1	60000	5000	miss	0
HC_11	43	Picture	delay	6675581	65649	1	8830	1	65000	20000	hit	117
HC_11	43	Response	2	6684260	74328	1
HC_11	44	Picture	4	6764885	60484	1	5165	1	60000	5000	miss	0
HC_11	44	Picture	delay	6770050	65649	1	9497	1	65000	20000	hit	120
HC_11	44	Response	2	6779461	75059	1
HC_11	45	Picture	5	6860021	60484	1	5165	1	60000	5000	miss	0
HC_11	45	Picture	delay	6865186	65649	1	20160	1	65000	20000	miss	0
HC_11	45	Response	1	6887379	87842	1
HC_11	46	Sound	0	6965828	60325	1			60000		miss	0
HC_11	46	Picture	delay	6970985	65482	1	11496	1	65000	20000	hit	126
HC_11	46	Response	2	6982420	76917	1
HC_11	47	Picture	3	7062955	60484	1	5165	1	60000	5000	miss	0
HC_11	47	Picture	delay	7068120	65649	1	8997	1	65000	20000	hit	129
HC_11	47	Response	1	7077061	74589	1
HC_11	48	Picture	3	7157591	60484	1	5165	1	60000	5000	miss	0
HC_11	48	Picture	delay	7162756	65649	1	16661	1	65000	20000	incorrect	132
HC_11	48	Response	2	7179220	82113	1
HC_11	49	Sound	7	7259732	60325	2			60000		miss	0
HC_11	49	Picture	delay	7264889	65482	1	19494	1	65000	20000	hit	135
HC_11	49	Response	1	7284261	84853	1
HC_11	50	Picture	5	7364857	60484	1	5165	1	60000	5000	miss	0
HC_11	50	Picture	delay	7370022	65649	1	20160	1	65000	20000	miss	0
HC_11	50	Response	1	7391299	86926	1
HC_11	51	Picture	5	7470823	60484	1	5165	1	60000	5000	miss	0
HC_11	51	Picture	delay	7475988	65649	1	20160	1	65000	20000	miss	0
HC_11	51	Response	1	7515061	104722	1
HC_11	52	Sound	6	7576630	60325	1			60000		miss	0
HC_11	52	Picture	delay	7581786	65482	1	14662	1	65000	20000	hit	144
HC_11	52	Response	2	7596339	80035	1
HC_11	53	Picture	3	7676922	60484	1	5165	1	60000	5000	miss	0
HC_11	53	Picture	delay	7682087	65649	1	9497	1	65000	20000	hit	147
HC_11	53	Response	1	7691460	75022	1
HC_11	54	Sound	2	7771900	60325	1			60000		miss	0
HC_11	54	Picture	delay	7777056	65482	1	6165	1	65000	20000	hit	150
HC_11	54	Response	1	7783140	71565	1
HC_11	55	Sound	6	7863536	60325	1			60000		miss	0
HC_11	55	Picture	delay	7868693	65482	1	9330	1	65000	20000	hit	153
HC_11	55	Response	2	7877940	74728	1
HC_11	56	Response	2	14022902	6144878	1
HC_11	57	Sound	2	14103344	60325	1			60000		miss	0
HC_11	57	Picture	delay	14108501	65482	1	10996	1	65000	20000	hit	157
HC_11	57	Response	1	14119381	76362	1
HC_11	58	Sound	7	14199813	60325	1			60000		miss	0
HC_11	58	Picture	delay	14204970	65482	1	10496	1	65000	20000	hit	160
HC_11	58	Response	1	14215302	75815	1
HC_11	59	Sound	7	14295782	60325	1			60000		miss	0
HC_11	59	Picture	delay	14300939	65482	1	9330	1	65000	20000	hit	163
HC_11	59	Response	1	14310101	74645	1
HC_11	60	Sound	2	14390584	60325	1			60000		miss	0
HC_11	60	Picture	delay	14395741	65482	1	19494	1	65000	20000	hit	166
HC_11	60	Response	1	14415063	84804	1
HC_11	61	Sound	7	14495550	60325	1			60000		miss	0
HC_11	61	Picture	delay	14500707	65482	1	9664	1	65000	20000	hit	169
HC_11	61	Response	1	14510262	75037	1
HC_11	62	Picture	5	14590845	60484	1	5165	1	60000	5000	miss	0
HC_11	62	Picture	delay	14596010	65649	1	20160	1	65000	20000	miss	0
HC_11	62	Response	1	14626422	96062	1
HC_11	63	Sound	6	14696652	60325	1			60000		miss	0
HC_11	63	Picture	delay	14701808	65482	1	20160	1	65000	20000	miss	0
HC_11	63	Response	2	14722502	86175	1
HC_11	64	Sound	0	14802451	60325	1			60000		miss	0
HC_11	64	Picture	delay	14807608	65482	1	8331	1	65000	20000	hit	178
HC_11	64	Response	2	14815862	73736	1
HC_11	65	Picture	4	14896412	60484	1	5165	1	60000	5000	miss	0
HC_11	65	Picture	delay	14901577	65649	1	15662	1	65000	20000	hit	181
HC_11	65	Response	2	14917142	81214	1
HC_11	66	Sound	6	14997554	60325	2			60000		miss	0
HC_11	66	Picture	delay	15002711	65482	1	5832	1	65000	20000	hit	184
HC_11	66	Response	2	15008421	71192	1
HC_11	67	Picture	5	15089016	60484	1	5165	1	60000	5000	miss	0
HC_11	67	Picture	delay	15094181	65649	1	8997	1	65000	20000	hit	187
HC_11	67	Response	1	15103061	74528	1
HC_11	68	Sound	6	15183494	60325	1			60000		miss	0
HC_11	68	Picture	delay	15188650	65482	1	17161	1	65000	20000	hit	190
HC_11	68	Response	2	15205702	82534	1
HC_11	69	Sound	6	15286127	60325	1			60000		miss	0
HC_11	69	Picture	delay	15291284	65482	1	17161	1	65000	20000	hit	193
HC_11	69	Response	2	15308342	82540	1
HC_11	70	Picture	1	15388919	60484	1	5165	1	60000	5000	miss	0
HC_11	70	Picture	delay	15394084	65649	1	10830	1	65000	20000	hit	196
HC_11	70	Response	2	15404741	76306	1
HC_11	71	Picture	3	15485388	60484	1	5165	1	60000	5000	miss	0
HC_11	71	Picture	delay	15490552	65649	1	12996	1	65000	20000	incorrect	199
HC_11	71	Response	2	15503463	78559	1
HC_11	72	Sound	2	15583864	60325	1			60000		miss	0
HC_11	72	Picture	delay	15589021	65482	1	8997	1	65000	20000	hit	202
HC_11	72	Response	1	15597943	74404	1
HC_11	73	Picture	3	15678492	60484	1	5165	1	60000	5000	miss	0
HC_11	73	Picture	delay	15683657	65649	1	8497	1	65000	20000	hit	205
HC_11	73	Response	1	15692022	74014	1
HC_11	74	Picture	3	15772628	60484	1	5165	1	60000	5000	miss	0
HC_11	74	Picture	delay	15777793	65649	1	17827	1	65000	20000	hit	208
HC_11	74	Response	1	15795542	83397	1
HC_11	75	Picture	5	15876094	60484	1	5165	1	60000	5000	miss	0
HC_11	75	Picture	delay	15881259	65649	1	16162	1	65000	20000	hit	211
HC_11	75	Response	1	15897302	81691	1
HC_11	76	Picture	3	15977894	60484	1	5165	1	60000	5000	miss	0
HC_11	76	Picture	delay	15983059	65649	1	7331	1	65000	20000	hit	214
HC_11	76	Response	1	15990343	72932	1
HC_11	77	Picture	5	16070864	60483	1	5165	1	60000	5000	miss	0
HC_11	77	Picture	delay	16076029	65648	1	20160	1	65000	20000	miss	0
HC_11	77	Response	1	16100822	90441	1
HC_11	78	Sound	6	16176671	60325	1			60000		miss	0
HC_11	78	Picture	delay	16181828	65482	1	9663	1	65000	20000	hit	220
HC_11	78	Response	2	16191302	74956	1
HC_11	79	Sound	0	16271807	60325	1			60000		miss	0
HC_11	79	Picture	delay	16276964	65482	1	7164	1	65000	20000	hit	223
HC_11	79	Response	2	16283942	72460	1
HC_11	80	Sound	0	16364444	60325	1			60000		miss	0
HC_11	80	Picture	delay	16369601	65482	1	20160	1	65000	20000	miss	0
HC_11	80	Response	2	16391942	87823	1
HC_11	81	Sound	7	16470243	60325	1			60000		miss	0
HC_11	81	Picture	delay	16475399	65482	1	9830	1	65000	20000	hit	229
HC_11	81	Response	1	16485143	75225	1
HC_11	82	Picture	3	16565703	60484	1	5165	1	60000	5000	miss	0
HC_11	82	Picture	delay	16570868	65649	1	6498	1	65000	20000	hit	232
HC_11	82	Response	1	16577223	72003	1
HC_11	83	Sound	7	16657682	60325	1			60000		miss	0
HC_11	83	Picture	delay	16662839	65482	1	8497	1	65000	20000	hit	235
HC_11	83	Response	1	16671143	73786	1
HC_11	84	Picture	4	16751810	60483	1	5165	1	60000	5000	miss	0
HC_11	84	Picture	delay	16756975	65648	1	16994	1	65000	20000	hit	238
HC_11	84	Response	2	16773863	82537	1
HC_11	85	Picture	5	16854443	60483	1	5165	1	60000	5000	miss	0
HC_11	85	Picture	delay	16859608	65648	1	11330	1	65000	20000	hit	241
HC_11	85	Response	1	16870903	76943	1
HC_11	86	Picture	1	16951578	60484	1	5165	1	60000	5000	miss	0
HC_11	86	Picture	delay	16956743	65649	1	20160	1	65000	20000	miss	0
HC_11	86	Response	2	16991782	100687	1
HC_11	87	Picture	4	17057544	60484	1	5165	1	60000	5000	miss	0
HC_11	87	Picture	delay	17062709	65649	1	12663	1	65000	20000	hit	247
HC_11	87	Response	2	17075303	78243	1
HC_11	88	Sound	0	17155687	60325	1			60000		miss	0
HC_11	88	Picture	delay	17160844	65482	1	8664	1	65000	20000	hit	250
HC_11	88	Response	2	17169382	74020	1
HC_11	89	Picture	4	17249981	60484	1	5165	1	60000	5000	miss	0
HC_11	89	Picture	delay	17255146	65649	1	8830	1	65000	20000	hit	253
HC_11	89	Response	2	17263942	74444	1
HC_11	90	Sound	0	17344459	60325	1			60000		miss	0
HC_11	90	Picture	delay	17349616	65482	1	5998	1	65000	20000	hit	256
HC_11	90	Response	2	17355543	71409	1
HC_11	91	Picture	3	17436088	60484	1	5165	1	60000	5000	miss	0
HC_11	91	Picture	delay	17441253	65649	1	7331	1	65000	20000	hit	259
HC_11	91	Response	1	17448422	72819	1
HC_11	92	Picture	4	17529057	60484	1	5165	1	60000	5000	miss	0
HC_11	92	Picture	delay	17534222	65649	1	20160	1	65000	20000	miss	0
HC_11	92	Response	2	17572823	104249	1
HC_11	93	Picture	1	17635023	60484	1	5165	1	60000	5000	miss	0
HC_11	93	Picture	delay	17640188	65649	1	6831	1	65000	20000	hit	265
HC_11	93	Response	2	17646982	72442	1
HC_11	94	Picture	1	17727660	60484	1	5165	1	60000	5000	miss	0
HC_11	94	Picture	delay	17732825	65649	1	14995	1	65000	20000	hit	268
HC_11	94	Response	2	17747703	80527	1
HC_11	95	Picture	1	17828294	60483	1	5165	1	60000	5000	miss	0
HC_11	95	Picture	delay	17833459	65648	1	4999	1	65000	20000	hit	271
HC_11	95	Response	2	17838343	70533	1
HC_11	96	Sound	6	17918772	60325	1			60000		miss	0
HC_11	96	Picture	delay	17923929	65482	1	13495	1	65000	20000	hit	274
HC_11	96	Response	2	17937382	78935	1
HC_11	97	Picture	1	18017899	60484	1	5165	1	60000	5000	miss	0
HC_11	97	Picture	delay	18023064	65649	1	11830	1	65000	20000	hit	277
HC_11	97	Response	2	18034823	77407	1
HC_11	98	Picture	5	18115367	60484	1	5165	1	60000	5000	miss	0
HC_11	98	Picture	delay	18120532	65649	1	18661	1	65000	20000	hit	280
HC_11	98	Response	1	18139143	84259	1
HC_11	99	Sound	7	18219508	60325	1			60000		miss	0
HC_11	99	Picture	delay	18224665	65482	1	5498	1	65000	20000	hit	283
HC_11	99	Response	1	18230103	70920	1
HC_11	100	Picture	4	18310637	60484	1	5165	1	60000	5000	miss	0
HC_11	100	Picture	delay	18315802	65649	1	12496	1	65000	20000	hit	286
HC_11	100	Response	2	18328103	77950	1
HC_11	101	Sound	0	18408613	60325	1			60000		miss	0
HC_11	101	Picture	delay	18413770	65482	1	13662	1	65000	20000	hit	289
HC_11	101	Response	2	18427382	79094	1
HC_11	102	Sound	2	18507748	60325	2			60000		miss	0
HC_11	102	Picture	delay	18512905	65482	1	6165	1	65000	20000	hit	292
HC_11	102	Response	1	18518903	71480	1
HC_11	103	Sound	2	18599385	60325	1			60000		miss	0
HC_11	103	Picture	delay	18604542	65482	1	4998	1	65000	20000	hit	295
HC_11	103	Response	1	18609463	70404	1
HC_11	104	Sound	2	18689855	60325	1			60000		miss	0
HC_11	104	Picture	delay	18695012	65482	1	5165	1	65000	20000	hit	298
HC_11	104	Response	1	18700103	70572	1
HC_11	105	Response	2	23556827	4856650	1
HC_11	106	Sound	7	23637249	60325	1			60000		miss	0
HC_11	106	Picture	delay	23642406	65482	1	6165	1	65000	20000	hit	302
HC_11	106	Response	1	23648503	71579	1
HC_11	107	Picture	5	23729045	60484	1	5165	1	60000	5000	miss	0
HC_11	107	Picture	delay	23734210	65649	1	20160	1	65000	20000	miss	0
HC_11	107	Response	1	23755545	86984	1
HC_11	108	Sound	6	23834852	60325	1			60000		miss	0
HC_11	108	Picture	delay	23840009	65482	1	9664	1	65000	20000	hit	308
HC_11	108	Response	2	23849544	75017	1
HC_11	109	Sound	7	23929988	60325	1			60000		miss	0
HC_11	109	Picture	delay	23935145	65482	1	11496	1	65000	20000	hit	311
HC_11	109	Response	1	23946504	76842	1
HC_11	110	Sound	7	24026956	60325	1			60000		miss	0
HC_11	110	Picture	delay	24032113	65482	1	10830	1	65000	20000	hit	314
HC_11	110	Response	1	24042905	76273	1
HC_11	111	Sound	0	24123258	60325	1			60000		miss	0
HC_11	111	Picture	delay	24128415	65482	1	15995	1	65000	20000	hit	317
HC_11	111	Response	2	24144264	81331	1
HC_11	112	Sound	0	24224725	60325	1			60000		miss	0
HC_11	112	Picture	delay	24229882	65482	1	10496	1	65000	20000	hit	320
HC_11	112	Response	2	24240184	75784	1
HC_11	113	Picture	1	24320853	60484	1	5165	1	60000	5000	miss	0
HC_11	113	Picture	delay	24326018	65649	1	12829	1	65000	20000	hit	323
HC_11	113	Response	2	24338664	78295	1
HC_11	114	Sound	7	24419162	60325	1			60000		miss	0
HC_11	114	Picture	delay	24424319	65482	1	19827	1	65000	20000	hit	326
HC_11	114	Response	1	24444025	85187	1
HC_11	115	Sound	7	24524461	60325	1			60000		miss	0
HC_11	115	Picture	delay	24529618	65482	1	18327	1	65000	20000	hit	329
HC_11	115	Response	1	24547783	83647	1
HC_11	116	Picture	5	24628419	60484	1	5165	1	60000	5000	miss	0
HC_11	116	Picture	delay	24633585	65649	1	6664	1	65000	20000	hit	332
HC_11	116	Response	1	24640183	72248	1
HC_11	117	Picture	1	24720723	60484	1	5165	1	60000	5000	miss	0
HC_11	117	Picture	delay	24725888	65649	1	20160	1	65000	20000	miss	0
HC_11	117	Response	2	24750904	90665	1
HC_11	118	Sound	0	24826530	60325	1			60000		miss	0
HC_11	118	Picture	delay	24831687	65482	1	3999	1	65000	20000	hit	338
HC_11	118	Response	2	24835545	69340	1
HC_11	119	Picture	3	24916159	60484	1	5165	1	60000	5000	miss	0
HC_11	119	Picture	delay	24921324	65649	1	19161	1	65000	20000	hit	341
HC_11	119	Response	1	24940345	84669	1
HC_11	120	Picture	3	25020959	60484	1	5165	1	60000	5000	miss	0
HC_11	120	Picture	delay	25026124	65648	1	6498	1	65000	20000	hit	344
HC_11	120	Response	1	25032504	72029	1
HC_11	121	Sound	2	25112937	60325	1			60000		miss	0
HC_11	121	Picture	delay	25118094	65482	1	7164	1	65000	20000	hit	347
HC_11	121	Response	1	25125224	72613	1
HC_11	122	Picture	4	25205899	60484	1	5165	1	60000	5000	miss	0
HC_11	122	Picture	delay	25211064	65649	1	20160	1	65000	20000	miss	0
HC_11	122	Response	2	25238345	92930	1
HC_11	123	Picture	4	25311864	60484	1	5165	1	60000	5000	miss	0
HC_11	123	Picture	delay	25317029	65649	1	16828	1	65000	20000	hit	353
HC_11	123	Response	2	25333705	82324	1
HC_11	124	Picture	3	25414331	60484	1	5165	1	60000	5000	miss	0
HC_11	124	Picture	delay	25419496	65649	1	20160	1	65000	20000	miss	0
HC_11	124	Response	1	25446105	92257	1
HC_11	125	Sound	0	25520138	60325	2			60000		miss	0
HC_11	125	Picture	delay	25525295	65482	1	6331	1	65000	20000	hit	359
HC_11	125	Response	2	25531464	71651	1
HC_11	126	Sound	0	25611942	60325	1			60000		miss	0
HC_11	126	Picture	delay	25617099	65482	1	7997	1	65000	20000	hit	362
HC_11	126	Response	2	25624984	73367	1
HC_11	127	Picture	4	25705570	60484	1	5165	1	60000	5000	miss	0
HC_11	127	Picture	delay	25710735	65649	1	14495	1	65000	20000	hit	365
HC_11	127	Response	2	25725144	80058	1
HC_11	128	Sound	2	25805545	60325	1			60000		miss	0
HC_11	128	Picture	delay	25810702	65482	1	8164	1	65000	20000	hit	368
HC_11	128	Response	1	25818745	73524	1
HC_11	129	Picture	5	25899340	60484	1	5165	1	60000	5000	miss	0
HC_11	129	Picture	delay	25904505	65649	1	7997	1	65000	20000	hit	371
HC_11	129	Response	1	25912345	73489	1
HC_11	130	Picture	1	25992977	60484	1	5165	1	60000	5000	miss	0
HC_11	130	Picture	delay	25998142	65649	1	10496	1	65000	20000	hit	374
HC_11	130	Response	2	26008584	76091	1
HC_11	131	Picture	3	26089112	60484	1	5165	1	60000	5000	miss	0
HC_11	131	Picture	delay	26094277	65649	1	15995	1	65000	20000	hit	377
HC_11	131	Response	1	26110105	81477	1
HC_11	132	Sound	0	26190587	60325	1			60000		miss	0
HC_11	132	Picture	delay	26195744	65482	1	7664	1	65000	20000	hit	380
HC_11	132	Response	2	26203305	73043	1
HC_11	133	Sound	2	26283724	60325	1			60000		miss	0
HC_11	133	Picture	delay	26288880	65482	1	8164	1	65000	20000	hit	383
HC_11	133	Response	1	26296984	73585	1
HC_11	134	Sound	6	26377360	60325	1			60000		miss	0
HC_11	134	Picture	delay	26382517	65482	1	20160	1	65000	20000	miss	0
HC_11	134	Response	2	26404504	87469	1
HC_11	135	Picture	5	26483317	60484	1	5165	1	60000	5000	miss	0
HC_11	135	Picture	delay	26488482	65649	1	20160	1	65000	20000	miss	0
HC_11	135	Response	1	26515305	92471	1
HC_11	136	Picture	1	26589283	60483	1	5165	1	60000	5000	miss	0
HC_11	136	Picture	delay	26594448	65649	1	11663	1	65000	20000	hit	392
HC_11	136	Response	2	26606025	77225	1
HC_11	137	Picture	5	26686585	60483	1	5165	1	60000	5000	miss	0
HC_11	137	Picture	delay	26691750	65649	1	9997	1	65000	20000	hit	395
HC_11	137	Response	1	26701704	75603	1
HC_11	138	Picture	4	26782220	60484	1	5165	1	60000	5000	miss	0
HC_11	138	Picture	delay	26787385	65649	1	20160	1	65000	20000	miss	0
HC_11	138	Response	2	26812105	90368	1
HC_11	139	Picture	1	26888186	60484	1	5165	1	60000	5000	miss	0
HC_11	139	Picture	delay	26893351	65649	1	8664	1	65000	20000	hit	401
HC_11	139	Response	2	26901945	74243	1
HC_11	140	Picture	4	26982489	60484	1	5165	1	60000	5000	miss	0
HC_11	140	Picture	delay	26987654	65649	1	9830	1	65000	20000	hit	404
HC_11	140	Response	2	26997384	75379	1
HC_11	141	Sound	2	27077799	60325	1			60000		miss	0
HC_11	141	Picture	delay	27082956	65482	1	20160	1	65000	20000	miss	0
HC_11	141	Response	1	27106025	88551	1
HC_11	142	Picture	3	27183757	60484	1	5165	1	60000	5000	miss	0
HC_11	142	Picture	delay	27188922	65649	1	20160	1	65000	20000	miss	0
HC_11	142	Response	1	27212424	89151	1
HC_11	143	Sound	2	27289564	60325	1			60000		miss	0
HC_11	143	Picture	delay	27294721	65482	1	7331	1	65000	20000	hit	413
HC_11	143	Response	1	27301865	72627	1
HC_11	144	Picture	4	27382526	60484	1	5165	1	60000	5000	miss	0
HC_11	144	Picture	delay	27387691	65649	1	11330	1	65000	20000	hit	416
HC_11	144	Response	2	27398825	76783	1
HC_11	145	Sound	2	27479335	60325	1			60000		miss	0
HC_11	145	Picture	delay	27484492	65482	1	7164	1	65000	20000	hit	419
HC_11	145	Response	1	27491465	72455	1
HC_11	146	Picture	5	27572131	60484	1	5165	1	60000	5000	miss	0
HC_11	146	Picture	delay	27577296	65649	1	9830	1	65000	20000	hit	422
HC_11	146	Response	1	27587065	75418	1
HC_11	147	Picture	3	27667600	60484	1	5165	1	60000	5000	miss	0
HC_11	147	Picture	delay	27672765	65649	1	11163	1	65000	20000	hit	425
HC_11	147	Response	1	27683784	76668	1
HC_11	148	Sound	7	27764243	60325	2			60000		miss	0
HC_11	148	Picture	delay	27769400	65482	1	20160	1	65000	20000	miss	0
HC_11	148	Response	1	27792584	88666	1
HC_11	149	Picture	1	27870201	60484	1	5165	1	60000	5000	miss	0
HC_11	149	Picture	delay	27875365	65649	1	11829	1	65000	20000	hit	431
HC_11	149	Response	2	27887146	77429	1
HC_11	150	Sound	6	27967510	60325	1			60000		miss	0
HC_11	150	Picture	delay	27972667	65482	1	15495	1	65000	20000	hit	434
HC_11	150	Response	2	27988025	80840	1
HC_11	151	Sound	6	28068478	60325	2			60000		miss	0
HC_11	151	Picture	delay	28073634	65482	1	14995	1	65000	20000	hit	437
HC_11	151	Response	2	28088584	80432	1
HC_11	152	Sound	6	28168945	60325	2			60000		miss	0
HC_11	152	Picture	delay	28174102	65482	1	20160	1	65000	20000	miss	0
HC_11	152	Response	2	28196585	87965	1
HC_11	153	Sound	6	28274744	60325	1			60000		miss	0
HC_11	153	Picture	delay	28279901	65482	1	14495	1	65000	20000	hit	443
HC_11	153	Response	2	28294346	79927	1
HC_11	154	Quit		29508267	1213871	NA
Event Type	Code	Type	Response	RT	RT Uncertainty	Time	Uncertainty	Duration	Uncertainty	ReqTime	ReqDur
Sound	1000	miss				2232698	1			60000
Picture	delay	miss				2237855	1	20160	1	65000	20000
Picture	4	miss				3143061	1	5165	1	60000	5000
Picture	delay	miss				3148226	1	20160	1	65000	20000
Sound	6	miss				3248868	2			60000
Picture	delay	miss				3254025	1	20160	1	65000	20000
Sound	0	miss				3354667	1			60000
Picture	delay	miss				3359824	1	20160	1	65000	20000
Sound	7	miss				3460466	1			60000
Picture	delay	miss				3465623	1	20160	1	65000	20000
Picture	4	miss				3566423	1	5165	1	60000	5000
Picture	delay	miss				3571588	1	20160	1	65000	20000
Sound	2	miss				3672231	1			60000
Picture	delay	hit	1	7911	2	3677387	1	7997	1	65000	20000
Sound	0	miss				3765700	2			60000
Picture	delay	miss				3770857	1	20160	1	65000	20000
Picture	4	miss				3871658	1	5165	1	60000	5000
Picture	delay	miss				3876823	1	20160	1	65000	20000
Picture	3	miss				3977623	1	5165	1	60000	5000
Picture	delay	miss				3982788	1	20160	1	65000	20000
Picture	1	miss				4083589	1	5165	1	60000	5000
Picture	delay	hit	2	11746	2	4088754	1	11830	1	65000	20000
Picture	1	miss				4181057	1	5165	1	60000	5000
Picture	delay	hit	2	7316	2	4186222	1	7498	1	65000	20000
Sound	0	miss				4274035	2			60000
Picture	delay	miss				4279192	1	20160	1	65000	20000
Sound	7	miss				4379834	1			60000
Picture	delay	hit	1	8308	2	4384991	1	8497	1	65000	20000
Picture	5	miss				4473962	1	5165	1	60000	5000
Picture	delay	miss				4479127	1	20160	1	65000	20000
Picture	4	miss				4579928	1	5165	1	60000	5000
Picture	delay	miss				4585093	1	20160	1	65000	20000
Picture	1	miss				4685893	1	5165	1	60000	5000
Picture	delay	hit	2	7281	2	4691058	1	7331	1	65000	20000
Sound	2	miss				4778705	1			60000
Picture	delay	hit	1	11277	2	4783862	1	11330	1	65000	20000
Sound	2	miss				4875507	1			60000
Picture	delay	miss				4880663	1	20160	1	65000	20000
Picture	5	miss				4981464	1	5165	1	60000	5000
Picture	delay	miss				4986629	1	20160	1	65000	20000
Sound	2	miss				5087271	1			60000
Picture	delay	miss				5092428	1	20160	1	65000	20000
Picture	1	miss				5193229	1	5165	1	60000	5000
Picture	delay	hit	2	17545	2	5198394	1	17661	1	65000	20000
Sound	6	miss				5296370	1			60000
Picture	delay	hit	2	7212	2	5301527	1	7331	1	65000	20000
Picture	1	miss				5389332	1	5165	1	60000	5000
Picture	delay	miss				5394497	1	20160	1	65000	20000
Sound	7	miss				5495139	1			60000
Picture	delay	hit	1	17964	2	5500296	1	18161	1	65000	20000
Sound	2	miss				5598772	1			60000
Picture	delay	hit	1	6890	2	5603929	1	6998	1	65000	20000
Sound	0	miss				5691242	1			60000
Picture	delay	hit	2	8341	2	5696399	1	8497	1	65000	20000
Picture	3	miss				5785370	1	5165	1	60000	5000
Picture	delay	hit	1	15565	2	5790535	1	15662	1	65000	20000
Sound	6	miss				5886512	1			60000
Picture	delay	hit	2	14111	2	5891669	1	14162	1	65000	20000
Sound	6	miss				5986146	1			60000
Picture	delay	hit	2	8636	2	5991303	1	8830	1	65000	20000
Sound	0	miss				6080449	1			60000
Picture	delay	hit	2	9295	2	6085606	1	9330	1	65000	20000
Picture	3	miss				6175576	1	5165	1	60000	5000
Picture	delay	hit	1	12719	2	6180741	1	12829	1	65000	20000
Picture	1	miss				6274044	1	5165	1	60000	5000
Picture	delay	hit	2	9930	2	6279209	1	9997	1	65000	20000
Picture	5	miss				6369680	1	5165	1	60000	5000
Picture	delay	miss				6374845	1	20160	1	65000	20000
Sound	7	miss				6475487	1			60000
Picture	delay	hit	1	12815	2	6480644	1	12996	1	65000	20000
Sound	7	miss				6573955	1			60000
Picture	delay	hit	1	10748	2	6579112	1	10830	1	65000	20000
Picture	4	miss				6670416	1	5165	1	60000	5000
Picture	delay	hit	2	8679	2	6675581	1	8830	1	65000	20000
Picture	4	miss				6764885	1	5165	1	60000	5000
Picture	delay	hit	2	9411	2	6770050	1	9497	1	65000	20000
Picture	5	miss				6860021	1	5165	1	60000	5000
Picture	delay	miss				6865186	1	20160	1	65000	20000
Sound	0	miss				6965828	1			60000
Picture	delay	hit	2	11435	2	6970985	1	11496	1	65000	20000
Picture	3	miss				7062955	1	5165	1	60000	5000
Picture	delay	hit	1	8941	2	7068120	1	8997	1	65000	20000
Picture	3	miss				7157591	1	5165	1	60000	5000
Picture	delay	incorrect	2	16464	2	7162756	1	16661	1	65000	20000
Sound	7	miss				7259732	2			60000
Picture	delay	hit	1	19371	2	7264889	1	19494	1	65000	20000
Picture	5	miss				7364857	1	5165	1	60000	5000
Picture	delay	miss				7370022	1	20160	1	65000	20000
Picture	5	miss				7470823	1	5165	1	60000	5000
Picture	delay	miss				7475988	1	20160	1	65000	20000
Sound	6	miss				7576630	1			60000
Picture	delay	hit	2	14553	2	7581786	1	14662	1	65000	20000
Picture	3	miss				7676922	1	5165	1	60000	5000
Picture	delay	hit	1	9373	2	7682087	1	9497	1	65000	20000
Sound	2	miss				7771900	1			60000
Picture	delay	hit	1	6083	2	7777056	1	6165	1	65000	20000
Sound	6	miss				7863536	1			60000
Picture	delay	hit	2	9246	2	7868693	1	9330	1	65000	20000
Sound	2	miss				14103344	1			60000
Picture	delay	hit	1	10880	2	14108501	1	10996	1	65000	20000
Sound	7	miss				14199813	1			60000
Picture	delay	hit	1	10332	2	14204970	1	10496	1	65000	20000
Sound	7	miss				14295782	1			60000
Picture	delay	hit	1	9163	2	14300939	1	9330	1	65000	20000
Sound	2	miss				14390584	1			60000
Picture	delay	hit	1	19322	2	14395741	1	19494	1	65000	20000
Sound	7	miss				14495550	1			60000
Picture	delay	hit	1	9555	2	14500707	1	9664	1	65000	20000
Picture	5	miss				14590845	1	5165	1	60000	5000
Picture	delay	miss				14596010	1	20160	1	65000	20000
Sound	6	miss				14696652	1			60000
Picture	delay	miss				14701808	1	20160	1	65000	20000
Sound	0	miss				14802451	1			60000
Picture	delay	hit	2	8254	2	14807608	1	8331	1	65000	20000
Picture	4	miss				14896412	1	5165	1	60000	5000
Picture	delay	hit	2	15565	2	14901577	1	15662	1	65000	20000
Sound	6	miss				14997554	2			60000
Picture	delay	hit	2	5711	2	15002711	1	5832	1	65000	20000
Picture	5	miss				15089016	1	5165	1	60000	5000
Picture	delay	hit	1	8880	2	15094181	1	8997	1	65000	20000
Sound	6	miss				15183494	1			60000
Picture	delay	hit	2	17052	2	15188650	1	17161	1	65000	20000
Sound	6	miss				15286127	1			60000
Picture	delay	hit	2	17058	2	15291284	1	17161	1	65000	20000
Picture	1	miss				15388919	1	5165	1	60000	5000
Picture	delay	hit	2	10658	2	15394084	1	10830	1	65000	20000
Picture	3	miss				15485388	1	5165	1	60000	5000
Picture	delay	incorrect	2	12910	2	15490552	1	12996	1	65000	20000
Sound	2	miss				15583864	1			60000
Picture	delay	hit	1	8922	2	15589021	1	8997	1	65000	20000
Picture	3	miss				15678492	1	5165	1	60000	5000
Picture	delay	hit	1	8366	2	15683657	1	8497	1	65000	20000
Picture	3	miss				15772628	1	5165	1	60000	5000
Picture	delay	hit	1	17749	2	15777793	1	17827	1	65000	20000
Picture	5	miss				15876094	1	5165	1	60000	5000
Picture	delay	hit	1	16043	2	15881259	1	16162	1	65000	20000
Picture	3	miss				15977894	1	5165	1	60000	5000
Picture	delay	hit	1	7284	2	15983059	1	7331	1	65000	20000
Picture	5	miss				16070864	1	5165	1	60000	5000
Picture	delay	miss				16076029	1	20160	1	65000	20000
Sound	6	miss				16176671	1			60000
Picture	delay	hit	2	9474	2	16181828	1	9663	1	65000	20000
Sound	0	miss				16271807	1			60000
Picture	delay	hit	2	6978	2	16276964	1	7164	1	65000	20000
Sound	0	miss				16364444	1			60000
Picture	delay	miss				16369601	1	20160	1	65000	20000
Sound	7	miss				16470243	1			60000
Picture	delay	hit	1	9743	2	16475399	1	9830	1	65000	20000
Picture	3	miss				16565703	1	5165	1	60000	5000
Picture	delay	hit	1	6354	2	16570868	1	6498	1	65000	20000
Sound	7	miss				16657682	1			60000
Picture	delay	hit	1	8304	2	16662839	1	8497	1	65000	20000
Picture	4	miss				16751810	1	5165	1	60000	5000
Picture	delay	hit	2	16888	2	16756975	1	16994	1	65000	20000
Picture	5	miss				16854443	1	5165	1	60000	5000
Picture	delay	hit	1	11295	2	16859608	1	11330	1	65000	20000
Picture	1	miss				16951578	1	5165	1	60000	5000
Picture	delay	miss				16956743	1	20160	1	65000	20000
Picture	4	miss				17057544	1	5165	1	60000	5000
Picture	delay	hit	2	12594	2	17062709	1	12663	1	65000	20000
Sound	0	miss				17155687	1			60000
Picture	delay	hit	2	8538	2	17160844	1	8664	1	65000	20000
Picture	4	miss				17249981	1	5165	1	60000	5000
Picture	delay	hit	2	8796	2	17255146	1	8830	1	65000	20000
Sound	0	miss				17344459	1			60000
Picture	delay	hit	2	5927	2	17349616	1	5998	1	65000	20000
Picture	3	miss				17436088	1	5165	1	60000	5000
Picture	delay	hit	1	7170	2	17441253	1	7331	1	65000	20000
Picture	4	miss				17529057	1	5165	1	60000	5000
Picture	delay	miss				17534222	1	20160	1	65000	20000
Picture	1	miss				17635023	1	5165	1	60000	5000
Picture	delay	hit	2	6794	2	17640188	1	6831	1	65000	20000
Picture	1	miss				17727660	1	5165	1	60000	5000
Picture	delay	hit	2	14879	2	17732825	1	14995	1	65000	20000
Picture	1	miss				17828294	1	5165	1	60000	5000
Picture	delay	hit	2	4885	2	17833459	1	4999	1	65000	20000
Sound	6	miss				17918772	1			60000
Picture	delay	hit	2	13453	2	17923929	1	13495	1	65000	20000
Picture	1	miss				18017899	1	5165	1	60000	5000
Picture	delay	hit	2	11759	2	18023064	1	11830	1	65000	20000
Picture	5	miss				18115367	1	5165	1	60000	5000
Picture	delay	hit	1	18611	2	18120532	1	18661	1	65000	20000
Sound	7	miss				18219508	1			60000
Picture	delay	hit	1	5438	2	18224665	1	5498	1	65000	20000
Picture	4	miss				18310637	1	5165	1	60000	5000
Picture	delay	hit	2	12301	2	18315802	1	12496	1	65000	20000
Sound	0	miss				18408613	1			60000
Picture	delay	hit	2	13612	2	18413770	1	13662	1	65000	20000
Sound	2	miss				18507748	2			60000
Picture	delay	hit	1	5998	2	18512905	1	6165	1	65000	20000
Sound	2	miss				18599385	1			60000
Picture	delay	hit	1	4922	2	18604542	1	4998	1	65000	20000
Sound	2	miss				18689855	1			60000
Picture	delay	hit	1	5090	2	18695012	1	5165	1	65000	20000
Sound	7	miss				23637249	1			60000
Picture	delay	hit	1	6097	2	23642406	1	6165	1	65000	20000
Picture	5	miss				23729045	1	5165	1	60000	5000
Picture	delay	miss				23734210	1	20160	1	65000	20000
Sound	6	miss				23834852	1			60000
Picture	delay	hit	2	9535	2	23840009	1	9664	1	65000	20000
Sound	7	miss				23929988	1			60000
Picture	delay	hit	1	11360	2	23935145	1	11496	1	65000	20000
Sound	7	miss				24026956	1			60000
Picture	delay	hit	1	10791	2	24032113	1	10830	1	65000	20000
Sound	0	miss				24123258	1			60000
Picture	delay	hit	2	15849	2	24128415	1	15995	1	65000	20000
Sound	0	miss				24224725	1			60000
Picture	delay	hit	2	10301	2	24229882	1	10496	1	65000	20000
Picture	1	miss				24320853	1	5165	1	60000	5000
Picture	delay	hit	2	12647	2	24326018	1	12829	1	65000	20000
Sound	7	miss				24419162	1			60000
Picture	delay	hit	1	19705	2	24424319	1	19827	1	65000	20000
Sound	7	miss				24524461	1			60000
Picture	delay	hit	1	18165	2	24529618	1	18327	1	65000	20000
Picture	5	miss				24628419	1	5165	1	60000	5000
Picture	delay	hit	1	6599	2	24633585	1	6664	1	65000	20000
Picture	1	miss				24720723	1	5165	1	60000	5000
Picture	delay	miss				24725888	1	20160	1	65000	20000
Sound	0	miss				24826530	1			60000
Picture	delay	hit	2	3858	2	24831687	1	3999	1	65000	20000
Picture	3	miss				24916159	1	5165	1	60000	5000
Picture	delay	hit	1	19020	2	24921324	1	19161	1	65000	20000
Picture	3	miss				25020959	1	5165	1	60000	5000
Picture	delay	hit	1	6380	2	25026124	1	6498	1	65000	20000
Sound	2	miss				25112937	1			60000
Picture	delay	hit	1	7130	2	25118094	1	7164	1	65000	20000
Picture	4	miss				25205899	1	5165	1	60000	5000
Picture	delay	miss				25211064	1	20160	1	65000	20000
Picture	4	miss				25311864	1	5165	1	60000	5000
Picture	delay	hit	2	16675	2	25317029	1	16828	1	65000	20000
Picture	3	miss				25414331	1	5165	1	60000	5000
Picture	delay	miss				25419496	1	20160	1	65000	20000
Sound	0	miss				25520138	2			60000
Picture	delay	hit	2	6169	2	25525295	1	6331	1	65000	20000
Sound	0	miss				25611942	1			60000
Picture	delay	hit	2	7885	2	25617099	1	7997	1	65000	20000
Picture	4	miss				25705570	1	5165	1	60000	5000
Picture	delay	hit	2	14409	2	25710735	1	14495	1	65000	20000
Sound	2	miss				25805545	1			60000
Picture	delay	hit	1	8042	2	25810702	1	8164	1	65000	20000
Picture	5	miss				25899340	1	5165	1	60000	5000
Picture	delay	hit	1	7840	2	25904505	1	7997	1	65000	20000
Picture	1	miss				25992977	1	5165	1	60000	5000
Picture	delay	hit	2	10442	2	25998142	1	10496	1	65000	20000
Picture	3	miss				26089112	1	5165	1	60000	5000
Picture	delay	hit	1	15828	2	26094277	1	15995	1	65000	20000
Sound	0	miss				26190587	1			60000
Picture	delay	hit	2	7561	2	26195744	1	7664	1	65000	20000
Sound	2	miss				26283724	1			60000
Picture	delay	hit	1	8103	2	26288880	1	8164	1	65000	20000
Sound	6	miss				26377360	1			60000
Picture	delay	miss				26382517	1	20160	1	65000	20000
Picture	5	miss				26483317	1	5165	1	60000	5000
Picture	delay	miss				26488482	1	20160	1	65000	20000
Picture	1	miss				26589283	1	5165	1	60000	5000
Picture	delay	hit	2	11577	2	26594448	1	11663	1	65000	20000
Picture	5	miss				26686585	1	5165	1	60000	5000
Picture	delay	hit	1	9954	2	26691750	1	9997	1	65000	20000
Picture	4	miss				26782220	1	5165	1	60000	5000
Picture	delay	miss				26787385	1	20160	1	65000	20000
Picture	1	miss				26888186	1	5165	1	60000	5000
Picture	delay	hit	2	8594	2	26893351	1	8664	1	65000	20000
Picture	4	miss				26982489	1	5165	1	60000	5000
Picture	delay	hit	2	9731	2	26987654	1	9830	1	65000	20000
Sound	2	miss				27077799	1			60000
Picture	delay	miss				27082956	1	20160	1	65000	20000
Picture	3	miss				27183757	1	5165	1	60000	5000
Picture	delay	miss				27188922	1	20160	1	65000	20000
Sound	2	miss				27289564	1			60000
Picture	delay	hit	1	7145	2	27294721	1	7331	1	65000	20000
Picture	4	miss				27382526	1	5165	1	60000	5000
Picture	delay	hit	2	11134	2	27387691	1	11330	1	65000	20000
Sound	2	miss				27479335	1			60000
Picture	delay	hit	1	6973	2	27484492	1	7164	1	65000	20000
Picture	5	miss				27572131	1	5165	1	60000	5000
Picture	delay	hit	1	9769	2	27577296	1	9830	1	65000	20000
Picture	3	miss				27667600	1	5165	1	60000	5000
Picture	delay	hit	1	11020	2	27672765	1	11163	1	65000	20000
Sound	7	miss				27764243	2			60000
Picture	delay	miss				27769400	1	20160	1	65000	20000
Picture	1	miss				27870201	1	5165	1	60000	5000
Picture	delay	hit	2	11780	2	27875365	1	11829	1	65000	20000
Sound	6	miss				27967510	1			60000
Picture	delay	hit	2	15358	2	27972667	1	15495	1	65000	20000
Sound	6	miss				28068478	2			60000
Picture	delay	hit	2	14950	2	28073634	1	14995	1	65000	20000
Sound	6	miss				28168945	2			60000
Picture	delay	miss				28174102	1	20160	1	65000	20000
Sound	6	miss				28274744	1			60000
Picture	delay	hit	2	14445	2	28279901	1	14495	1	65000	20000

## Sheet: HC_12
Scenario - Scenario 1
Logfile written - 08/19/2022 11:50:30
Trial	Event Type	Code	Time	TTime	Uncertainty	Duration	Uncertainty	ReqTime	ReqDur	Stim Type	Pair Index
1	Response	2	145897	145768	2
2	Response	2	233281	87383	1
4	Response	2	400707	107178	1
5	Response	2	598700	197992	1
6	Sound	1000	679218	60389	1			60000		miss	0
6	Picture	delay	684276	65447	1	5598	2	65000	20000	hit	7
6	Response	2	689772	70943	1
7	Response	2	750212	50332	1
7	Response	1	802592	102712	1
8	Sound	7	883010	60389	1			60000		miss	0
8	Picture	delay	888067	65446	1	6264	2	65000	20000	hit	12
8	Response	1	894200	71579	1
9	Picture	5	974835	60515	1	5065	2	60000	5000	miss	0
9	Picture	delay	979900	65580	1	9329	3	65000	20000	hit	15
9	Response	1	989200	74880	1
10	Sound	2	1069607	60389	1			60000		miss	0
10	Picture	delay	1074664	65446	2	6531	4	65000	20000	hit	18
10	Response	1	1081087	71869	1
11	Picture	1	1161832	60745	1	5065	2	60000	5000	miss	0
11	Picture	delay	1166897	65810	1	11196	2	65000	20000	hit	21
11	Response	2	1177991	76904	2
12	Sound	7	1258471	60389	1			60000		miss	0
12	Picture	delay	1263528	65446	1	13728	2	65000	20000	incorrect	24
12	Response	2	1277203	79121	1
13	Picture	1	1357760	60557	1	5065	2	60000	5000	miss	0
13	Picture	delay	1362825	65622	1	6131	2	65000	20000	hit	27
13	Response	2	1368881	71678	1
14	Picture	3	1449326	60444	1	5065	2	60000	5000	miss	0
14	Picture	delay	1454391	65509	1	4531	2	65000	20000	hit	30
14	Response	1	1458850	69968	1
15	Picture	4	1539293	60442	1	5064	3	60000	5000	miss	0
15	Picture	delay	1544357	65506	2	4799	3	65000	20000	hit	33
15	Response	2	1549138	70287	2
16	Picture	4	1629659	60505	1	5065	2	60000	5000	miss	0
16	Picture	delay	1634724	65570	1	4932	2	65000	20000	hit	36
16	Response	2	1639620	70466	1
17	Sound	7	1720033	60413	1			60000		miss	0
17	Picture	delay	1725091	65471	1	11995	3	65000	20000	hit	39
17	Response	1	1737024	77404	1
18	Sound	2	1817330	60306	1			60000		miss	0
18	Picture	delay	1822388	65364	1	10663	2	65000	20000	hit	42
18	Response	1	1832914	75890	1
19	Picture	3	1913421	60505	1	5065	2	60000	5000	miss	0
19	Picture	delay	1918486	65570	1	5864	2	65000	20000	hit	45
19	Response	1	1924294	71378	1
20	Sound	0	2004595	60301	2			60000		miss	0
20	Picture	delay	2009652	65358	1	5065	2	65000	20000	hit	48
20	Response	2	2014666	70372	1
21	Picture	1	2095220	60554	1	5065	2	60000	5000	miss	0
21	Picture	delay	2100285	65619	1	3199	2	65000	20000	hit	51
21	Response	2	2103461	68795	1
22	Picture	5	2183987	60526	2	5065	3	60000	5000	miss	0
22	Picture	delay	2189052	65591	1	6931	2	65000	20000	hit	54
22	Response	1	2195941	72480	2
23	Sound	2	2276361	60419	1			60000		miss	0
23	Picture	delay	2281418	65476	1	4932	2	65000	20000	hit	57
23	Response	1	2286216	70274	1
24	Sound	6	2366594	60377	1			60000		miss	0
24	Picture	delay	2371651	65434	2	9863	3	65000	20000	hit	60
24	Response	2	2381420	75203	2
25	Picture	4	2461885	60464	1	5064	3	60000	5000	miss	0
25	Picture	delay	2466949	65528	2	6665	3	65000	20000	hit	63
25	Response	2	2473496	72075	1
26	Picture	3	2553984	60488	1	5065	2	60000	5000	miss	0
26	Picture	delay	2559049	65553	1	6664	2	65000	20000	incorrect	66
26	Response	2	2565689	72193	1
27	Sound	2	2646091	60402	1			60000		miss	0
27	Picture	delay	2651148	65459	1	5731	2	65000	20000	hit	69
27	Response	1	2656784	71095	1
28	Picture	4	2737249	60465	2	5065	3	60000	5000	miss	0
28	Picture	delay	2742314	65530	1	6131	2	65000	20000	hit	72
28	Response	2	2748364	71580	1
29	Picture	5	2828816	60452	1	5064	3	60000	5000	miss	0
29	Picture	delay	2833880	65516	2	16528	3	65000	20000	hit	75
29	Response	1	2850377	82013	1
30	Sound	6	2930652	60275	1			60000		miss	0
30	Picture	delay	2935709	65332	2	5465	3	65000	20000	hit	78
30	Response	2	2941051	70674	1
31	Sound	6	3021418	60367	1			60000		miss	0
31	Picture	delay	3026476	65425	1	3998	2	65000	20000	hit	81
31	Response	2	3030433	69382	2
32	Sound	0	3110719	60285	1			60000		miss	0
32	Picture	delay	3115776	65342	1	2932	2	65000	20000	hit	84
32	Response	2	3118605	68171	1
33	Sound	6	3199086	60389	1			60000		miss	0
33	Picture	delay	3204143	65446	2	5065	3	65000	20000	hit	87
33	Response	2	3209110	70413	2
34	Picture	3	3289579	60468	1	5064	2	60000	5000	miss	0
34	Picture	delay	3294643	65532	1	5065	2	65000	20000	hit	90
34	Response	1	3299694	70583	1
35	Sound	6	3380086	60379	1			60000		miss	0
35	Picture	delay	3385143	65436	1	5065	2	65000	20000	hit	93
35	Response	2	3390178	70471	1
36	Sound	0	3470586	60389	1			60000		miss	0
36	Picture	delay	3475643	65446	1	5598	2	65000	20000	hit	96
36	Response	2	3481146	70949	2
37	Picture	1	3561743	60513	3	5066	4	60000	5000	miss	0
37	Picture	delay	3566809	65579	1	4932	2	65000	20000	hit	99
37	Response	2	3571643	70413	1
38	Sound	0	3651985	60342	1			60000		miss	0
38	Picture	delay	3657043	65400	1	3598	2	65000	20000	hit	102
38	Response	2	3660626	68983	1
39	Picture	3	3741145	60505	1	5065	2	60000	5000	miss	0
39	Picture	delay	3746210	65570	1	19859	2	65000	20000	incorrect	105
39	Response	2	3766040	85400	2
40	Picture	5	3846573	60515	1	5064	2	60000	5000	miss	0
40	Picture	delay	3851637	65579	1	4932	2	65000	20000	hit	108
40	Response	1	3856428	70370	1
41	Picture	1	3936939	60505	1	5065	2	60000	5000	miss	0
41	Picture	delay	3942004	65570	1	3332	2	65000	20000	hit	111
41	Response	2	3945297	68863	1
42	Response	2	4010540	45243	1
42	Sound	2	4025580	60283	1			60000		miss	0
42	Picture	delay	4030638	65341	1	4398	2	65000	20000	hit	115
42	Response	1	4034976	69679	1
43	Sound	0	4115414	60389	3			60000		miss	0
43	Picture	delay	4120471	65446	1	6531	2	65000	20000	hit	118
43	Response	2	4126868	71843	1
44	Sound	7	4207246	60377	2			60000		miss	0
44	Picture	delay	4212304	65435	1	6531	2	65000	20000	hit	121
44	Response	1	4218759	71890	1
45	Picture	4	4299205	60446	1	5065	2	60000	5000	miss	0
45	Picture	delay	4304270	65511	1	7330	3	65000	20000	hit	124
45	Response	2	4311535	72776	1
46	Picture	5	4392104	60515	1	5065	2	60000	5000	miss	0
46	Picture	delay	4397169	65580	1	9196	2	65000	20000	hit	127
46	Response	1	4406321	74732	1
47	Picture	1	4486736	60415	1	5064	3	60000	5000	miss	0
47	Picture	delay	4491800	65479	2	6265	3	65000	20000	hit	130
47	Response	2	4498002	71681	8
48	Sound	0	4578309	60300	1			60000		miss	0
48	Picture	delay	4583366	65357	2	2400	3	65000	20000	hit	133
48	Response	2	4585682	67673	1
49	Sound	7	4666143	60388	1			60000		miss	0
49	Picture	delay	4671201	65446	1	10662	2	65000	20000	hit	136
49	Response	1	4681773	76018	1
50	Picture	4	4762234	60461	1	5064	3	60000	5000	miss	0
50	Picture	delay	4767298	65525	2	11596	3	65000	20000	hit	139
50	Response	2	4778864	77091	1
51	Picture	5	4859264	60399	1	5065	2	60000	5000	miss	0
51	Picture	delay	4864329	65464	1	6531	2	65000	20000	hit	142
51	Response	1	4870844	71979	1
52	Sound	6	4951371	60389	1			60000		miss	0
52	Picture	delay	4956428	65446	2	8531	3	65000	20000	hit	145
52	Response	2	4964944	73962	1
53	Picture	3	5045462	60505	1	5065	2	60000	5000	miss	0
53	Picture	delay	5050527	65570	1	9730	2	65000	20000	incorrect	148
53	Response	2	5060168	75211	1
54	Sound	2	5140501	60333	1			60000		miss	0
54	Picture	delay	5145558	65390	2	10796	3	65000	20000	incorrect	151
54	Response	2	5156331	76163	1
55	Sound	7	5236732	60401	1			60000		miss	0
55	Picture	delay	5241789	65458	2	7129	343	65000	20000	hit	154
55	Response	1	5248917	72586	1
56	Response	2	6129094	880176	1
57	Picture	3	6209564	60469	2	5065	3	60000	5000	miss	0
57	Picture	delay	6214629	65534	1	15595	2	65000	20000	incorrect	158
57	Response	2	6230205	81110	1
58	Picture	1	6310860	60514	1	5065	2	60000	5000	miss	0
58	Picture	delay	6315925	65579	1	7464	2	65000	20000	hit	161
58	Response	2	6323284	72938	1
59	Sound	6	6403633	60349	1			60000		miss	0
59	Picture	delay	6408691	65407	1	3598	2	65000	20000	hit	164
59	Response	2	6412274	68990	2
60	Sound	0	6492667	60379	1			60000		miss	0
60	Picture	delay	6497724	65436	2	2266	3	65000	20000	hit	167
60	Response	2	6499935	67647	1
61	Sound	0	6580368	60389	1			60000		miss	0
61	Picture	delay	6585425	65446	1	5465	2	65000	20000	hit	170
61	Response	2	6590827	70848	1
62	Picture	3	6671260	60433	1	5065	2	60000	5000	miss	0
62	Picture	delay	6676325	65498	1	15194	2	65000	20000	incorrect	173
62	Response	2	6691428	80601	1
63	Picture	4	6771890	60462	1	5064	3	60000	5000	miss	0
63	Picture	delay	6776954	65526	2	5598	3	65000	20000	hit	176
63	Response	2	6782515	71087	1
64	Picture	4	6863056	60515	1	5065	2	60000	5000	miss	0
64	Picture	delay	6868121	65580	1	7330	2	65000	20000	hit	179
64	Response	2	6875316	72775	1
65	Picture	1	6955821	60504	2	5065	3	60000	5000	miss	0
65	Picture	delay	6960886	65569	1	4932	2	65000	20000	hit	182
65	Response	2	6965685	70368	1
66	Sound	7	7046062	60377	1			60000		miss	0
66	Picture	delay	7051119	65434	2	20126	4	65000	20000	miss	0
66	Response	2	7075216	89531	1
67	Sound	7	7151756	60388	1			60000		miss	0
67	Picture	delay	7156814	65446	1	6397	2	65000	20000	hit	188
67	Response	1	7163194	71826	1
68	Sound	7	7243589	60379	1			60000		miss	0
68	Picture	delay	7248646	65436	2	8664	3	65000	20000	hit	191
68	Response	1	7257171	73961	2
69	Picture	3	7337680	60505	1	5065	2	60000	5000	miss	0
69	Picture	delay	7342745	65570	1	8797	2	65000	20000	hit	194
69	Response	1	7351458	74283	1
70	Sound	7	7431919	60388	1			60000		miss	0
70	Picture	delay	7436977	65446	1	16394	2	65000	20000	incorrect	197
70	Response	2	7453359	81828	1
71	Sound	2	7533748	60379	1			60000		miss	0
71	Picture	delay	7538806	65437	1	20125	3	65000	20000	miss	0
71	Response	1	7558915	85546	1
72	Picture	1	7639568	60514	1	5065	2	60000	5000	miss	0
72	Picture	delay	7644633	65579	1	3465	3	65000	20000	hit	203
72	Response	2	7648055	69001	1
73	Sound	7	7728343	60288	3			60000		miss	0
73	Picture	delay	7733400	65345	1	9064	2	65000	20000	hit	206
73	Response	1	7742440	74385	1
74	Picture	5	7822967	60527	1	5065	2	60000	5000	miss	0
74	Picture	delay	7828032	65592	1	14395	2	65000	20000	hit	209
74	Response	1	7842295	79855	1
75	Picture	1	7922930	60515	1	5065	2	60000	5000	miss	0
75	Picture	delay	7927995	65580	1	4798	2	65000	20000	hit	212
75	Response	2	7932717	70302	1
76	Picture	4	8013163	60445	1	5065	2	60000	5000	miss	0
76	Picture	delay	8018228	65510	1	6131	2	65000	20000	hit	215
76	Response	2	8024249	71531	1
77	Picture	4	8104729	60480	1	5065	2	60000	5000	miss	0
77	Picture	delay	8109794	65545	1	6931	2	65000	20000	hit	218
77	Response	2	8116699	72450	1
78	Sound	6	8197103	60389	1			60000		miss	0
78	Picture	delay	8202160	65446	1	5331	2	65000	20000	hit	221
78	Response	2	8207373	70659	1
79	Sound	0	8287736	60362	2			60000		miss	0
79	Picture	delay	8292793	65419	1	7997	2	65000	20000	hit	224
79	Response	2	8300663	73289	2
80	Picture	5	8381160	60496	1	5065	2	60000	5000	miss	0
80	Picture	delay	8386225	65561	1	14928	2	65000	20000	incorrect	227
80	Response	2	8401064	80400	2
81	Sound	6	8481531	60389	1			60000		miss	0
81	Picture	delay	8486588	65446	1	11329	2	65000	20000	hit	230
81	Response	2	8497869	76727	1
82	Picture	1	8578287	60417	1	5065	2	60000	5000	miss	0
82	Picture	delay	8583352	65482	1	13462	2	65000	20000	incorrect	233
82	Response	1	8596759	78889	1
83	Picture	3	8677317	60514	1	5065	2	60000	5000	miss	0
83	Picture	delay	8682382	65579	1	7064	2	65000	20000	hit	236
83	Response	1	8689355	72552	1
84	Sound	6	8769824	60389	1			60000		miss	0
84	Picture	delay	8774881	65446	1	3466	2	65000	20000	hit	239
84	Response	2	8778307	68872	2
85	Sound	2	8858591	60283	1			60000		miss	0
85	Picture	delay	8863648	65340	1	8797	2	65000	20000	hit	242
85	Response	1	8872311	74003	2
86	Picture	1	8952815	60503	1	5065	2	60000	5000	miss	0
86	Picture	delay	8957880	65568	1	4665	2	65000	20000	hit	245
86	Response	2	8962497	70185	2
87	Sound	6	9042923	60389	1			60000		miss	0
87	Picture	delay	9047980	65446	1	5465	2	65000	20000	hit	248
87	Response	2	9053383	70849	1
88	Picture	3	9133815	60431	1	5065	2	60000	5000	miss	0
88	Picture	delay	9138880	65496	1	4265	2	65000	20000	hit	251
88	Response	1	9143056	69672	1
89	Sound	0	9223389	60333	1			60000		miss	0
89	Picture	delay	9228447	65391	1	9329	3	65000	20000	hit	254
89	Response	2	9237653	74597	2
90	Sound	2	9318154	60389	1			60000		miss	0
90	Picture	delay	9323211	65446	2	4932	3	65000	20000	hit	257
90	Response	1	9328035	70270	1
91	Sound	0	9408387	60351	1			60000		miss	0
91	Picture	delay	9413445	65409	1	8662	4	65000	20000	hit	260
91	Response	2	9422006	73970	1
92	Picture	5	9502478	60471	1	5065	2	60000	5000	miss	0
92	Picture	delay	9507543	65536	1	20126	2	65000	20000	miss	0
93	Picture	5	9608306	60515	1	5065	2	60000	5000	miss	0
93	Picture	delay	9613371	65580	1	5464	2	65000	20000	hit	265
93	Response	1	9618804	71013	2
94	Sound	0	9699080	60275	1			60000		miss	0
94	Picture	delay	9704137	65332	1	2666	2	65000	20000	hit	268
94	Response	2	9706686	67881	3
95	Sound	7	9787047	60358	1			60000		miss	0
95	Picture	delay	9792104	65415	2	5065	3	65000	20000	hit	271
95	Response	1	9797074	70385	3
96	Sound	2	9877547	60389	1			60000		miss	0
96	Picture	delay	9882604	65446	1	6265	2	65000	20000	hit	274
96	Response	1	9888851	71693	1
97	Sound	6	9969246	60380	1			60000		miss	0
97	Picture	delay	9974304	65438	1	5598	2	65000	20000	hit	277
97	Response	2	9979840	70974	1
98	Picture	5	10060272	60430	1	5065	2	60000	5000	miss	0
98	Picture	delay	10065337	65495	1	17327	2	65000	20000	incorrect	280
98	Response	2	10082650	82808	1
99	Sound	2	10163174	60388	1			60000		miss	0
99	Picture	delay	10168231	65445	4	3733	5	65000	20000	hit	283
99	Response	1	10171923	69137	2
100	Picture	5	10252334	60408	1	5065	2	60000	5000	miss	0
100	Picture	delay	10257399	65473	1	7064	2	65000	20000	hit	286
100	Response	1	10264365	72439	1
101	Sound	2	10344707	60341	1			60000		miss	0
101	Picture	delay	10349765	65399	1	5464	2	65000	20000	hit	289
101	Response	1	10355154	70788	1
102	Picture	4	10435733	60515	1	5065	2	60000	5000	miss	0
102	Picture	delay	10440798	65580	1	17326	3	65000	20000	hit	292
102	Response	2	10457989	82771	1
103	Picture	3	10538495	60505	1	5065	2	60000	5000	miss	0
103	Picture	delay	10543560	65570	1	15194	2	65000	20000	hit	295
103	Response	1	10558692	80702	2
104	Picture	4	10639257	60514	1	5065	2	60000	5000	miss	0
104	Picture	delay	10644322	65579	1	6558	508	65000	20000	hit	298
104	Response	2	10650879	72136	1
105	Response	2	10916109	265229	1
106	Picture	4	10996725	60515	1	5065	2	60000	5000	miss	0
106	Picture	delay	11001790	65580	1	2132	2	65000	20000	hit	302
106	Response	2	11003797	67587	1
107	Sound	0	11084300	60389	1			60000		miss	0
107	Picture	delay	11089357	65446	1	2133	2	65000	20000	hit	305
107	Response	2	11091473	67562	2
108	Sound	0	11171868	60379	1			60000		miss	0
108	Picture	delay	11176925	65436	1	4665	2	65000	20000	hit	308
108	Response	2	11181450	69961	1
109	Sound	0	11261834	60379	1			60000		miss	0
109	Picture	delay	11266892	65437	1	4265	2	65000	20000	hit	311
109	Response	2	11271027	69572	1
110	Sound	6	11351534	60388	1			60000		miss	0
110	Picture	delay	11356592	65446	1	6131	2	65000	20000	hit	314
110	Response	2	11362612	71466	1
111	Picture	3	11443093	60481	1	5065	2	60000	5000	miss	0
111	Picture	delay	11448158	65546	1	20126	2	65000	20000	miss	0
111	Response	1	11471124	88512	1
112	Sound	6	11548795	60389	1			60000		miss	0
112	Picture	delay	11553852	65446	1	5331	2	65000	20000	hit	320
112	Response	2	11559116	70710	1
113	Picture	4	11639687	60515	1	5065	2	60000	5000	miss	0
113	Picture	delay	11644752	65580	1	7330	2	65000	20000	hit	323
113	Response	2	11652001	72829	1
114	Picture	4	11732453	60452	1	5064	2	60000	5000	miss	0
114	Picture	delay	11737517	65516	1	3066	2	65000	20000	hit	326
114	Response	2	11740519	68518	1
115	Picture	5	11820953	60434	1	5065	2	60000	5000	miss	0
115	Picture	delay	11826018	65499	1	9730	2	65000	20000	incorrect	329
115	Response	2	11835654	75135	1
116	Picture	4	11916251	60514	1	5065	2	60000	5000	miss	0
116	Picture	delay	11921316	65579	1	7197	2	65000	20000	hit	332
116	Response	2	11928373	72636	2
117	Picture	1	12008884	60505	1	5064	2	60000	5000	miss	0
117	Picture	delay	12013948	65569	1	2133	2	65000	20000	hit	335
117	Response	2	12016010	67631	1
118	Picture	1	12096451	60441	1	5065	2	60000	5000	miss	0
118	Picture	delay	12101516	65506	1	1999	2	65000	20000	hit	338
118	Response	2	12103404	67394	1
119	Picture	5	12184019	60515	1	5064	3	60000	5000	miss	0
119	Picture	delay	12189083	65579	2	7731	3	65000	20000	hit	341
119	Response	1	12196795	73291	1
120	Picture	5	12277451	60515	1	5065	2	60000	5000	miss	0
120	Picture	delay	12282516	65580	1	5597	3	65000	20000	incorrect	344
120	Response	2	12288063	71127	1
121	Picture	3	12368484	60421	1	5064	3	60000	5000	miss	0
121	Picture	delay	12373548	65485	2	4932	3	65000	20000	hit	347
121	Response	1	12378450	70387	2
122	Picture	3	12458850	60399	1	5065	2	60000	5000	miss	0
122	Picture	delay	12463915	65464	1	6131	2	65000	20000	hit	350
122	Response	1	12469952	71501	2
123	Sound	6	12550424	60389	1			60000		miss	0
123	Picture	delay	12555481	65446	1	5465	2	65000	20000	hit	353
123	Response	2	12560926	70891	1
124	Sound	2	12641323	60378	1			60000		miss	0
124	Picture	delay	12646381	65436	1	6264	2	65000	20000	hit	356
124	Response	1	12652560	71615	1
125	Sound	6	12732889	60329	1			60000		miss	0
125	Picture	delay	12737947	65387	1	6797	2	65000	20000	hit	359
125	Response	2	12744696	72136	2
126	Sound	2	12825122	60389	2			60000		miss	0
126	Picture	delay	12830179	65446	1	20126	2	65000	20000	miss	0
127	Sound	2	12930683	60378	1			60000		miss	0
127	Picture	delay	12935740	65435	1	5465	2	65000	20000	hit	364
127	Response	1	12941188	70883	2
128	Sound	6	13021583	60379	1			60000		miss	0
128	Picture	delay	13026640	65436	1	5598	2	65000	20000	hit	367
128	Response	2	13032176	70972	1
129	Picture	4	13112741	60514	1	5065	2	60000	5000	miss	0
129	Picture	delay	13117806	65579	1	3466	2	65000	20000	hit	370
129	Response	2	13121247	69020	1
130	Sound	6	13201516	60269	1			60000		miss	0
130	Picture	delay	13206573	65326	1	4799	2	65000	20000	hit	373
130	Response	2	13211232	69985	1
131	Sound	7	13291616	60379	1			60000		miss	0
131	Picture	delay	13296673	65436	1	4532	2	65000	20000	hit	376
131	Response	1	13301118	69881	1
132	Picture	3	13381708	60514	2	5065	3	60000	5000	miss	0
132	Picture	delay	13386773	65579	1	5731	3	65000	20000	hit	379
132	Response	1	13392394	71200	1
133	Sound	7	13472749	60354	1			60000		miss	0
133	Picture	delay	13477806	65411	1	4932	2	65000	20000	hit	382
133	Response	1	13482683	70288	1
134	Picture	3	13563108	60424	1	5065	2	60000	5000	miss	0
134	Picture	delay	13568173	65489	1	6531	2	65000	20000	hit	385
134	Response	1	13574619	71935	1
135	Picture	1	13655207	60514	1	5065	2	60000	5000	miss	0
135	Picture	delay	13660272	65579	1	9730	2	65000	20000	hit	388
135	Response	2	13669862	75169	1
136	Sound	0	13750379	60388	1			60000		miss	0
136	Picture	delay	13755437	65446	1	2665	2	65000	20000	hit	391
136	Response	2	13758036	68045	1
137	Sound	7	13838347	60310	2			60000		miss	0
137	Picture	delay	13843404	65367	1	6398	2	65000	20000	hit	394
137	Response	1	13849707	71670	1
138	Sound	0	13930046	60339	1			60000		miss	0
138	Picture	delay	13935103	65396	2	2666	3	65000	20000	hit	397
138	Response	2	13937697	67990	1
139	Sound	7	14018147	60389	1			60000		miss	0
139	Picture	delay	14023204	65446	1	6265	2	65000	20000	hit	400
139	Response	1	14029384	71626	1
140	Picture	1	14109839	60454	1	5065	2	60000	5000	miss	0
140	Picture	delay	14114904	65519	1	5464	2	65000	20000	hit	403
140	Response	2	14120275	70890	1
141	Sound	0	14200613	60338	1			60000		miss	0
141	Picture	delay	14205670	65395	1	7331	2	65000	20000	hit	406
141	Response	2	14212961	72686	2
142	Picture	5	14293504	60515	1	5065	2	60000	5000	miss	0
142	Picture	delay	14298569	65580	1	15727	2	65000	20000	hit	409
142	Response	1	14314159	81170	1
143	Sound	2	14394541	60379	1			60000		miss	0
143	Picture	delay	14399598	65436	1	4665	4	65000	20000	hit	412
143	Response	1	14404214	70052	1
144	Picture	5	14484633	60418	1	5065	2	60000	5000	miss	0
144	Picture	delay	14489698	65483	1	6531	2	65000	20000	hit	415
144	Response	1	14496123	71908	1
145	Picture	1	14576733	60515	1	5064	2	60000	5000	miss	0
145	Picture	delay	14581797	65579	1	6531	2	65000	20000	hit	418
145	Response	2	14588201	71983	1
146	Sound	2	14668573	60370	1			60000		miss	0
146	Picture	delay	14673630	65427	1	16794	2	65000	20000	incorrect	421
146	Response	2	14690302	82099	1
147	Sound	2	14770668	60365	1			60000		miss	0
147	Picture	delay	14775726	65423	1	16260	2	65000	20000	hit	424
147	Response	1	14791910	81607	1
148	Picture	5	14872490	60515	1	5065	2	60000	5000	miss	0
148	Picture	delay	14877555	65580	1	9729	2	65000	20000	hit	427
148	Response	1	14887210	75235	1
149	Picture	3	14967654	60443	2	5065	3	60000	5000	miss	0
149	Picture	delay	14972719	65508	1	3599	2	65000	20000	hit	430
149	Response	1	14976181	68970	1
150	Sound	7	15056696	60389	1			60000		miss	0
150	Picture	delay	15061753	65446	1	13595	2	65000	20000	hit	433
150	Response	1	15075271	78964	2
151	Sound	7	15155592	60320	1			60000		miss	0
151	Picture	delay	15160650	65378	1	6797	2	65000	20000	hit	436
151	Response	1	15167365	72093	1
152	Picture	4	15247817	60452	1	5065	2	60000	5000	miss	0
152	Picture	delay	15252882	65517	1	4798	2	65000	20000	hit	439
152	Response	2	15257554	70189	1
153	Picture	1	15338184	60515	1	5065	2	60000	5000	miss	0
153	Picture	delay	15343249	65580	1	9699	432	65000	20000	hit	442
153	Response	2	15352946	75277	2
154	Response	2	15415061	62113	2
Event Type	Code	Type	Response	RT	RT Uncertainty	Time	Uncertainty	Duration	Uncertainty	ReqTime	ReqDur
Sound	1000	miss				679218	1			60000
Picture	delay	hit	2	5496	2	684276	1	5598	2	65000	20000
Sound	7	miss				883010	1			60000
Picture	delay	hit	1	6133	2	888067	1	6264	2	65000	20000
Picture	5	miss				974835	1	5065	2	60000	5000
Picture	delay	hit	1	9300	2	979900	1	9329	3	65000	20000
Sound	2	miss				1069607	1			60000
Picture	delay	hit	1	6423	3	1074664	2	6531	4	65000	20000
Picture	1	miss				1161832	1	5065	2	60000	5000
Picture	delay	hit	2	11094	3	1166897	1	11196	2	65000	20000
Sound	7	miss				1258471	1			60000
Picture	delay	incorrect	2	13675	2	1263528	1	13728	2	65000	20000
Picture	1	miss				1357760	1	5065	2	60000	5000
Picture	delay	hit	2	6056	2	1362825	1	6131	2	65000	20000
Picture	3	miss				1449326	1	5065	2	60000	5000
Picture	delay	hit	1	4459	2	1454391	1	4531	2	65000	20000
Picture	4	miss				1539293	1	5064	3	60000	5000
Picture	delay	hit	2	4781	4	1544357	2	4799	3	65000	20000
Picture	4	miss				1629659	1	5065	2	60000	5000
Picture	delay	hit	2	4896	2	1634724	1	4932	2	65000	20000
Sound	7	miss				1720033	1			60000
Picture	delay	hit	1	11933	2	1725091	1	11995	3	65000	20000
Sound	2	miss				1817330	1			60000
Picture	delay	hit	1	10526	2	1822388	1	10663	2	65000	20000
Picture	3	miss				1913421	1	5065	2	60000	5000
Picture	delay	hit	1	5808	2	1918486	1	5864	2	65000	20000
Sound	0	miss				2004595	2			60000
Picture	delay	hit	2	5014	2	2009652	1	5065	2	65000	20000
Picture	1	miss				2095220	1	5065	2	60000	5000
Picture	delay	hit	2	3176	2	2100285	1	3199	2	65000	20000
Picture	5	miss				2183987	2	5065	3	60000	5000
Picture	delay	hit	1	6889	3	2189052	1	6931	2	65000	20000
Sound	2	miss				2276361	1			60000
Picture	delay	hit	1	4798	2	2281418	1	4932	2	65000	20000
Sound	6	miss				2366594	1			60000
Picture	delay	hit	2	9769	4	2371651	2	9863	3	65000	20000
Picture	4	miss				2461885	1	5064	3	60000	5000
Picture	delay	hit	2	6547	3	2466949	2	6665	3	65000	20000
Picture	3	miss				2553984	1	5065	2	60000	5000
Picture	delay	incorrect	2	6640	2	2559049	1	6664	2	65000	20000
Sound	2	miss				2646091	1			60000
Picture	delay	hit	1	5636	2	2651148	1	5731	2	65000	20000
Picture	4	miss				2737249	2	5065	3	60000	5000
Picture	delay	hit	2	6050	2	2742314	1	6131	2	65000	20000
Picture	5	miss				2828816	1	5064	3	60000	5000
Picture	delay	hit	1	16497	3	2833880	2	16528	3	65000	20000
Sound	6	miss				2930652	1			60000
Picture	delay	hit	2	5342	3	2935709	2	5465	3	65000	20000
Sound	6	miss				3021418	1			60000
Picture	delay	hit	2	3957	3	3026476	1	3998	2	65000	20000
Sound	0	miss				3110719	1			60000
Picture	delay	hit	2	2829	2	3115776	1	2932	2	65000	20000
Sound	6	miss				3199086	1			60000
Picture	delay	hit	2	4967	4	3204143	2	5065	3	65000	20000
Picture	3	miss				3289579	1	5064	2	60000	5000
Picture	delay	hit	1	5051	2	3294643	1	5065	2	65000	20000
Sound	6	miss				3380086	1			60000
Picture	delay	hit	2	5035	2	3385143	1	5065	2	65000	20000
Sound	0	miss				3470586	1			60000
Picture	delay	hit	2	5503	3	3475643	1	5598	2	65000	20000
Picture	1	miss				3561743	3	5066	4	60000	5000
Picture	delay	hit	2	4834	2	3566809	1	4932	2	65000	20000
Sound	0	miss				3651985	1			60000
Picture	delay	hit	2	3583	2	3657043	1	3598	2	65000	20000
Picture	3	miss				3741145	1	5065	2	60000	5000
Picture	delay	incorrect	2	19830	3	3746210	1	19859	2	65000	20000
Picture	5	miss				3846573	1	5064	2	60000	5000
Picture	delay	hit	1	4791	2	3851637	1	4932	2	65000	20000
Picture	1	miss				3936939	1	5065	2	60000	5000
Picture	delay	hit	2	3293	2	3942004	1	3332	2	65000	20000
Sound	2	miss				4025580	1			60000
Picture	delay	hit	1	4338	2	4030638	1	4398	2	65000	20000
Sound	0	miss				4115414	3			60000
Picture	delay	hit	2	6397	2	4120471	1	6531	2	65000	20000
Sound	7	miss				4207246	2			60000
Picture	delay	hit	1	6455	2	4212304	1	6531	2	65000	20000
Picture	4	miss				4299205	1	5065	2	60000	5000
Picture	delay	hit	2	7265	2	4304270	1	7330	3	65000	20000
Picture	5	miss				4392104	1	5065	2	60000	5000
Picture	delay	hit	1	9152	2	4397169	1	9196	2	65000	20000
Picture	1	miss				4486736	1	5064	3	60000	5000
Picture	delay	hit	2	6202	10	4491800	2	6265	3	65000	20000
Sound	0	miss				4578309	1			60000
Picture	delay	hit	2	2316	3	4583366	2	2400	3	65000	20000
Sound	7	miss				4666143	1			60000
Picture	delay	hit	1	10572	2	4671201	1	10662	2	65000	20000
Picture	4	miss				4762234	1	5064	3	60000	5000
Picture	delay	hit	2	11566	3	4767298	2	11596	3	65000	20000
Picture	5	miss				4859264	1	5065	2	60000	5000
Picture	delay	hit	1	6515	2	4864329	1	6531	2	65000	20000
Sound	6	miss				4951371	1			60000
Picture	delay	hit	2	8516	3	4956428	2	8531	3	65000	20000
Picture	3	miss				5045462	1	5065	2	60000	5000
Picture	delay	incorrect	2	9641	2	5050527	1	9730	2	65000	20000
Sound	2	miss				5140501	1			60000
Picture	delay	incorrect	2	10773	3	5145558	2	10796	3	65000	20000
Sound	7	miss				5236732	1			60000
Picture	delay	hit	1	7128	3	5241789	2	7129	343	65000	20000
Picture	3	miss				6209564	2	5065	3	60000	5000
Picture	delay	incorrect	2	15576	2	6214629	1	15595	2	65000	20000
Picture	1	miss				6310860	1	5065	2	60000	5000
Picture	delay	hit	2	7359	2	6315925	1	7464	2	65000	20000
Sound	6	miss				6403633	1			60000
Picture	delay	hit	2	3583	3	6408691	1	3598	2	65000	20000
Sound	0	miss				6492667	1			60000
Picture	delay	hit	2	2211	3	6497724	2	2266	3	65000	20000
Sound	0	miss				6580368	1			60000
Picture	delay	hit	2	5402	2	6585425	1	5465	2	65000	20000
Picture	3	miss				6671260	1	5065	2	60000	5000
Picture	delay	incorrect	2	15103	2	6676325	1	15194	2	65000	20000
Picture	4	miss				6771890	1	5064	3	60000	5000
Picture	delay	hit	2	5561	3	6776954	2	5598	3	65000	20000
Picture	4	miss				6863056	1	5065	2	60000	5000
Picture	delay	hit	2	7195	2	6868121	1	7330	2	65000	20000
Picture	1	miss				6955821	2	5065	3	60000	5000
Picture	delay	hit	2	4799	2	6960886	1	4932	2	65000	20000
Sound	7	miss				7046062	1			60000
Picture	delay	miss				7051119	2	20126	4	65000	20000
Sound	7	miss				7151756	1			60000
Picture	delay	hit	1	6380	2	7156814	1	6397	2	65000	20000
Sound	7	miss				7243589	1			60000
Picture	delay	hit	1	8525	4	7248646	2	8664	3	65000	20000
Picture	3	miss				7337680	1	5065	2	60000	5000
Picture	delay	hit	1	8713	2	7342745	1	8797	2	65000	20000
Sound	7	miss				7431919	1			60000
Picture	delay	incorrect	2	16382	2	7436977	1	16394	2	65000	20000
Sound	2	miss				7533748	1			60000
Picture	delay	miss				7538806	1	20125	3	65000	20000
Picture	1	miss				7639568	1	5065	2	60000	5000
Picture	delay	hit	2	3422	2	7644633	1	3465	3	65000	20000
Sound	7	miss				7728343	3			60000
Picture	delay	hit	1	9040	2	7733400	1	9064	2	65000	20000
Picture	5	miss				7822967	1	5065	2	60000	5000
Picture	delay	hit	1	14263	2	7828032	1	14395	2	65000	20000
Picture	1	miss				7922930	1	5065	2	60000	5000
Picture	delay	hit	2	4722	2	7927995	1	4798	2	65000	20000
Picture	4	miss				8013163	1	5065	2	60000	5000
Picture	delay	hit	2	6021	2	8018228	1	6131	2	65000	20000
Picture	4	miss				8104729	1	5065	2	60000	5000
Picture	delay	hit	2	6905	2	8109794	1	6931	2	65000	20000
Sound	6	miss				8197103	1			60000
Picture	delay	hit	2	5213	2	8202160	1	5331	2	65000	20000
Sound	0	miss				8287736	2			60000
Picture	delay	hit	2	7870	3	8292793	1	7997	2	65000	20000
Picture	5	miss				8381160	1	5065	2	60000	5000
Picture	delay	incorrect	2	14839	3	8386225	1	14928	2	65000	20000
Sound	6	miss				8481531	1			60000
Picture	delay	hit	2	11281	2	8486588	1	11329	2	65000	20000
Picture	1	miss				8578287	1	5065	2	60000	5000
Picture	delay	incorrect	1	13407	2	8583352	1	13462	2	65000	20000
Picture	3	miss				8677317	1	5065	2	60000	5000
Picture	delay	hit	1	6973	2	8682382	1	7064	2	65000	20000
Sound	6	miss				8769824	1			60000
Picture	delay	hit	2	3426	3	8774881	1	3466	2	65000	20000
Sound	2	miss				8858591	1			60000
Picture	delay	hit	1	8663	3	8863648	1	8797	2	65000	20000
Picture	1	miss				8952815	1	5065	2	60000	5000
Picture	delay	hit	2	4617	3	8957880	1	4665	2	65000	20000
Sound	6	miss				9042923	1			60000
Picture	delay	hit	2	5403	2	9047980	1	5465	2	65000	20000
Picture	3	miss				9133815	1	5065	2	60000	5000
Picture	delay	hit	1	4176	2	9138880	1	4265	2	65000	20000
Sound	0	miss				9223389	1			60000
Picture	delay	hit	2	9206	3	9228447	1	9329	3	65000	20000
Sound	2	miss				9318154	1			60000
Picture	delay	hit	1	4824	3	9323211	2	4932	3	65000	20000
Sound	0	miss				9408387	1			60000
Picture	delay	hit	2	8561	2	9413445	1	8662	4	65000	20000
Picture	5	miss				9502478	1	5065	2	60000	5000
Picture	delay	miss				9507543	1	20126	2	65000	20000
Picture	5	miss				9608306	1	5065	2	60000	5000
Picture	delay	hit	1	5433	3	9613371	1	5464	2	65000	20000
Sound	0	miss				9699080	1			60000
Picture	delay	hit	2	2549	4	9704137	1	2666	2	65000	20000
Sound	7	miss				9787047	1			60000
Picture	delay	hit	1	4970	5	9792104	2	5065	3	65000	20000
Sound	2	miss				9877547	1			60000
Picture	delay	hit	1	6247	2	9882604	1	6265	2	65000	20000
Sound	6	miss				9969246	1			60000
Picture	delay	hit	2	5536	2	9974304	1	5598	2	65000	20000
Picture	5	miss				10060272	1	5065	2	60000	5000
Picture	delay	incorrect	2	17313	2	10065337	1	17327	2	65000	20000
Sound	2	miss				10163174	1			60000
Picture	delay	hit	1	3692	6	10168231	4	3733	5	65000	20000
Picture	5	miss				10252334	1	5065	2	60000	5000
Picture	delay	hit	1	6966	2	10257399	1	7064	2	65000	20000
Sound	2	miss				10344707	1			60000
Picture	delay	hit	1	5389	2	10349765	1	5464	2	65000	20000
Picture	4	miss				10435733	1	5065	2	60000	5000
Picture	delay	hit	2	17191	2	10440798	1	17326	3	65000	20000
Picture	3	miss				10538495	1	5065	2	60000	5000
Picture	delay	hit	1	15132	3	10543560	1	15194	2	65000	20000
Picture	4	miss				10639257	1	5065	2	60000	5000
Picture	delay	hit	2	6557	2	10644322	1	6558	508	65000	20000
Picture	4	miss				10996725	1	5065	2	60000	5000
Picture	delay	hit	2	2007	2	11001790	1	2132	2	65000	20000
Sound	0	miss				11084300	1			60000
Picture	delay	hit	2	2116	3	11089357	1	2133	2	65000	20000
Sound	0	miss				11171868	1			60000
Picture	delay	hit	2	4525	2	11176925	1	4665	2	65000	20000
Sound	0	miss				11261834	1			60000
Picture	delay	hit	2	4135	2	11266892	1	4265	2	65000	20000
Sound	6	miss				11351534	1			60000
Picture	delay	hit	2	6020	2	11356592	1	6131	2	65000	20000
Picture	3	miss				11443093	1	5065	2	60000	5000
Picture	delay	miss				11448158	1	20126	2	65000	20000
Sound	6	miss				11548795	1			60000
Picture	delay	hit	2	5264	2	11553852	1	5331	2	65000	20000
Picture	4	miss				11639687	1	5065	2	60000	5000
Picture	delay	hit	2	7249	2	11644752	1	7330	2	65000	20000
Picture	4	miss				11732453	1	5064	2	60000	5000
Picture	delay	hit	2	3002	2	11737517	1	3066	2	65000	20000
Picture	5	miss				11820953	1	5065	2	60000	5000
Picture	delay	incorrect	2	9636	2	11826018	1	9730	2	65000	20000
Picture	4	miss				11916251	1	5065	2	60000	5000
Picture	delay	hit	2	7057	3	11921316	1	7197	2	65000	20000
Picture	1	miss				12008884	1	5064	2	60000	5000
Picture	delay	hit	2	2062	2	12013948	1	2133	2	65000	20000
Picture	1	miss				12096451	1	5065	2	60000	5000
Picture	delay	hit	2	1888	2	12101516	1	1999	2	65000	20000
Picture	5	miss				12184019	1	5064	3	60000	5000
Picture	delay	hit	1	7712	3	12189083	2	7731	3	65000	20000
Picture	5	miss				12277451	1	5065	2	60000	5000
Picture	delay	incorrect	2	5547	2	12282516	1	5597	3	65000	20000
Picture	3	miss				12368484	1	5064	3	60000	5000
Picture	delay	hit	1	4902	4	12373548	2	4932	3	65000	20000
Picture	3	miss				12458850	1	5065	2	60000	5000
Picture	delay	hit	1	6037	3	12463915	1	6131	2	65000	20000
Sound	6	miss				12550424	1			60000
Picture	delay	hit	2	5445	2	12555481	1	5465	2	65000	20000
Sound	2	miss				12641323	1			60000
Picture	delay	hit	1	6179	2	12646381	1	6264	2	65000	20000
Sound	6	miss				12732889	1			60000
Picture	delay	hit	2	6749	3	12737947	1	6797	2	65000	20000
Sound	2	miss				12825122	2			60000
Picture	delay	miss				12830179	1	20126	2	65000	20000
Sound	2	miss				12930683	1			60000
Picture	delay	hit	1	5448	3	12935740	1	5465	2	65000	20000
Sound	6	miss				13021583	1			60000
Picture	delay	hit	2	5536	2	13026640	1	5598	2	65000	20000
Picture	4	miss				13112741	1	5065	2	60000	5000
Picture	delay	hit	2	3441	2	13117806	1	3466	2	65000	20000
Sound	6	miss				13201516	1			60000
Picture	delay	hit	2	4659	2	13206573	1	4799	2	65000	20000
Sound	7	miss				13291616	1			60000
Picture	delay	hit	1	4445	2	13296673	1	4532	2	65000	20000
Picture	3	miss				13381708	2	5065	3	60000	5000
Picture	delay	hit	1	5621	2	13386773	1	5731	3	65000	20000
Sound	7	miss				13472749	1			60000
Picture	delay	hit	1	4877	2	13477806	1	4932	2	65000	20000
Picture	3	miss				13563108	1	5065	2	60000	5000
Picture	delay	hit	1	6446	2	13568173	1	6531	2	65000	20000
Picture	1	miss				13655207	1	5065	2	60000	5000
Picture	delay	hit	2	9590	2	13660272	1	9730	2	65000	20000
Sound	0	miss				13750379	1			60000
Picture	delay	hit	2	2599	2	13755437	1	2665	2	65000	20000
Sound	7	miss				13838347	2			60000
Picture	delay	hit	1	6303	2	13843404	1	6398	2	65000	20000
Sound	0	miss				13930046	1			60000
Picture	delay	hit	2	2594	3	13935103	2	2666	3	65000	20000
Sound	7	miss				14018147	1			60000
Picture	delay	hit	1	6180	2	14023204	1	6265	2	65000	20000
Picture	1	miss				14109839	1	5065	2	60000	5000
Picture	delay	hit	2	5371	2	14114904	1	5464	2	65000	20000
Sound	0	miss				14200613	1			60000
Picture	delay	hit	2	7291	3	14205670	1	7331	2	65000	20000
Picture	5	miss				14293504	1	5065	2	60000	5000
Picture	delay	hit	1	15590	2	14298569	1	15727	2	65000	20000
Sound	2	miss				14394541	1			60000
Picture	delay	hit	1	4616	2	14399598	1	4665	4	65000	20000
Picture	5	miss				14484633	1	5065	2	60000	5000
Picture	delay	hit	1	6425	2	14489698	1	6531	2	65000	20000
Picture	1	miss				14576733	1	5064	2	60000	5000
Picture	delay	hit	2	6404	2	14581797	1	6531	2	65000	20000
Sound	2	miss				14668573	1			60000
Picture	delay	incorrect	2	16672	2	14673630	1	16794	2	65000	20000
Sound	2	miss				14770668	1			60000
Picture	delay	hit	1	16184	2	14775726	1	16260	2	65000	20000
Picture	5	miss				14872490	1	5065	2	60000	5000
Picture	delay	hit	1	9655	2	14877555	1	9729	2	65000	20000
Picture	3	miss				14967654	2	5065	3	60000	5000
Picture	delay	hit	1	3462	2	14972719	1	3599	2	65000	20000
Sound	7	miss				15056696	1			60000
Picture	delay	hit	1	13518	3	15061753	1	13595	2	65000	20000
Sound	7	miss				15155592	1			60000
Picture	delay	hit	1	6715	2	15160650	1	6797	2	65000	20000
Picture	4	miss				15247817	1	5065	2	60000	5000
Picture	delay	hit	2	4672	2	15252882	1	4798	2	65000	20000
Picture	1	miss				15338184	1	5065	2	60000	5000
Picture	delay	hit	2	9697	3	15343249	1	9699	432	65000	20000

[truncated: 23 more sheets: HC_13, HC_14, HC_16, HC_18, HC_19, HC_20, HC_21, HC_22, HC_23, HC_24, HC_25, HC_26, HC_27, HC_28, HC_29, HC_31, HC_32, HC_33, HC_34, HC_35 …]
