# Supplementary material for: Orienting attention to auditory and visual working memory in older adults with cochlear implants
Source: PLoS One. 2024 Dec 26;19(12):e0310082. doi: 10.1371/journal.pone.0310082 (PMC11670960; doi:10.1371/journal.pone.0310082)
Supplement: S1 Data — (ZIP) [file pone.0310082.s003.zip › DATA/Participants Data.xlsx]

## Sheet: Sheet1
Subject ID	ID	Group	Age	Sex
CI_2	1	CI	75	M
CI_4	2	CI	76	M
CI_6	3	CI	70	M
CI_7	4	CI	67	F
CI_8	5	CI	75	M
CI_9	6	CI	73	M
CI_10	7	CI	68	M
CI_11	8	CI	63	M
CI_12	9	CI	63	M
CI_13	10	CI	82	M
CI_14	11	CI	75	M
CI_15	12	CI	76	M
CI_16	13	CI	69	F
CI_17	14	CI	75	M
CI_18	15	CI	66	M
CI_19	16	CI	63	M
CI_20	17	CI	63	M
CI_21	18	CI	75	M
CI_22	19	CI	82	M
CI_23	20	CI	68	M
CI_24	21	CI	79	M
CI_25	45	CI	73	F
CI_26	47	CI	60	M
CI_27	48	CI	69	F
CI_29	51	CI	86	F
CI_30	53	CI	77	F
CI_31	55	CI	81	F
CI_32	62	CI	71	F
HC_1	22	NH	64	F
HC_2	23	NH	76	F
HC_4	24	NH	74	M
HC_5	25	NH	82	F
HC_6	26	NH	77	F
HC_7	27	NH	79	F
HC_8	28	NH	75	F
HC_10	29	NH	72	F
HC_11	30	NH	74	F
HC_12	31	NH	76	F
HC_13	32	NH	70	F
HC_14	33	NH	61	F
HC_16	34	NH	78	M
HC_18	35	NH	67	M
HC_19	36	NH	60	F
HC_20	37	NH	82	F
HC_21	38	NH	71	F
HC_22	39	NH	60	F
HC_23	40	NH	60	F
HC_24	41	NH	62	M
HC_25	42	NH	86	F
HC_26	43	NH	79	F
HC_27	44	NH	60	F
HC_28	46	NH	76	F
HC_29	49	NH	79	F
HC_31	52	NH	66	M
HC_32	54	NH	85	M
HC_33	56	NH	76	M
HC_34	57	NH	67	M
HC_35	58	NH	67	M
HC_36	59	NH	69	M
HC_37	60	NH	64	M
HC_38	61	NH	68	M
